# Supplementary material for: Gradient matters via filament diameter-adjustable 3D printing
Source: Nat Commun. 2024 Apr 4;15:2930. doi: 10.1038/s41467-024-47360-y (PMC10994943; doi:10.1038/s41467-024-47360-y)
Supplement: Supplementary file 13 — Supplementary Code 1 [file 41467_2024_47360_MOESM13_ESM.zip]

Archive with 3 entries (2 files):
- G-codes/
- G-codes/Horizontal_Gradient_Porous_Structure.gcode
- G-codes/ReadMe.docx
