# Supplementary material for: Gradient matters via filament diameter-adjustable 3D printing
Source: Nat Commun. 2024 Apr 4;15:2930. doi: 10.1038/s41467-024-47360-y (PMC10994943; doi:10.1038/s41467-024-47360-y)
Supplement: Supplementary file 13 — Supplementary Code 1 [file 41467_2024_47360_MOESM13_ESM.zip › G-codes/Horizontal_Gradient_Porous_Structure.gcode]

G1 X0.0 Y0.0 Z130 F40
M100
M108 I0.111
M102 H0.5
M171 T100
M172 L33.33

(First Layer)
M103
(*************************************)
( ******* FDA Layer 第 1 层 ******* )
(*************************************)

G01 X-5 Y-4.5 Z5.183 F30
G1 X-5 Y-4.5 Z0.183 F5
M101

G1 X-4.5 Y-4.5 Z0.1924 F11.33
G1 X-4 Y-4.5 Z0.2008 F9.9
G1 X-3.5 Y-4.5 Z0.2091 F8.73
G1 X-3 Y-4.5 Z0.2173 F7.75
G1 X-2.5 Y-4.5 Z0.2253 F6.93
G1 X-2 Y-4.5 Z0.2333 F6.23
G1 X-1.5 Y-4.5 Z0.2411 F5.63
G1 X-1 Y-4.5 Z0.2487 F5.12
G1 X-0.5 Y-4.5 Z0.2563 F4.67
G1 X0 Y-4.5 Z0.2638 F4.28
G1 X0.5 Y-4.5 Z0.2713 F3.93
G1 X1 Y-4.5 Z0.2785 F3.63
G1 X1.5 Y-4.5 Z0.2857 F3.36
G1 X2 Y-4.5 Z0.2928 F3.12
G1 X2.5 Y-4.5 Z0.2999 F2.9
G1 X3 Y-4.5 Z0.3068 F2.71
G1 X3.5 Y-4.5 Z0.3138 F2.53
G1 X4 Y-4.5 Z0.3207 F2.37
G1 X4.5 Y-4.5 Z0.3273 F2.23
G1 X5 Y-4.5 Z0.3339 F2.1
G1 X5 Y-3 Z0.3339 F13.1
G1 X4.5 Y-3 Z0.3273 F2.23
G1 X4 Y-3 Z0.3207 F2.37
G1 X3.5 Y-3 Z0.3138 F2.53
G1 X3 Y-3 Z0.3068 F2.71
G1 X2.5 Y-3 Z0.2999 F2.9
G1 X2 Y-3 Z0.2928 F3.12
G1 X1.5 Y-3 Z0.2857 F3.36
G1 X1 Y-3 Z0.2785 F3.63
G1 X0.5 Y-3 Z0.2713 F3.93
G1 X0 Y-3 Z0.2638 F4.28
G1 X-0.5 Y-3 Z0.2563 F4.67
G1 X-1 Y-3 Z0.2487 F5.12
G1 X-1.5 Y-3 Z0.2411 F5.63
G1 X-2 Y-3 Z0.2333 F6.23
G1 X-2.5 Y-3 Z0.2253 F6.93
G1 X-3 Y-3 Z0.2173 F7.75
G1 X-3.5 Y-3 Z0.2091 F8.73
G1 X-4 Y-3 Z0.2008 F9.9
G1 X-4.5 Y-3 Z0.1924 F11.33
G1 X-5 Y-3 Z0.183 F13.1
G1 X-5 Y-1.5 Z0.183 F13.1
G1 X-4.5 Y-1.5 Z0.1924 F11.33
G1 X-4 Y-1.5 Z0.2008 F9.9
G1 X-3.5 Y-1.5 Z0.2091 F8.73
G1 X-3 Y-1.5 Z0.2173 F7.75
G1 X-2.5 Y-1.5 Z0.2253 F6.93
G1 X-2 Y-1.5 Z0.2333 F6.23
G1 X-1.5 Y-1.5 Z0.2411 F5.63
G1 X-1 Y-1.5 Z0.2487 F5.12
G1 X-0.5 Y-1.5 Z0.2563 F4.67
G1 X0 Y-1.5 Z0.2638 F4.28
G1 X0.5 Y-1.5 Z0.2713 F3.93
G1 X1 Y-1.5 Z0.2785 F3.63
G1 X1.5 Y-1.5 Z0.2857 F3.36
G1 X2 Y-1.5 Z0.2928 F3.12
G1 X2.5 Y-1.5 Z0.2999 F2.9
G1 X3 Y-1.5 Z0.3068 F2.71
G1 X3.5 Y-1.5 Z0.3138 F2.53
G1 X4 Y-1.5 Z0.3207 F2.37
G1 X4.5 Y-1.5 Z0.3273 F2.23
G1 X5 Y-1.5 Z0.3339 F2.1
G1 X5 Y0 Z0.3339 F13.1
G1 X4.5 Y0 Z0.3273 F2.23
G1 X4 Y0 Z0.3207 F2.37
G1 X3.5 Y0 Z0.3138 F2.53
G1 X3 Y0 Z0.3068 F2.71
G1 X2.5 Y0 Z0.2999 F2.9
G1 X2 Y0 Z0.2928 F3.12
G1 X1.5 Y0 Z0.2857 F3.36
G1 X1 Y0 Z0.2785 F3.63
G1 X0.5 Y0 Z0.2713 F3.93
G1 X0 Y0 Z0.2638 F4.28
G1 X-0.5 Y0 Z0.2563 F4.67
G1 X-1 Y0 Z0.2487 F5.12
G1 X-1.5 Y0 Z0.2411 F5.63
G1 X-2 Y0 Z0.2333 F6.23
G1 X-2.5 Y0 Z0.2253 F6.93
G1 X-3 Y0 Z0.2173 F7.75
G1 X-3.5 Y0 Z0.2091 F8.73
G1 X-4 Y0 Z0.2008 F9.9
G1 X-4.5 Y0 Z0.1924 F11.33
G1 X-5 Y0 Z0.183 F13.1
G1 X-5 Y1.5 Z0.183 F13.1
G1 X-4.5 Y1.5 Z0.1924 F11.33
G1 X-4 Y1.5 Z0.2008 F9.9
G1 X-3.5 Y1.5 Z0.2091 F8.73
G1 X-3 Y1.5 Z0.2173 F7.75
G1 X-2.5 Y1.5 Z0.2253 F6.93
G1 X-2 Y1.5 Z0.2333 F6.23
G1 X-1.5 Y1.5 Z0.2411 F5.63
G1 X-1 Y1.5 Z0.2487 F5.12
G1 X-0.5 Y1.5 Z0.2563 F4.67
G1 X0 Y1.5 Z0.2638 F4.28
G1 X0.5 Y1.5 Z0.2713 F3.93
G1 X1 Y1.5 Z0.2785 F3.63
G1 X1.5 Y1.5 Z0.2857 F3.36
G1 X2 Y1.5 Z0.2928 F3.12
G1 X2.5 Y1.5 Z0.2999 F2.9
G1 X3 Y1.5 Z0.3068 F2.71
G1 X3.5 Y1.5 Z0.3138 F2.53
G1 X4 Y1.5 Z0.3207 F2.37
G1 X4.5 Y1.5 Z0.3273 F2.23
G1 X5 Y1.5 Z0.3339 F2.1
G1 X5 Y3 Z0.3339 F13.1
G1 X4.5 Y3 Z0.3273 F2.23
G1 X4 Y3 Z0.3207 F2.37
G1 X3.5 Y3 Z0.3138 F2.53
G1 X3 Y3 Z0.3068 F2.71
G1 X2.5 Y3 Z0.2999 F2.9
G1 X2 Y3 Z0.2928 F3.12
G1 X1.5 Y3 Z0.2857 F3.36
G1 X1 Y3 Z0.2785 F3.63
G1 X0.5 Y3 Z0.2713 F3.93
G1 X0 Y3 Z0.2638 F4.28
G1 X-0.5 Y3 Z0.2563 F4.67
G1 X-1 Y3 Z0.2487 F5.12
G1 X-1.5 Y3 Z0.2411 F5.63
G1 X-2 Y3 Z0.2333 F6.23
G1 X-2.5 Y3 Z0.2253 F6.93
G1 X-3 Y3 Z0.2173 F7.75
G1 X-3.5 Y3 Z0.2091 F8.73
G1 X-4 Y3 Z0.2008 F9.9
G1 X-4.5 Y3 Z0.1924 F11.33
G1 X-5 Y3 Z0.183 F13.1
G1 X-5 Y4.5 Z0.183 F13.1
G1 X-4.5 Y4.5 Z0.1924 F11.33
G1 X-4 Y4.5 Z0.2008 F9.9
G1 X-3.5 Y4.5 Z0.2091 F8.73
G1 X-3 Y4.5 Z0.2173 F7.75
G1 X-2.5 Y4.5 Z0.2253 F6.93
G1 X-2 Y4.5 Z0.2333 F6.23
G1 X-1.5 Y4.5 Z0.2411 F5.63
G1 X-1 Y4.5 Z0.2487 F5.12
G1 X-0.5 Y4.5 Z0.2563 F4.67
G1 X0 Y4.5 Z0.2638 F4.28
G1 X0.5 Y4.5 Z0.2713 F3.93
G1 X1 Y4.5 Z0.2785 F3.63
G1 X1.5 Y4.5 Z0.2857 F3.36
G1 X2 Y4.5 Z0.2928 F3.12
G1 X2.5 Y4.5 Z0.2999 F2.9
G1 X3 Y4.5 Z0.3068 F2.71
G1 X3.5 Y4.5 Z0.3138 F2.53
G1 X4 Y4.5 Z0.3207 F2.37
G1 X4.5 Y4.5 Z0.3273 F2.23
G1 X5 Y4.5 Z0.3339 F2.1
M103

G1 X12.9993 Y4.5 Z0.4399 F13.1

G1 Z5.4399 F5
(*************************************)
( ******* FDA Layer 第 2 层 ******* )
(*************************************)

G01 X4.5 Y5 Z5.8124 F30
G1 X4.5 Y5 Z0.8124 F5
M101

G1 X4.5 Y4.5 Z0.8204 F2.23
G1 X4.5 Y4 Z0.8204 F2.23
G1 X4.5 Y3.5 Z0.8204 F2.23
G1 X4.5 Y3 Z0.8204 F2.23
G1 X4.5 Y2.5 Z0.8204 F2.23
G1 X4.5 Y2 Z0.8204 F2.23
G1 X4.5 Y1.5 Z0.8204 F2.23
G1 X4.5 Y1 Z0.8204 F2.23
G1 X4.5 Y0.5 Z0.8204 F2.23
G1 X4.5 Y0 Z0.8204 F2.23
G1 X4.5 Y-0.5 Z0.8204 F2.23
G1 X4.5 Y-1 Z0.8204 F2.23
G1 X4.5 Y-1.5 Z0.8204 F2.23
G1 X4.5 Y-2 Z0.8204 F2.23
G1 X4.5 Y-2.5 Z0.8204 F2.23
G1 X4.5 Y-3 Z0.8204 F2.23
G1 X4.5 Y-3.5 Z0.8204 F2.23
G1 X4.5 Y-4 Z0.8204 F2.23
G1 X4.5 Y-4.5 Z0.8204 F2.23
G1 X4.5 Y-5 Z0.8204 F2.23
G1 X3 Y-5 Z0.753 F13.1
G1 X3 Y-4.5 Z0.753 F2.71
G1 X3 Y-4 Z0.753 F2.71
G1 X3 Y-3.5 Z0.753 F2.71
G1 X3 Y-3 Z0.753 F2.71
G1 X3 Y-2.5 Z0.753 F2.71
G1 X3 Y-2 Z0.753 F2.71
G1 X3 Y-1.5 Z0.753 F2.71
G1 X3 Y-1 Z0.753 F2.71
G1 X3 Y-0.5 Z0.753 F2.71
G1 X3 Y0 Z0.753 F2.71
G1 X3 Y0.5 Z0.753 F2.71
G1 X3 Y1 Z0.753 F2.71
G1 X3 Y1.5 Z0.753 F2.71
G1 X3 Y2 Z0.753 F2.71
G1 X3 Y2.5 Z0.753 F2.71
G1 X3 Y3 Z0.753 F2.71
G1 X3 Y3.5 Z0.753 F2.71
G1 X3 Y4 Z0.753 F2.71
G1 X3 Y4.5 Z0.753 F2.71
G1 X3 Y5 Z0.7504 F2.71
G1 X1.5 Y5 Z0.6934 F13.1
G1 X1.5 Y4.5 Z0.694 F3.36
G1 X1.5 Y4 Z0.694 F3.36
G1 X1.5 Y3.5 Z0.694 F3.36
G1 X1.5 Y3 Z0.694 F3.36
G1 X1.5 Y2.5 Z0.694 F3.36
G1 X1.5 Y2 Z0.694 F3.36
G1 X1.5 Y1.5 Z0.694 F3.36
G1 X1.5 Y1 Z0.694 F3.36
G1 X1.5 Y0.5 Z0.694 F3.36
G1 X1.5 Y0 Z0.694 F3.36
G1 X1.5 Y-0.5 Z0.694 F3.36
G1 X1.5 Y-1 Z0.694 F3.36
G1 X1.5 Y-1.5 Z0.694 F3.36
G1 X1.5 Y-2 Z0.694 F3.36
G1 X1.5 Y-2.5 Z0.694 F3.36
G1 X1.5 Y-3 Z0.694 F3.36
G1 X1.5 Y-3.5 Z0.694 F3.36
G1 X1.5 Y-4 Z0.694 F3.36
G1 X1.5 Y-4.5 Z0.694 F3.36
G1 X1.5 Y-5 Z0.694 F3.36
G1 X0 Y-5 Z0.6257 F13.1
G1 X0 Y-4.5 Z0.6257 F4.28
G1 X0 Y-4 Z0.6257 F4.28
G1 X0 Y-3.5 Z0.6257 F4.28
G1 X0 Y-3 Z0.6257 F4.28
G1 X0 Y-2.5 Z0.6257 F4.28
G1 X0 Y-2 Z0.6257 F4.28
G1 X0 Y-1.5 Z0.6257 F4.28
G1 X0 Y-1 Z0.6257 F4.28
G1 X0 Y-0.5 Z0.6257 F4.28
G1 X0 Y0 Z0.6257 F4.28
G1 X0 Y0.5 Z0.6257 F4.28
G1 X0 Y1 Z0.6257 F4.28
G1 X0 Y1.5 Z0.6257 F4.28
G1 X0 Y2 Z0.6257 F4.28
G1 X0 Y2.5 Z0.6257 F4.28
G1 X0 Y3 Z0.6257 F4.28
G1 X0 Y3.5 Z0.6257 F4.28
G1 X0 Y4 Z0.6257 F4.28
G1 X0 Y4.5 Z0.6257 F4.28
G1 X0 Y5 Z0.6257 F4.28
G1 X-1.5 Y5 Z0.5589 F13.1
G1 X-1.5 Y4.5 Z0.5589 F5.63
G1 X-1.5 Y4 Z0.5589 F5.63
G1 X-1.5 Y3.5 Z0.5589 F5.63
G1 X-1.5 Y3 Z0.5589 F5.63
G1 X-1.5 Y2.5 Z0.5589 F5.63
G1 X-1.5 Y2 Z0.5589 F5.63
G1 X-1.5 Y1.5 Z0.5589 F5.63
G1 X-1.5 Y1 Z0.5589 F5.63
G1 X-1.5 Y0.5 Z0.5589 F5.63
G1 X-1.5 Y0 Z0.5589 F5.63
G1 X-1.5 Y-0.5 Z0.5589 F5.63
G1 X-1.5 Y-1 Z0.5589 F5.63
G1 X-1.5 Y-1.5 Z0.5589 F5.63
G1 X-1.5 Y-2 Z0.5589 F5.63
G1 X-1.5 Y-2.5 Z0.5589 F5.63
G1 X-1.5 Y-3 Z0.5589 F5.63
G1 X-1.5 Y-3.5 Z0.5589 F5.63
G1 X-1.5 Y-4 Z0.5589 F5.63
G1 X-1.5 Y-4.5 Z0.5589 F5.63
G1 X-1.5 Y-5 Z0.5585 F5.63
G1 X-3 Y-5 Z0.4868 F13.1
G1 X-3 Y-4.5 Z0.488 F7.75
G1 X-3 Y-4 Z0.488 F7.75
G1 X-3 Y-3.5 Z0.488 F7.75
G1 X-3 Y-3 Z0.488 F7.75
G1 X-3 Y-2.5 Z0.488 F7.75
G1 X-3 Y-2 Z0.488 F7.75
G1 X-3 Y-1.5 Z0.488 F7.75
G1 X-3 Y-1 Z0.488 F7.75
G1 X-3 Y-0.5 Z0.488 F7.75
G1 X-3 Y0 Z0.488 F7.75
G1 X-3 Y0.5 Z0.488 F7.75
G1 X-3 Y1 Z0.488 F7.75
G1 X-3 Y1.5 Z0.488 F7.75
G1 X-3 Y2 Z0.488 F7.75
G1 X-3 Y2.5 Z0.488 F7.75
G1 X-3 Y3 Z0.488 F7.75
G1 X-3 Y3.5 Z0.488 F7.75
G1 X-3 Y4 Z0.488 F7.75
G1 X-3 Y4.5 Z0.488 F7.75
G1 X-3 Y5 Z0.488 F7.75
G1 X-4.5 Y5 Z0.4083 F13.1
G1 X-4.5 Y4.5 Z0.4083 F11.33
G1 X-4.5 Y4 Z0.4083 F11.33
G1 X-4.5 Y3.5 Z0.4083 F11.33
G1 X-4.5 Y3 Z0.4083 F11.33
G1 X-4.5 Y2.5 Z0.4083 F11.33
G1 X-4.5 Y2 Z0.4083 F11.33
G1 X-4.5 Y1.5 Z0.4083 F11.33
G1 X-4.5 Y1 Z0.4083 F11.33
G1 X-4.5 Y0.5 Z0.4083 F11.33
G1 X-4.5 Y0 Z0.4083 F11.33
G1 X-4.5 Y-0.5 Z0.4083 F11.33
G1 X-4.5 Y-1 Z0.4083 F11.33
G1 X-4.5 Y-1.5 Z0.4083 F11.33
G1 X-4.5 Y-2 Z0.4083 F11.33
G1 X-4.5 Y-2.5 Z0.4083 F11.33
G1 X-4.5 Y-3 Z0.4083 F11.33
G1 X-4.5 Y-3.5 Z0.4083 F11.33
G1 X-4.5 Y-4 Z0.4083 F11.33
G1 X-4.5 Y-4.5 Z0.4083 F11.33
G1 X-4.5 Y-5 Z0.4061 F11.33
M103

G1 X-4.5 Y-12.9999 Z0.3718 F13.1

G1 Z5.3718 F5
(*************************************)
( *******  FDA  Layer 第 3 层 ******* )
(*************************************)

G01 X5 Y4.5 Z6.3122 F30
G1 X5 Y4.5 Z1.3122 F5
M101

G1 X4.5 Y4.5 Z1.2968 F2.23
G1 X4 Y4.5 Z1.2754 F2.37
G1 X3.5 Y4.5 Z1.2416 F2.53
G1 X3 Y4.5 Z1.2018 F2.71
G1 X2.5 Y4.5 Z1.1654 F2.9
G1 X2 Y4.5 Z1.1326 F3.12
G1 X1.5 Y4.5 Z1.1008 F3.36
G1 X1 Y4.5 Z1.0668 F3.63
G1 X0.5 Y4.5 Z1.03 F3.93
G1 X0 Y4.5 Z0.9911 F4.28
G1 X-0.5 Y4.5 Z0.9519 F4.67
G1 X-1 Y4.5 Z0.9135 F5.12
G1 X-1.5 Y4.5 Z0.877 F5.63
G1 X-2 Y4.5 Z0.8417 F6.23
G1 X-2.5 Y4.5 Z0.8048 F6.93
G1 X-3 Y4.5 Z0.7625 F7.75
G1 X-3.5 Y4.5 Z0.714 F8.73
G1 X-4 Y4.5 Z0.6678 F9.9
G1 X-4.5 Y4.5 Z0.6368 F11.33
G1 X-5 Y4.5 Z0.6146 F13.1
G1 X-5 Y3 Z0.6146 F13.1
G1 X-4.5 Y3 Z0.6368 F11.33
G1 X-4 Y3 Z0.6678 F9.9
G1 X-3.5 Y3 Z0.714 F8.73
G1 X-3 Y3 Z0.7625 F7.75
G1 X-2.5 Y3 Z0.8048 F6.93
G1 X-2 Y3 Z0.8417 F6.23
G1 X-1.5 Y3 Z0.877 F5.63
G1 X-1 Y3 Z0.9135 F5.12
G1 X-0.5 Y3 Z0.9519 F4.67
G1 X0 Y3 Z0.9911 F4.28
G1 X0.5 Y3 Z1.0301 F3.93
G1 X1 Y3 Z1.0669 F3.63
G1 X1.5 Y3 Z1.101 F3.36
G1 X2 Y3 Z1.133 F3.12
G1 X2.5 Y3 Z1.1659 F2.9
G1 X3 Y3 Z1.2028 F2.71
G1 X3.5 Y3 Z1.2432 F2.53
G1 X4 Y3 Z1.2775 F2.37
G1 X4.5 Y3 Z1.2991 F2.23
G1 X5 Y3 Z1.3145 F2.1
G1 X5 Y1.5 Z1.3145 F13.1
G1 X4.5 Y1.5 Z1.2991 F2.23
G1 X4 Y1.5 Z1.2775 F2.37
G1 X3.5 Y1.5 Z1.2432 F2.53
G1 X3 Y1.5 Z1.2028 F2.71
G1 X2.5 Y1.5 Z1.1659 F2.9
G1 X2 Y1.5 Z1.133 F3.12
G1 X1.5 Y1.5 Z1.101 F3.36
G1 X1 Y1.5 Z1.0669 F3.63
G1 X0.5 Y1.5 Z1.0301 F3.93
G1 X0 Y1.5 Z0.9911 F4.28
G1 X-0.5 Y1.5 Z0.9519 F4.67
G1 X-1 Y1.5 Z0.9135 F5.12
G1 X-1.5 Y1.5 Z0.877 F5.63
G1 X-2 Y1.5 Z0.8417 F6.23
G1 X-2.5 Y1.5 Z0.8048 F6.93
G1 X-3 Y1.5 Z0.7625 F7.75
G1 X-3.5 Y1.5 Z0.714 F8.73
G1 X-4 Y1.5 Z0.6678 F9.9
G1 X-4.5 Y1.5 Z0.6368 F11.33
G1 X-5 Y1.5 Z0.6146 F13.1
G1 X-5 Y0 Z0.6146 F13.1
G1 X-4.5 Y0 Z0.6368 F11.33
G1 X-4 Y0 Z0.6678 F9.9
G1 X-3.5 Y0 Z0.714 F8.73
G1 X-3 Y0 Z0.7625 F7.75
G1 X-2.5 Y0 Z0.8048 F6.93
G1 X-2 Y0 Z0.8417 F6.23
G1 X-1.5 Y0 Z0.877 F5.63
G1 X-1 Y0 Z0.9135 F5.12
G1 X-0.5 Y0 Z0.9519 F4.67
G1 X0 Y0 Z0.9911 F4.28
G1 X0.5 Y0 Z1.0301 F3.93
G1 X1 Y0 Z1.0669 F3.63
G1 X1.5 Y0 Z1.101 F3.36
G1 X2 Y0 Z1.133 F3.12
G1 X2.5 Y0 Z1.1659 F2.9
G1 X3 Y0 Z1.2028 F2.71
G1 X3.5 Y0 Z1.2432 F2.53
G1 X4 Y0 Z1.2775 F2.37
G1 X4.5 Y0 Z1.2991 F2.23
G1 X5 Y0 Z1.3145 F2.1
G1 X5 Y-1.5 Z1.3145 F13.1
G1 X4.5 Y-1.5 Z1.2991 F2.23
G1 X4 Y-1.5 Z1.2775 F2.37
G1 X3.5 Y-1.5 Z1.2432 F2.53
G1 X3 Y-1.5 Z1.2028 F2.71
G1 X2.5 Y-1.5 Z1.1659 F2.9
G1 X2 Y-1.5 Z1.133 F3.12
G1 X1.5 Y-1.5 Z1.101 F3.36
G1 X1 Y-1.5 Z1.0669 F3.63
G1 X0.5 Y-1.5 Z1.0301 F3.93
G1 X0 Y-1.5 Z0.9911 F4.28
G1 X-0.5 Y-1.5 Z0.9519 F4.67
G1 X-1 Y-1.5 Z0.9135 F5.12
G1 X-1.5 Y-1.5 Z0.877 F5.63
G1 X-2 Y-1.5 Z0.8417 F6.23
G1 X-2.5 Y-1.5 Z0.8048 F6.93
G1 X-3 Y-1.5 Z0.7625 F7.75
G1 X-3.5 Y-1.5 Z0.714 F8.73
G1 X-4 Y-1.5 Z0.6678 F9.9
G1 X-4.5 Y-1.5 Z0.6368 F11.33
G1 X-5 Y-1.5 Z0.6146 F13.1
G1 X-5 Y-3 Z0.6146 F13.1
G1 X-4.5 Y-3 Z0.6368 F11.33
G1 X-4 Y-3 Z0.6678 F9.9
G1 X-3.5 Y-3 Z0.714 F8.73
G1 X-3 Y-3 Z0.7625 F7.75
G1 X-2.5 Y-3 Z0.8048 F6.93
G1 X-2 Y-3 Z0.8417 F6.23
G1 X-1.5 Y-3 Z0.877 F5.63
G1 X-1 Y-3 Z0.9135 F5.12
G1 X-0.5 Y-3 Z0.9519 F4.67
G1 X0 Y-3 Z0.9911 F4.28
G1 X0.5 Y-3 Z1.0301 F3.93
G1 X1 Y-3 Z1.0669 F3.63
G1 X1.5 Y-3 Z1.101 F3.36
G1 X2 Y-3 Z1.133 F3.12
G1 X2.5 Y-3 Z1.1659 F2.9
G1 X3 Y-3 Z1.2028 F2.71
G1 X3.5 Y-3 Z1.2432 F2.53
G1 X4 Y-3 Z1.2775 F2.37
G1 X4.5 Y-3 Z1.2991 F2.23
G1 X5 Y-3 Z1.3145 F2.1
G1 X5 Y-4.5 Z1.3145 F13.1
G1 X4.5 Y-4.5 Z1.2991 F2.23
G1 X4 Y-4.5 Z1.2775 F2.37
G1 X3.5 Y-4.5 Z1.2432 F2.53
G1 X3 Y-4.5 Z1.2028 F2.71
G1 X2.5 Y-4.5 Z1.1659 F2.9
G1 X2 Y-4.5 Z1.133 F3.12
G1 X1.5 Y-4.5 Z1.101 F3.36
G1 X1 Y-4.5 Z1.0669 F3.63
G1 X0.5 Y-4.5 Z1.0301 F3.93
G1 X0 Y-4.5 Z0.9911 F4.28
G1 X-0.5 Y-4.5 Z0.9518 F4.67
G1 X-1 Y-4.5 Z0.9134 F5.12
G1 X-1.5 Y-4.5 Z0.8768 F5.63
G1 X-2 Y-4.5 Z0.8415 F6.23
G1 X-2.5 Y-4.5 Z0.8044 F6.93
G1 X-3 Y-4.5 Z0.762 F7.75
G1 X-3.5 Y-4.5 Z0.7134 F8.73
G1 X-4 Y-4.5 Z0.6671 F9.9
G1 X-4.5 Y-4.5 Z0.636 F11.33
G1 X-5 Y-4.5 Z0.6137 F13.1
M103

G1 X-12.9921 Y-4.5 Z0.2578 F13.1

G1 Z5.2578 F5

(*******************************************)
(* Supporting layer Branches{2}, 对应第[3]层主纤维 *)
(*******************************************)

(******** 第  1 个Supporting layer, 等分点数为 84个 ********)
G01 X-5 Y-4.5 Z5.9765 F5
G1 X-5 Y-4.5 Z0.9765 F5
M101
G1 X-4.5054 Y-4.5 Z1.0116 F13.1
G1 X-4.0115 Y-4.5 Z1.0556 F13.1
G1 X-3.5188 Y-4.5 Z1.1111 F13.1
G1 X-3.0261 Y-4.5 Z1.1664 F13.1
G1 X-2.5326 Y-4.5 Z1.2151 F13.1
G1 X-2.0387 Y-4.5 Z1.2592 F13.1
G1 X-1.5447 Y-4.5 Z1.3018 F13.1
G1 X-1.0508 Y-4.5 Z1.3456 F13.1
G1 X-0.5571 Y-4.5 Z1.3912 F13.1
G1 X-0.0634 Y-4.5 Z1.4373 F13.1
G1 X0.4303 Y-4.5 Z1.4832 F13.1
G1 X0.4303 Y-3 Z1.4832 F13.1
G1 X-0.0634 Y-3 Z1.4374 F13.1
G1 X-0.5571 Y-3 Z1.3913 F13.1
G1 X-1.0508 Y-3 Z1.3457 F13.1
G1 X-1.5447 Y-3 Z1.302 F13.1
G1 X-2.0387 Y-3 Z1.2594 F13.1
G1 X-2.5326 Y-3 Z1.2154 F13.1
G1 X-3.0261 Y-3 Z1.1668 F13.1
G1 X-3.5188 Y-3 Z1.1116 F13.1
G1 X-4.0115 Y-3 Z1.0562 F13.1
G1 X-4.5054 Y-3 Z1.0123 F13.1
G1 X-5 Y-3 Z0.9772 F13.1
G1 X-5 Y-1.5 Z0.9772 F13.1
G1 X-4.5054 Y-1.5 Z1.0123 F13.1
G1 X-4.0115 Y-1.5 Z1.0562 F13.1
G1 X-3.5188 Y-1.5 Z1.1116 F13.1
G1 X-3.0261 Y-1.5 Z1.1668 F13.1
G1 X-2.5326 Y-1.5 Z1.2154 F13.1
G1 X-2.0387 Y-1.5 Z1.2594 F13.1
G1 X-1.5447 Y-1.5 Z1.302 F13.1
G1 X-1.0508 Y-1.5 Z1.3457 F13.1
G1 X-0.5571 Y-1.5 Z1.3913 F13.1
G1 X-0.0634 Y-1.5 Z1.4374 F13.1
G1 X0.4303 Y-1.5 Z1.4832 F13.1
G1 X0.4303 Y0 Z1.4832 F13.1
G1 X-0.0634 Y0 Z1.4374 F13.1
G1 X-0.5571 Y0 Z1.3913 F13.1
G1 X-1.0508 Y0 Z1.3457 F13.1
G1 X-1.5447 Y0 Z1.302 F13.1
G1 X-2.0387 Y0 Z1.2594 F13.1
G1 X-2.5326 Y0 Z1.2154 F13.1
G1 X-3.0261 Y0 Z1.1668 F13.1
G1 X-3.5188 Y0 Z1.1116 F13.1
G1 X-4.0115 Y0 Z1.0562 F13.1
G1 X-4.5054 Y0 Z1.0123 F13.1
G1 X-5 Y0 Z0.9772 F13.1
G1 X-5 Y1.5 Z0.9772 F13.1
G1 X-4.5054 Y1.5 Z1.0123 F13.1
G1 X-4.0115 Y1.5 Z1.0562 F13.1
G1 X-3.5188 Y1.5 Z1.1116 F13.1
G1 X-3.0261 Y1.5 Z1.1668 F13.1
G1 X-2.5326 Y1.5 Z1.2154 F13.1
G1 X-2.0387 Y1.5 Z1.2594 F13.1
G1 X-1.5447 Y1.5 Z1.302 F13.1
G1 X-1.0508 Y1.5 Z1.3457 F13.1
G1 X-0.5571 Y1.5 Z1.3913 F13.1
G1 X-0.0634 Y1.5 Z1.4374 F13.1
G1 X0.4303 Y1.5 Z1.4832 F13.1
G1 X0.4303 Y3 Z1.4832 F13.1
G1 X-0.0634 Y3 Z1.4374 F13.1
G1 X-0.5571 Y3 Z1.3913 F13.1
G1 X-1.0508 Y3 Z1.3457 F13.1
G1 X-1.5447 Y3 Z1.302 F13.1
G1 X-2.0387 Y3 Z1.2594 F13.1
G1 X-2.5326 Y3 Z1.2154 F13.1
G1 X-3.026 Y3 Z1.1668 F13.1
G1 X-3.5188 Y3 Z1.1116 F13.1
G1 X-4.0115 Y3 Z1.0562 F13.1
G1 X-4.5054 Y3 Z1.0123 F13.1
G1 X-4.9999 Y3 Z0.9772 F13.1
G1 X-4.9998 Y4.5 Z0.9772 F13.1
G1 X-4.5051 Y4.5 Z1.0123 F13.1
G1 X-4.0112 Y4.5 Z1.0563 F13.1
G1 X-3.5184 Y4.5 Z1.1116 F13.1
G1 X-3.0256 Y4.5 Z1.1668 F13.1
G1 X-2.5321 Y4.5 Z1.2154 F13.1
G1 X-2.0382 Y4.5 Z1.2594 F13.1
G1 X-1.5441 Y4.5 Z1.302 F13.1
G1 X-1.0502 Y4.5 Z1.3458 F13.1
G1 X-0.5564 Y4.5 Z1.3913 F13.1
G1 X-0.0627 Y4.5 Z1.4374 F13.1
G1 X0.4311 Y4.5 Z1.4832 F13.1
M103

G1 X8.3969 Y4.5 Z2.222 F13.1

G01 X8.3969 Y4.5 Z7.222 F5


(******** 第  2 个Supporting layer, 等分点数为 21个 ********)
G01 X-4.5 Y4.8 Z6.3801 F5
G1 X-4.5 Y4.8 Z1.3801 F5
M101
G1 X-4.5 Y4.31 Z1.3802 F13.1
G1 X-4.5 Y3.82 Z1.3803 F13.1
G1 X-4.5 Y3.33 Z1.3802 F13.1
G1 X-4.5 Y2.84 Z1.3802 F13.1
G1 X-4.5 Y2.35 Z1.3802 F13.1
G1 X-4.5 Y1.86 Z1.3802 F13.1
G1 X-4.5 Y1.37 Z1.3802 F13.1
G1 X-4.5 Y0.88 Z1.3802 F13.1
G1 X-4.5 Y0.39 Z1.3802 F13.1
G1 X-4.5 Y-0.1 Z1.3802 F13.1
G1 X-4.5 Y-0.59 Z1.3802 F13.1
G1 X-4.5 Y-1.08 Z1.3802 F13.1
G1 X-4.5 Y-1.57 Z1.3802 F13.1
G1 X-4.5 Y-2.06 Z1.3802 F13.1
G1 X-4.5 Y-2.55 Z1.3802 F13.1
G1 X-4.5 Y-3.04 Z1.3802 F13.1
G1 X-4.5 Y-3.53 Z1.38 F13.1
G1 X-4.5 Y-4.02 Z1.3797 F13.1
G1 X-4.5 Y-4.51 Z1.3795 F13.1
G1 X-4.5 Y-5 Z1.3793 F13.1
M103

G1 X-4.5 Y-13 Z1.376 F13.1

G01 X-4.5 Y-13 Z6.376 F5


(*************************************)
( ******* FDA Layer 第 4 层 ******* )
(*************************************)

G01 X-4.5 Y-5 Z6.5547 F30
G1 X-4.5 Y-5 Z1.5547 F5
M101

G1 X-4.5 Y-4.5 Z1.5547 F11.33
G1 X-4.5 Y-4 Z1.5548 F11.33
G1 X-4.5 Y-3.5 Z1.555 F11.33
G1 X-4.5 Y-3 Z1.5552 F11.33
G1 X-4.5 Y-2.5 Z1.5553 F11.33
G1 X-4.5 Y-2 Z1.5553 F11.33
G1 X-4.5 Y-1.5 Z1.5553 F11.33
G1 X-4.5 Y-1 Z1.5553 F11.33
G1 X-4.5 Y-0.5 Z1.5553 F11.33
G1 X-4.5 Y0 Z1.5553 F11.33
G1 X-4.5 Y0.5 Z1.5553 F11.33
G1 X-4.5 Y1 Z1.5553 F11.33
G1 X-4.5 Y1.5 Z1.5553 F11.33
G1 X-4.5 Y2 Z1.5553 F11.33
G1 X-4.5 Y2.5 Z1.5553 F11.33
G1 X-4.5 Y3 Z1.5553 F11.33
G1 X-4.5 Y3.5 Z1.5552 F11.33
G1 X-4.5 Y4 Z1.5552 F11.33
G1 X-4.5 Y4.5 Z1.5553 F11.33
G1 X-4.5 Y5 Z1.5541 F11.33
G1 X-3 Y5 Z1.4034 F13.1
G1 X-3 Y4.5 Z1.4042 F7.75
G1 X-3 Y4 Z1.4044 F7.75
G1 X-3 Y3.5 Z1.4044 F7.75
G1 X-3 Y3 Z1.4043 F7.75
G1 X-3 Y2.5 Z1.4043 F7.75
G1 X-3 Y2 Z1.4043 F7.75
G1 X-3 Y1.5 Z1.4043 F7.75
G1 X-3 Y1 Z1.4043 F7.75
G1 X-3 Y0.5 Z1.4043 F7.75
G1 X-3 Y0 Z1.4043 F7.75
G1 X-3 Y-0.5 Z1.4043 F7.75
G1 X-3 Y-1 Z1.4043 F7.75
G1 X-3 Y-1.5 Z1.4043 F7.75
G1 X-3 Y-2 Z1.4043 F7.75
G1 X-3 Y-2.5 Z1.4043 F7.75
G1 X-3 Y-3 Z1.4043 F7.75
G1 X-3 Y-3.5 Z1.4042 F7.75
G1 X-3 Y-4 Z1.4041 F7.75
G1 X-3 Y-4.5 Z1.4039 F7.75
G1 X-3 Y-5 Z1.4037 F7.75
G1 X-1.5 Y-5 Z1.5666 F13.1
G1 X-1.5 Y-4.5 Z1.5667 F5.63
G1 X-1.5 Y-4 Z1.5669 F5.63
G1 X-1.5 Y-3.5 Z1.5669 F5.63
G1 X-1.5 Y-3 Z1.5669 F5.63
G1 X-1.5 Y-2.5 Z1.5669 F5.63
G1 X-1.5 Y-2 Z1.5669 F5.63
G1 X-1.5 Y-1.5 Z1.5669 F5.63
G1 X-1.5 Y-1 Z1.5669 F5.63
G1 X-1.5 Y-0.5 Z1.5669 F5.63
G1 X-1.5 Y0 Z1.5669 F5.63
G1 X-1.5 Y0.5 Z1.5669 F5.63
G1 X-1.5 Y1 Z1.5669 F5.63
G1 X-1.5 Y1.5 Z1.5669 F5.63
G1 X-1.5 Y2 Z1.5669 F5.63
G1 X-1.5 Y2.5 Z1.5669 F5.63
G1 X-1.5 Y3 Z1.5669 F5.63
G1 X-1.5 Y3.5 Z1.567 F5.63
G1 X-1.5 Y4 Z1.567 F5.63
G1 X-1.5 Y4.5 Z1.5668 F5.63
G1 X-1.5 Y5 Z1.5665 F5.63
G1 X0 Y5 Z1.7072 F13.1
G1 X0 Y4.5 Z1.7072 F4.28
G1 X0 Y4 Z1.7072 F4.28
G1 X0 Y3.5 Z1.7073 F4.28
G1 X0 Y3 Z1.7073 F4.28
G1 X0 Y2.5 Z1.7073 F4.28
G1 X0 Y2 Z1.7073 F4.28
G1 X0 Y1.5 Z1.7073 F4.28
G1 X0 Y1 Z1.7073 F4.28
G1 X0 Y0.5 Z1.7073 F4.28
G1 X0 Y0 Z1.7073 F4.28
G1 X0 Y-0.5 Z1.7073 F4.28
G1 X0 Y-1 Z1.7073 F4.28
G1 X0 Y-1.5 Z1.7073 F4.28
G1 X0 Y-2 Z1.7073 F4.28
G1 X0 Y-2.5 Z1.7073 F4.28
G1 X0 Y-3 Z1.7073 F4.28
G1 X0 Y-3.5 Z1.7073 F4.28
G1 X0 Y-4 Z1.7073 F4.28
G1 X0 Y-4.5 Z1.7073 F4.28
G1 X0 Y-5 Z1.7073 F4.28
G1 X1.5 Y-5 Z1.5089 F13.1
G1 X1.5 Y-4.5 Z1.5092 F3.36
G1 X1.5 Y-4 Z1.5093 F3.36
G1 X1.5 Y-3.5 Z1.5093 F3.36
G1 X1.5 Y-3 Z1.5093 F3.36
G1 X1.5 Y-2.5 Z1.5092 F3.36
G1 X1.5 Y-2 Z1.5093 F3.36
G1 X1.5 Y-1.5 Z1.5093 F3.36
G1 X1.5 Y-1 Z1.5093 F3.36
G1 X1.5 Y-0.5 Z1.5093 F3.36
G1 X1.5 Y0 Z1.5093 F3.36
G1 X1.5 Y0.5 Z1.5093 F3.36
G1 X1.5 Y1 Z1.5093 F3.36
G1 X1.5 Y1.5 Z1.5093 F3.36
G1 X1.5 Y2 Z1.5093 F3.36
G1 X1.5 Y2.5 Z1.5093 F3.36
G1 X1.5 Y3 Z1.5092 F3.36
G1 X1.5 Y3.5 Z1.5092 F3.36
G1 X1.5 Y4 Z1.5091 F3.36
G1 X1.5 Y4.5 Z1.509 F3.36
G1 X1.5 Y5 Z1.5088 F3.36
G1 X3 Y5 Z1.6641 F13.1
G1 X3 Y4.5 Z1.6645 F2.71
G1 X3 Y4 Z1.6649 F2.71
G1 X3 Y3.5 Z1.6653 F2.71
G1 X3 Y3 Z1.6657 F2.71
G1 X3 Y2.5 Z1.6659 F2.71
G1 X3 Y2 Z1.6659 F2.71
G1 X3 Y1.5 Z1.6659 F2.71
G1 X3 Y1 Z1.6658 F2.71
G1 X3 Y0.5 Z1.6658 F2.71
G1 X3 Y0 Z1.6659 F2.71
G1 X3 Y-0.5 Z1.6659 F2.71
G1 X3 Y-1 Z1.6659 F2.71
G1 X3 Y-1.5 Z1.6659 F2.71
G1 X3 Y-2 Z1.6658 F2.71
G1 X3 Y-2.5 Z1.6658 F2.71
G1 X3 Y-3 Z1.6659 F2.71
G1 X3 Y-3.5 Z1.6659 F2.71
G1 X3 Y-4 Z1.6659 F2.71
G1 X3 Y-4.5 Z1.6658 F2.71
G1 X3 Y-5 Z1.6642 F2.71
G1 X4.5 Y-5 Z1.776 F13.1
G1 X4.5 Y-4.5 Z1.7792 F2.23
G1 X4.5 Y-4 Z1.7793 F2.23
G1 X4.5 Y-3.5 Z1.7793 F2.23
G1 X4.5 Y-3 Z1.7793 F2.23
G1 X4.5 Y-2.5 Z1.7793 F2.23
G1 X4.5 Y-2 Z1.7793 F2.23
G1 X4.5 Y-1.5 Z1.7793 F2.23
G1 X4.5 Y-1 Z1.7793 F2.23
G1 X4.5 Y-0.5 Z1.7793 F2.23
G1 X4.5 Y0 Z1.7793 F2.23
G1 X4.5 Y0.5 Z1.7793 F2.23
G1 X4.5 Y1 Z1.7793 F2.23
G1 X4.5 Y1.5 Z1.7793 F2.23
G1 X4.5 Y2 Z1.7794 F2.23
G1 X4.5 Y2.5 Z1.7794 F2.23
G1 X4.5 Y3 Z1.779 F2.23
G1 X4.5 Y3.5 Z1.7783 F2.23
G1 X4.5 Y4 Z1.7775 F2.23
G1 X4.5 Y4.5 Z1.777 F2.23
G1 X4.5 Y5 Z1.7766 F2.23
M103

G1 X4.5 Y13 Z1.7696 F13.1

G1 Z6.7696 F5
(*************************************)
( ******* FDA Layer 第 5 层 ******* )
(*************************************)

G01 X-5 Y-4.5 Z6.7596 F30
G1 X-5 Y-4.5 Z1.7596 F5
M101

G1 X-4.5 Y-4.5 Z1.751 F11.33
G1 X-4 Y-4.5 Z1.7339 F9.9
G1 X-3.5 Y-4.5 Z1.705 F8.73
G1 X-3 Y-4.5 Z1.6878 F7.75
G1 X-2.5 Y-4.5 Z1.7358 F6.93
G1 X-2 Y-4.5 Z1.8232 F6.23
G1 X-1.5 Y-4.5 Z1.9143 F5.63
G1 X-1 Y-4.5 Z1.99 F5.12
G1 X-0.5 Y-4.5 Z2.0377 F4.67
G1 X0 Y-4.5 Z2.0494 F4.28
G1 X0.5 Y-4.5 Z2.0262 F3.93
G1 X1 Y-4.5 Z1.979 F3.63
G1 X1.5 Y-4.5 Z1.943 F3.36
G1 X2 Y-4.5 Z1.9763 F3.12
G1 X2.5 Y-4.5 Z2.0525 F2.9
G1 X3 Y-4.5 Z2.1286 F2.71
G1 X3.5 Y-4.5 Z2.1898 F2.53
G1 X4 Y-4.5 Z2.2325 F2.37
G1 X4.5 Y-4.5 Z2.2593 F2.23
G1 X5 Y-4.5 Z2.279 F2.1
G1 X5 Y-3 Z2.2801 F13.1
G1 X4.5 Y-3 Z2.2603 F2.23
G1 X4 Y-3 Z2.2334 F2.37
G1 X3.5 Y-3 Z2.1906 F2.53
G1 X3 Y-3 Z2.1293 F2.71
G1 X2.5 Y-3 Z2.053 F2.9
G1 X2 Y-3 Z1.9766 F3.12
G1 X1.5 Y-3 Z1.9432 F3.36
G1 X1 Y-3 Z1.9791 F3.63
G1 X0.5 Y-3 Z2.0262 F3.93
G1 X0 Y-3 Z2.0494 F4.28
G1 X-0.5 Y-3 Z2.0378 F4.67
G1 X-1 Y-3 Z1.9901 F5.12
G1 X-1.5 Y-3 Z1.9145 F5.63
G1 X-2 Y-3 Z1.8234 F6.23
G1 X-2.5 Y-3 Z1.7361 F6.93
G1 X-3 Y-3 Z1.6883 F7.75
G1 X-3.5 Y-3 Z1.7054 F8.73
G1 X-4 Y-3 Z1.7344 F9.9
G1 X-4.5 Y-3 Z1.7514 F11.33
G1 X-5 Y-3 Z1.76 F13.1
G1 X-5 Y-1.5 Z1.7601 F13.1
G1 X-4.5 Y-1.5 Z1.7515 F11.33
G1 X-4 Y-1.5 Z1.7345 F9.9
G1 X-3.5 Y-1.5 Z1.7054 F8.73
G1 X-3 Y-1.5 Z1.6883 F7.75
G1 X-2.5 Y-1.5 Z1.7361 F6.93
G1 X-2 Y-1.5 Z1.8234 F6.23
G1 X-1.5 Y-1.5 Z1.9145 F5.63
G1 X-1 Y-1.5 Z1.9901 F5.12
G1 X-0.5 Y-1.5 Z2.0378 F4.67
G1 X0 Y-1.5 Z2.0494 F4.28
G1 X0.5 Y-1.5 Z2.0262 F3.93
G1 X1 Y-1.5 Z1.9791 F3.63
G1 X1.5 Y-1.5 Z1.9432 F3.36
G1 X2 Y-1.5 Z1.9766 F3.12
G1 X2.5 Y-1.5 Z2.053 F2.9
G1 X3 Y-1.5 Z2.1293 F2.71
G1 X3.5 Y-1.5 Z2.1906 F2.53
G1 X4 Y-1.5 Z2.2334 F2.37
G1 X4.5 Y-1.5 Z2.2603 F2.23
G1 X5 Y-1.5 Z2.2801 F2.1
G1 X5 Y0 Z2.2801 F13.1
G1 X4.5 Y0 Z2.2603 F2.23
G1 X4 Y0 Z2.2334 F2.37
G1 X3.5 Y0 Z2.1906 F2.53
G1 X3 Y0 Z2.1293 F2.71
G1 X2.5 Y0 Z2.053 F2.9
G1 X2 Y0 Z1.9766 F3.12
G1 X1.5 Y0 Z1.9432 F3.36
G1 X1 Y0 Z1.9791 F3.63
G1 X0.5 Y0 Z2.0262 F3.93
G1 X0 Y0 Z2.0494 F4.28
G1 X-0.5 Y0 Z2.0378 F4.67
G1 X-1 Y0 Z1.9901 F5.12
G1 X-1.5 Y0 Z1.9145 F5.63
G1 X-2 Y0 Z1.8234 F6.23
G1 X-2.5 Y0 Z1.7361 F6.93
G1 X-3 Y0 Z1.6883 F7.75
G1 X-3.5 Y0 Z1.7054 F8.73
G1 X-4 Y0 Z1.7344 F9.9
G1 X-4.5 Y0 Z1.7515 F11.33
G1 X-5 Y0 Z1.7601 F13.1
G1 X-5 Y1.5 Z1.7601 F13.1
G1 X-4.5 Y1.5 Z1.7515 F11.33
G1 X-4 Y1.5 Z1.7344 F9.9
G1 X-3.5 Y1.5 Z1.7054 F8.73
G1 X-3 Y1.5 Z1.6883 F7.75
G1 X-2.5 Y1.5 Z1.7361 F6.93
G1 X-2 Y1.5 Z1.8234 F6.23
G1 X-1.5 Y1.5 Z1.9145 F5.63
G1 X-1 Y1.5 Z1.9901 F5.12
G1 X-0.5 Y1.5 Z2.0378 F4.67
G1 X0 Y1.5 Z2.0494 F4.28
G1 X0.5 Y1.5 Z2.0262 F3.93
G1 X1 Y1.5 Z1.9791 F3.63
G1 X1.5 Y1.5 Z1.9432 F3.36
G1 X2 Y1.5 Z1.9766 F3.12
G1 X2.5 Y1.5 Z2.053 F2.9
G1 X3 Y1.5 Z2.1293 F2.71
G1 X3.5 Y1.5 Z2.1906 F2.53
G1 X4 Y1.5 Z2.2335 F2.37
G1 X4.5 Y1.5 Z2.2603 F2.23
G1 X5 Y1.5 Z2.2801 F2.1
G1 X5 Y3 Z2.2798 F13.1
G1 X4.5 Y3 Z2.26 F2.23
G1 X4 Y3 Z2.2332 F2.37
G1 X3.5 Y3 Z2.1904 F2.53
G1 X3 Y3 Z2.1291 F2.71
G1 X2.5 Y3 Z2.0529 F2.9
G1 X2 Y3 Z1.9766 F3.12
G1 X1.5 Y3 Z1.9432 F3.36
G1 X1 Y3 Z1.9791 F3.63
G1 X0.5 Y3 Z2.0262 F3.93
G1 X0 Y3 Z2.0494 F4.28
G1 X-0.5 Y3 Z2.0378 F4.67
G1 X-1 Y3 Z1.9901 F5.12
G1 X-1.5 Y3 Z1.9145 F5.63
G1 X-2 Y3 Z1.8235 F6.23
G1 X-2.5 Y3 Z1.7362 F6.93
G1 X-3 Y3 Z1.6883 F7.75
G1 X-3.5 Y3 Z1.7054 F8.73
G1 X-4 Y3 Z1.7344 F9.9
G1 X-4.5 Y3 Z1.7515 F11.33
G1 X-5 Y3 Z1.7601 F13.1
G1 X-5 Y4.5 Z1.7597 F13.1
G1 X-4.5 Y4.5 Z1.751 F11.33
G1 X-4 Y4.5 Z1.734 F9.9
G1 X-3.5 Y4.5 Z1.705 F8.73
G1 X-3 Y4.5 Z1.6879 F7.75
G1 X-2.5 Y4.5 Z1.7359 F6.93
G1 X-2 Y4.5 Z1.8232 F6.23
G1 X-1.5 Y4.5 Z1.9143 F5.63
G1 X-1 Y4.5 Z1.99 F5.12
G1 X-0.5 Y4.5 Z2.0377 F4.67
G1 X0 Y4.5 Z2.0494 F4.28
G1 X0.5 Y4.5 Z2.0261 F3.93
G1 X1 Y4.5 Z1.9789 F3.63
G1 X1.5 Y4.5 Z1.9428 F3.36
G1 X2 Y4.5 Z1.9758 F3.12
G1 X2.5 Y4.5 Z2.0518 F2.9
G1 X3 Y4.5 Z2.1277 F2.71
G1 X3.5 Y4.5 Z2.1887 F2.53
G1 X4 Y4.5 Z2.2313 F2.37
G1 X4.5 Y4.5 Z2.258 F2.23
G1 X5 Y4.5 Z2.2777 F2.1
M103

G1 X12.9938 Y4.5 Z2.5925 F13.1

G1 Z7.5925 F5

(*******************************************)
(* Supporting layer Branches{4}, 对应第[5]层主纤维 *)
(*******************************************)

(******** 第  1 个Supporting layer, 等分点数为 63个 ********)
G01 X-4.9998 Y-4.5 Z7.1202 F5
G1 X-4.9998 Y-4.5 Z2.1202 F5
M101
G1 X-4.4754 Y-4.5 Z2.1239 F13.1
G1 X-3.951 Y-4.5 Z2.1167 F13.1
G1 X-3.427 Y-4.5 Z2.0948 F13.1
G1 X-2.903 Y-4.5 Z2.0986 F13.1
G1 X-2.3858 Y-4.5 Z2.1841 F13.1
G1 X-1.8716 Y-4.5 Z2.2872 F13.1
G1 X-1.3556 Y-4.5 Z2.3806 F13.1
G1 X-0.836 Y-4.5 Z2.4512 F13.1
G1 X-0.8367 Y-3 Z2.4512 F13.1
G1 X-1.3562 Y-3 Z2.3806 F13.1
G1 X-1.8722 Y-3 Z2.2872 F13.1
G1 X-2.3863 Y-3 Z2.1843 F13.1
G1 X-2.9035 Y-3 Z2.099 F13.1
G1 X-3.4274 Y-3 Z2.0952 F13.1
G1 X-3.9513 Y-3 Z2.1172 F13.1
G1 X-4.4756 Y-3 Z2.1244 F13.1
G1 X-4.9999 Y-3 Z2.1207 F13.1
G1 X-5 Y-1.5 Z2.1208 F13.1
G1 X-4.4756 Y-1.5 Z2.1245 F13.1
G1 X-3.9513 Y-1.5 Z2.1173 F13.1
G1 X-3.4274 Y-1.5 Z2.0953 F13.1
G1 X-2.9035 Y-1.5 Z2.099 F13.1
G1 X-2.3864 Y-1.5 Z2.1843 F13.1
G1 X-1.8722 Y-1.5 Z2.2872 F13.1
G1 X-1.3562 Y-1.5 Z2.3806 F13.1
G1 X-0.8367 Y-1.5 Z2.4512 F13.1
G1 X-0.8367 Y0 Z2.4512 F13.1
G1 X-1.3562 Y0 Z2.3806 F13.1
G1 X-1.8722 Y0 Z2.2872 F13.1
G1 X-2.3864 Y0 Z2.1843 F13.1
G1 X-2.9035 Y0 Z2.099 F13.1
G1 X-3.4275 Y0 Z2.0953 F13.1
G1 X-3.9513 Y0 Z2.1173 F13.1
G1 X-4.4757 Y0 Z2.1245 F13.1
G1 X-5 Y0 Z2.1207 F13.1
G1 X-5 Y1.5 Z2.1207 F13.1
G1 X-4.4757 Y1.5 Z2.1245 F13.1
G1 X-3.9513 Y1.5 Z2.1173 F13.1
G1 X-3.4274 Y1.5 Z2.0953 F13.1
G1 X-2.9035 Y1.5 Z2.099 F13.1
G1 X-2.3864 Y1.5 Z2.1843 F13.1
G1 X-1.8722 Y1.5 Z2.2872 F13.1
G1 X-1.3562 Y1.5 Z2.3806 F13.1
G1 X-0.8367 Y1.5 Z2.4512 F13.1
G1 X-0.8367 Y3 Z2.4512 F13.1
G1 X-1.3563 Y3 Z2.3807 F13.1
G1 X-1.8722 Y3 Z2.2873 F13.1
G1 X-2.3864 Y3 Z2.1843 F13.1
G1 X-2.9035 Y3 Z2.099 F13.1
G1 X-3.4275 Y3 Z2.0953 F13.1
G1 X-3.9513 Y3 Z2.1172 F13.1
G1 X-4.4756 Y3 Z2.1244 F13.1
G1 X-5 Y3 Z2.1207 F13.1
G1 X-5 Y4.5 Z2.1203 F13.1
G1 X-4.4756 Y4.5 Z2.124 F13.1
G1 X-3.9512 Y4.5 Z2.1168 F13.1
G1 X-3.4272 Y4.5 Z2.0949 F13.1
G1 X-2.9031 Y4.5 Z2.0987 F13.1
G1 X-2.3859 Y4.5 Z2.1842 F13.1
G1 X-1.8717 Y4.5 Z2.2872 F13.1
G1 X-1.3557 Y4.5 Z2.3806 F13.1
G1 X-0.836 Y4.5 Z2.4512 F13.1
M103

G1 X7.0912 Y4.5 Z3.5281 F13.1

G01 X7.0912 Y4.5 Z8.5281 F5


(*************************************)
( ******* FDA Layer 第 6 层 ******* )
(*************************************)

G01 X4.5 Y5 Z7.7521 F30
G1 X4.5 Y5 Z2.7521 F5
M101

G1 X4.5 Y4.5 Z2.7547 F2.23
G1 X4.5 Y4 Z2.7551 F2.23
G1 X4.5 Y3.5 Z2.7558 F2.23
G1 X4.5 Y3 Z2.7564 F2.23
G1 X4.5 Y2.5 Z2.7567 F2.23
G1 X4.5 Y2 Z2.7568 F2.23
G1 X4.5 Y1.5 Z2.7568 F2.23
G1 X4.5 Y1 Z2.7568 F2.23
G1 X4.5 Y0.5 Z2.7568 F2.23
G1 X4.5 Y0 Z2.7567 F2.23
G1 X4.5 Y-0.5 Z2.7567 F2.23
G1 X4.5 Y-1 Z2.7567 F2.23
G1 X4.5 Y-1.5 Z2.7568 F2.23
G1 X4.5 Y-2 Z2.7568 F2.23
G1 X4.5 Y-2.5 Z2.7568 F2.23
G1 X4.5 Y-3 Z2.7566 F2.23
G1 X4.5 Y-3.5 Z2.7563 F2.23
G1 X4.5 Y-4 Z2.7559 F2.23
G1 X4.5 Y-4.5 Z2.7556 F2.23
G1 X4.5 Y-5 Z2.7554 F2.23
G1 X3 Y-5 Z2.5796 F13.1
G1 X3 Y-4.5 Z2.5799 F2.71
G1 X3 Y-4 Z2.5803 F2.71
G1 X3 Y-3.5 Z2.5805 F2.71
G1 X3 Y-3 Z2.5807 F2.71
G1 X3 Y-2.5 Z2.5808 F2.71
G1 X3 Y-2 Z2.5808 F2.71
G1 X3 Y-1.5 Z2.5808 F2.71
G1 X3 Y-1 Z2.5808 F2.71
G1 X3 Y-0.5 Z2.5808 F2.71
G1 X3 Y0 Z2.5808 F2.71
G1 X3 Y0.5 Z2.5808 F2.71
G1 X3 Y1 Z2.5808 F2.71
G1 X3 Y1.5 Z2.5808 F2.71
G1 X3 Y2 Z2.5808 F2.71
G1 X3 Y2.5 Z2.5807 F2.71
G1 X3 Y3 Z2.5805 F2.71
G1 X3 Y3.5 Z2.5801 F2.71
G1 X3 Y4 Z2.5797 F2.71
G1 X3 Y4.5 Z2.5792 F2.71
G1 X3 Y5 Z2.578 F2.71
G1 X1.5 Y5 Z2.3738 F13.1
G1 X1.5 Y4.5 Z2.3741 F3.36
G1 X1.5 Y4 Z2.3743 F3.36
G1 X1.5 Y3.5 Z2.3744 F3.36
G1 X1.5 Y3 Z2.3746 F3.36
G1 X1.5 Y2.5 Z2.3746 F3.36
G1 X1.5 Y2 Z2.3746 F3.36
G1 X1.5 Y1.5 Z2.3746 F3.36
G1 X1.5 Y1 Z2.3746 F3.36
G1 X1.5 Y0.5 Z2.3746 F3.36
G1 X1.5 Y0 Z2.3746 F3.36
G1 X1.5 Y-0.5 Z2.3746 F3.36
G1 X1.5 Y-1 Z2.3746 F3.36
G1 X1.5 Y-1.5 Z2.3746 F3.36
G1 X1.5 Y-2 Z2.3746 F3.36
G1 X1.5 Y-2.5 Z2.3746 F3.36
G1 X1.5 Y-3 Z2.3746 F3.36
G1 X1.5 Y-3.5 Z2.3746 F3.36
G1 X1.5 Y-4 Z2.3745 F3.36
G1 X1.5 Y-4.5 Z2.3743 F3.36
G1 X1.5 Y-5 Z2.3742 F3.36
G1 X0 Y-5 Z2.4563 F13.1
G1 X0 Y-4.5 Z2.4558 F4.28
G1 X0 Y-4 Z2.4555 F4.28
G1 X0 Y-3.5 Z2.4555 F4.28
G1 X0 Y-3 Z2.4556 F4.28
G1 X0 Y-2.5 Z2.4557 F4.28
G1 X0 Y-2 Z2.4557 F4.28
G1 X0 Y-1.5 Z2.4557 F4.28
G1 X0 Y-1 Z2.4557 F4.28
G1 X0 Y-0.5 Z2.4557 F4.28
G1 X0 Y0 Z2.4557 F4.28
G1 X0 Y0.5 Z2.4557 F4.28
G1 X0 Y1 Z2.4557 F4.28
G1 X0 Y1.5 Z2.4557 F4.28
G1 X0 Y2 Z2.4557 F4.28
G1 X0 Y2.5 Z2.4557 F4.28
G1 X0 Y3 Z2.4556 F4.28
G1 X0 Y3.5 Z2.4555 F4.28
G1 X0 Y4 Z2.4555 F4.28
G1 X0 Y4.5 Z2.4558 F4.28
G1 X0 Y5 Z2.4563 F4.28
G1 X-1.5 Y5 Z2.6021 F13.1
G1 X-1.5 Y4.5 Z2.6023 F5.63
G1 X-1.5 Y4 Z2.6024 F5.63
G1 X-1.5 Y3.5 Z2.6025 F5.63
G1 X-1.5 Y3 Z2.6025 F5.63
G1 X-1.5 Y2.5 Z2.6025 F5.63
G1 X-1.5 Y2 Z2.6025 F5.63
G1 X-1.5 Y1.5 Z2.6025 F5.63
G1 X-1.5 Y1 Z2.6025 F5.63
G1 X-1.5 Y0.5 Z2.6025 F5.63
G1 X-1.5 Y0 Z2.6025 F5.63
G1 X-1.5 Y-0.5 Z2.6025 F5.63
G1 X-1.5 Y-1 Z2.6025 F5.63
G1 X-1.5 Y-1.5 Z2.6025 F5.63
G1 X-1.5 Y-2 Z2.6025 F5.63
G1 X-1.5 Y-2.5 Z2.6025 F5.63
G1 X-1.5 Y-3 Z2.6025 F5.63
G1 X-1.5 Y-3.5 Z2.6025 F5.63
G1 X-1.5 Y-4 Z2.6024 F5.63
G1 X-1.5 Y-4.5 Z2.6023 F5.63
G1 X-1.5 Y-5 Z2.602 F5.63
G1 X-3 Y-5 Z2.3516 F13.1
G1 X-3 Y-4.5 Z2.3522 F7.75
G1 X-3 Y-4 Z2.3524 F7.75
G1 X-3 Y-3.5 Z2.3525 F7.75
G1 X-3 Y-3 Z2.3526 F7.75
G1 X-3 Y-2.5 Z2.3526 F7.75
G1 X-3 Y-2 Z2.3526 F7.75
G1 X-3 Y-1.5 Z2.3526 F7.75
G1 X-3 Y-1 Z2.3526 F7.75
G1 X-3 Y-0.5 Z2.3526 F7.75
G1 X-3 Y0 Z2.3526 F7.75
G1 X-3 Y0.5 Z2.3526 F7.75
G1 X-3 Y1 Z2.3526 F7.75
G1 X-3 Y1.5 Z2.3526 F7.75
G1 X-3 Y2 Z2.3526 F7.75
G1 X-3 Y2.5 Z2.3526 F7.75
G1 X-3 Y3 Z2.3526 F7.75
G1 X-3 Y3.5 Z2.3526 F7.75
G1 X-3 Y4 Z2.3525 F7.75
G1 X-3 Y4.5 Z2.3523 F7.75
G1 X-3 Y5 Z2.3521 F7.75
G1 X-4.5 Y5 Z2.3295 F13.1
G1 X-4.5 Y4.5 Z2.3295 F11.33
G1 X-4.5 Y4 Z2.3296 F11.33
G1 X-4.5 Y3.5 Z2.3297 F11.33
G1 X-4.5 Y3 Z2.3298 F11.33
G1 X-4.5 Y2.5 Z2.3299 F11.33
G1 X-4.5 Y2 Z2.3299 F11.33
G1 X-4.5 Y1.5 Z2.3298 F11.33
G1 X-4.5 Y1 Z2.3298 F11.33
G1 X-4.5 Y0.5 Z2.3298 F11.33
G1 X-4.5 Y0 Z2.3298 F11.33
G1 X-4.5 Y-0.5 Z2.3298 F11.33
G1 X-4.5 Y-1 Z2.3299 F11.33
G1 X-4.5 Y-1.5 Z2.3299 F11.33
G1 X-4.5 Y-2 Z2.3299 F11.33
G1 X-4.5 Y-2.5 Z2.3298 F11.33
G1 X-4.5 Y-3 Z2.3297 F11.33
G1 X-4.5 Y-3.5 Z2.3296 F11.33
G1 X-4.5 Y-4 Z2.3295 F11.33
G1 X-4.5 Y-4.5 Z2.3294 F11.33
G1 X-4.5 Y-5 Z2.3285 F11.33
M103

G1 X-4.5 Y-13 Z2.3142 F13.1

G1 Z7.3142 F5
(*************************************)
( ******* FDA Layer 第 7 层 ******* )
(*************************************)

G01 X5 Y4.5 Z8.2453 F30
G1 X5 Y4.5 Z3.2453 F5
M101

G1 X4.5 Y4.5 Z3.2225 F2.23
G1 X4 Y4.5 Z3.1892 F2.37
G1 X3.5 Y4.5 Z3.1342 F2.53
G1 X3 Y4.5 Z3.0574 F2.71
G1 X2.5 Y4.5 Z2.9674 F2.9
G1 X2 Y4.5 Z2.8769 F3.12
G1 X1.5 Y4.5 Z2.8029 F3.36
G1 X1 Y4.5 Z2.7682 F3.63
G1 X0.5 Y4.5 Z2.7833 F3.93
G1 X0 Y4.5 Z2.8288 F4.28
G1 X-0.5 Y4.5 Z2.8749 F4.67
G1 X-1 Y4.5 Z2.9 F5.12
G1 X-1.5 Y4.5 Z2.8935 F5.63
G1 X-2 Y4.5 Z2.8516 F6.23
G1 X-2.5 Y4.5 Z2.7771 F6.93
G1 X-3 Y4.5 Z2.6825 F7.75
G1 X-3.5 Y4.5 Z2.5974 F8.73
G1 X-4 Y4.5 Z2.5629 F9.9
G1 X-4.5 Y4.5 Z2.5484 F11.33
G1 X-5 Y4.5 Z2.537 F13.1
G1 X-5 Y3 Z2.5373 F13.1
G1 X-4.5 Y3 Z2.5487 F11.33
G1 X-4 Y3 Z2.5632 F9.9
G1 X-3.5 Y3 Z2.5978 F8.73
G1 X-3 Y3 Z2.6828 F7.75
G1 X-2.5 Y3 Z2.7774 F6.93
G1 X-2 Y3 Z2.8519 F6.23
G1 X-1.5 Y3 Z2.8936 F5.63
G1 X-1 Y3 Z2.9 F5.12
G1 X-0.5 Y3 Z2.8748 F4.67
G1 X0 Y3 Z2.8286 F4.28
G1 X0.5 Y3 Z2.7831 F3.93
G1 X1 Y3 Z2.7683 F3.63
G1 X1.5 Y3 Z2.8035 F3.36
G1 X2 Y3 Z2.8779 F3.12
G1 X2.5 Y3 Z2.9688 F2.9
G1 X3 Y3 Z3.059 F2.71
G1 X3.5 Y3 Z3.136 F2.53
G1 X4 Y3 Z3.1911 F2.37
G1 X4.5 Y3 Z3.2244 F2.23
G1 X5 Y3 Z3.2472 F2.1
G1 X5 Y1.5 Z3.2478 F13.1
G1 X4.5 Y1.5 Z3.225 F2.23
G1 X4 Y1.5 Z3.1916 F2.37
G1 X3.5 Y1.5 Z3.1365 F2.53
G1 X3 Y1.5 Z3.0594 F2.71
G1 X2.5 Y1.5 Z2.9691 F2.9
G1 X2 Y1.5 Z2.8781 F3.12
G1 X1.5 Y1.5 Z2.8036 F3.36
G1 X1 Y1.5 Z2.7684 F3.63
G1 X0.5 Y1.5 Z2.7832 F3.93
G1 X0 Y1.5 Z2.8287 F4.28
G1 X-0.5 Y1.5 Z2.8748 F4.67
G1 X-1 Y1.5 Z2.9 F5.12
G1 X-1.5 Y1.5 Z2.8936 F5.63
G1 X-2 Y1.5 Z2.8519 F6.23
G1 X-2.5 Y1.5 Z2.7774 F6.93
G1 X-3 Y1.5 Z2.6828 F7.75
G1 X-3.5 Y1.5 Z2.5978 F8.73
G1 X-4 Y1.5 Z2.5632 F9.9
G1 X-4.5 Y1.5 Z2.5487 F11.33
G1 X-5 Y1.5 Z2.5374 F13.1
G1 X-5 Y0 Z2.5373 F13.1
G1 X-4.5 Y0 Z2.5487 F11.33
G1 X-4 Y0 Z2.5632 F9.9
G1 X-3.5 Y0 Z2.5978 F8.73
G1 X-3 Y0 Z2.6828 F7.75
G1 X-2.5 Y0 Z2.7774 F6.93
G1 X-2 Y0 Z2.8519 F6.23
G1 X-1.5 Y0 Z2.8936 F5.63
G1 X-1 Y0 Z2.9 F5.12
G1 X-0.5 Y0 Z2.8748 F4.67
G1 X0 Y0 Z2.8287 F4.28
G1 X0.5 Y0 Z2.7832 F3.93
G1 X1 Y0 Z2.7684 F3.63
G1 X1.5 Y0 Z2.8036 F3.36
G1 X2 Y0 Z2.8781 F3.12
G1 X2.5 Y0 Z2.9691 F2.9
G1 X3 Y0 Z3.0594 F2.71
G1 X3.5 Y0 Z3.1365 F2.53
G1 X4 Y0 Z3.1916 F2.37
G1 X4.5 Y0 Z3.225 F2.23
G1 X5 Y0 Z3.2478 F2.1
G1 X5 Y-1.5 Z3.2478 F13.1
G1 X4.5 Y-1.5 Z3.225 F2.23
G1 X4 Y-1.5 Z3.1916 F2.37
G1 X3.5 Y-1.5 Z3.1365 F2.53
G1 X3 Y-1.5 Z3.0594 F2.71
G1 X2.5 Y-1.5 Z2.9691 F2.9
G1 X2 Y-1.5 Z2.8781 F3.12
G1 X1.5 Y-1.5 Z2.8036 F3.36
G1 X1 Y-1.5 Z2.7684 F3.63
G1 X0.5 Y-1.5 Z2.7832 F3.93
G1 X0 Y-1.5 Z2.8287 F4.28
G1 X-0.5 Y-1.5 Z2.8748 F4.67
G1 X-1 Y-1.5 Z2.9 F5.12
G1 X-1.5 Y-1.5 Z2.8936 F5.63
G1 X-2 Y-1.5 Z2.8518 F6.23
G1 X-2.5 Y-1.5 Z2.7774 F6.93
G1 X-3 Y-1.5 Z2.6828 F7.75
G1 X-3.5 Y-1.5 Z2.5978 F8.73
G1 X-4 Y-1.5 Z2.5632 F9.9
G1 X-4.5 Y-1.5 Z2.5487 F11.33
G1 X-5 Y-1.5 Z2.5374 F13.1
G1 X-5 Y-3 Z2.5372 F13.1
G1 X-4.5 Y-3 Z2.5486 F11.33
G1 X-4 Y-3 Z2.5631 F9.9
G1 X-3.5 Y-3 Z2.5977 F8.73
G1 X-3 Y-3 Z2.6828 F7.75
G1 X-2.5 Y-3 Z2.7774 F6.93
G1 X-2 Y-3 Z2.8518 F6.23
G1 X-1.5 Y-3 Z2.8936 F5.63
G1 X-1 Y-3 Z2.9 F5.12
G1 X-0.5 Y-3 Z2.8748 F4.67
G1 X0 Y-3 Z2.8286 F4.28
G1 X0.5 Y-3 Z2.7832 F3.93
G1 X1 Y-3 Z2.7684 F3.63
G1 X1.5 Y-3 Z2.8036 F3.36
G1 X2 Y-3 Z2.8781 F3.12
G1 X2.5 Y-3 Z2.9691 F2.9
G1 X3 Y-3 Z3.0593 F2.71
G1 X3.5 Y-3 Z3.1364 F2.53
G1 X4 Y-3 Z3.1915 F2.37
G1 X4.5 Y-3 Z3.2249 F2.23
G1 X5 Y-3 Z3.2477 F2.1
G1 X5 Y-4.5 Z3.2466 F13.1
G1 X4.5 Y-4.5 Z3.2239 F2.23
G1 X4 Y-4.5 Z3.1905 F2.37
G1 X3.5 Y-4.5 Z3.1354 F2.53
G1 X3 Y-4.5 Z3.0584 F2.71
G1 X2.5 Y-4.5 Z2.9683 F2.9
G1 X2 Y-4.5 Z2.8775 F3.12
G1 X1.5 Y-4.5 Z2.8032 F3.36
G1 X1 Y-4.5 Z2.7684 F3.63
G1 X0.5 Y-4.5 Z2.7834 F3.93
G1 X0 Y-4.5 Z2.8288 F4.28
G1 X-0.5 Y-4.5 Z2.8748 F4.67
G1 X-1 Y-4.5 Z2.8999 F5.12
G1 X-1.5 Y-4.5 Z2.8934 F5.63
G1 X-2 Y-4.5 Z2.8515 F6.23
G1 X-2.5 Y-4.5 Z2.777 F6.93
G1 X-3 Y-4.5 Z2.6823 F7.75
G1 X-3.5 Y-4.5 Z2.5972 F8.73
G1 X-4 Y-4.5 Z2.5625 F9.9
G1 X-4.5 Y-4.5 Z2.548 F11.33
G1 X-5 Y-4.5 Z2.5366 F13.1
M103

G1 X-12.9979 Y-4.5 Z2.3544 F13.1

G1 Z7.3544 F5

(*******************************************)
(* Supporting layer Branches{6}, 对应第[7]层主纤维 *)
(*******************************************)

(******** 第  1 个Supporting layer, 等分点数为 112个 ********)
G01 X-4.9997 Y-4.5 Z7.8983 F5
G1 X-4.9997 Y-4.5 Z2.8983 F5
M101
G1 X-4.5102 Y-4.5 Z2.9198 F13.1
G1 X-4.0209 Y-4.5 Z2.9483 F13.1
G1 X-3.5335 Y-4.5 Z2.9978 F13.1
G1 X-3.0528 Y-4.5 Z3.0927 F13.1
G1 X-2.573 Y-4.5 Z3.1918 F13.1
G1 X-2.0886 Y-4.5 Z3.2661 F13.1
G1 X-1.6009 Y-4.5 Z3.3136 F13.1
G1 X-1.1113 Y-4.5 Z3.3322 F13.1
G1 X-0.6214 Y-4.5 Z3.3227 F13.1
G1 X-0.1324 Y-4.5 Z3.2913 F13.1
G1 X0.3559 Y-4.5 Z3.2494 F13.1
G1 X0.8453 Y-4.5 Z3.2281 F13.1
G1 X1.3339 Y-4.5 Z3.2627 F13.1
G1 X1.8186 Y-4.5 Z3.3346 F13.1
G1 X2.2986 Y-4.5 Z3.4328 F13.1
G1 X2.2953 Y-3 Z3.4329 F13.1
G1 X1.8155 Y-3 Z3.3346 F13.1
G1 X1.331 Y-3 Z3.2626 F13.1
G1 X0.8427 Y-3 Z3.228 F13.1
G1 X0.3535 Y-3 Z3.2494 F13.1
G1 X-0.1346 Y-3 Z3.2913 F13.1
G1 X-0.6234 Y-3 Z3.3228 F13.1
G1 X-1.1131 Y-3 Z3.3323 F13.1
G1 X-1.6025 Y-3 Z3.3137 F13.1
G1 X-2.09 Y-3 Z3.2662 F13.1
G1 X-2.5741 Y-3 Z3.192 F13.1
G1 X-3.0538 Y-3 Z3.0929 F13.1
G1 X-3.5343 Y-3 Z2.9982 F13.1
G1 X-4.0215 Y-3 Z2.9488 F13.1
G1 X-4.5105 Y-3 Z2.9203 F13.1
G1 X-4.9999 Y-3 Z2.8988 F13.1
G1 X-5 Y-1.5 Z2.899 F13.1
G1 X-4.5106 Y-1.5 Z2.9205 F13.1
G1 X-4.0216 Y-1.5 Z2.9489 F13.1
G1 X-3.5344 Y-1.5 Z2.9983 F13.1
G1 X-3.0539 Y-1.5 Z3.0929 F13.1
G1 X-2.5742 Y-1.5 Z3.192 F13.1
G1 X-2.0901 Y-1.5 Z3.2662 F13.1
G1 X-1.6027 Y-1.5 Z3.3137 F13.1
G1 X-1.1133 Y-1.5 Z3.3323 F13.1
G1 X-0.6236 Y-1.5 Z3.3229 F13.1
G1 X-0.1348 Y-1.5 Z3.2914 F13.1
G1 X0.3533 Y-1.5 Z3.2495 F13.1
G1 X0.8425 Y-1.5 Z3.228 F13.1
G1 X1.3308 Y-1.5 Z3.2627 F13.1
G1 X1.8153 Y-1.5 Z3.3346 F13.1
G1 X2.2951 Y-1.5 Z3.4329 F13.1
G1 X2.2952 Y0 Z3.4329 F13.1
G1 X1.8154 Y0 Z3.3346 F13.1
G1 X1.3309 Y0 Z3.2626 F13.1
G1 X0.8425 Y0 Z3.228 F13.1
G1 X0.3533 Y0 Z3.2494 F13.1
G1 X-0.1347 Y0 Z3.2914 F13.1
G1 X-0.6235 Y0 Z3.3229 F13.1
G1 X-1.1132 Y0 Z3.3323 F13.1
G1 X-1.6026 Y0 Z3.3137 F13.1
G1 X-2.0901 Y0 Z3.2662 F13.1
G1 X-2.5742 Y0 Z3.192 F13.1
G1 X-3.0539 Y0 Z3.0929 F13.1
G1 X-3.5344 Y0 Z2.9983 F13.1
G1 X-4.0216 Y0 Z2.9489 F13.1
G1 X-4.5106 Y0 Z2.9205 F13.1
G1 X-5 Y0 Z2.899 F13.1
G1 X-5 Y1.5 Z2.899 F13.1
G1 X-4.5106 Y1.5 Z2.9205 F13.1
G1 X-4.0216 Y1.5 Z2.9489 F13.1
G1 X-3.5344 Y1.5 Z2.9983 F13.1
G1 X-3.0539 Y1.5 Z3.0929 F13.1
G1 X-2.5742 Y1.5 Z3.192 F13.1
G1 X-2.0901 Y1.5 Z3.2662 F13.1
G1 X-1.6026 Y1.5 Z3.3137 F13.1
G1 X-1.1132 Y1.5 Z3.3323 F13.1
G1 X-0.6235 Y1.5 Z3.3229 F13.1
G1 X-0.1347 Y1.5 Z3.2914 F13.1
G1 X0.3533 Y1.5 Z3.2495 F13.1
G1 X0.8425 Y1.5 Z3.228 F13.1
G1 X1.3309 Y1.5 Z3.2627 F13.1
G1 X1.8154 Y1.5 Z3.3346 F13.1
G1 X2.2952 Y1.5 Z3.4329 F13.1
G1 X2.2969 Y3 Z3.4329 F13.1
G1 X1.817 Y3 Z3.3347 F13.1
G1 X1.3324 Y3 Z3.2627 F13.1
G1 X0.8439 Y3 Z3.228 F13.1
G1 X0.3546 Y3 Z3.2493 F13.1
G1 X-0.1336 Y3 Z3.2913 F13.1
G1 X-0.6225 Y3 Z3.3228 F13.1
G1 X-1.1123 Y3 Z3.3323 F13.1
G1 X-1.6018 Y3 Z3.3138 F13.1
G1 X-2.0894 Y3 Z3.2663 F13.1
G1 X-2.5737 Y3 Z3.1921 F13.1
G1 X-3.0535 Y3 Z3.093 F13.1
G1 X-3.5341 Y3 Z2.9983 F13.1
G1 X-4.0214 Y3 Z2.9489 F13.1
G1 X-4.5105 Y3 Z2.9204 F13.1
G1 X-5 Y3 Z2.8989 F13.1
G1 X-5 Y4.5 Z2.8987 F13.1
G1 X-4.5101 Y4.5 Z2.9201 F13.1
G1 X-4.0205 Y4.5 Z2.9486 F13.1
G1 X-3.5328 Y4.5 Z2.9982 F13.1
G1 X-3.0517 Y4.5 Z3.0931 F13.1
G1 X-2.5715 Y4.5 Z3.1922 F13.1
G1 X-2.0868 Y4.5 Z3.2664 F13.1
G1 X-1.5988 Y4.5 Z3.3138 F13.1
G1 X-1.1088 Y4.5 Z3.3323 F13.1
G1 X-0.6185 Y4.5 Z3.3227 F13.1
G1 X-0.1292 Y4.5 Z3.2911 F13.1
G1 X0.3594 Y4.5 Z3.2492 F13.1
G1 X0.8492 Y4.5 Z3.228 F13.1
G1 X1.3381 Y4.5 Z3.2628 F13.1
G1 X1.8232 Y4.5 Z3.3347 F13.1
G1 X2.3036 Y4.5 Z3.4327 F13.1
M103

G1 X10.1422 Y4.5 Z5.0317 F13.1

G01 X10.1422 Y4.5 Z10.0317 F5


(******** 第  2 个Supporting layer, 等分点数为 21个 ********)
G01 X-4.5 Y4.8 Z8.2901 F5
G1 X-4.5 Y4.8 Z3.2901 F5
M101
G1 X-4.5 Y4.31 Z3.2899 F13.1
G1 X-4.5 Y3.82 Z3.2899 F13.1
G1 X-4.5 Y3.33 Z3.2901 F13.1
G1 X-4.5 Y2.84 Z3.2903 F13.1
G1 X-4.5 Y2.35 Z3.2903 F13.1
G1 X-4.5 Y1.86 Z3.2903 F13.1
G1 X-4.5 Y1.37 Z3.2903 F13.1
G1 X-4.5 Y0.88 Z3.2903 F13.1
G1 X-4.5 Y0.39 Z3.2903 F13.1
G1 X-4.5 Y-0.1 Z3.2903 F13.1
G1 X-4.5 Y-0.59 Z3.2903 F13.1
G1 X-4.5 Y-1.08 Z3.2903 F13.1
G1 X-4.5 Y-1.57 Z3.2903 F13.1
G1 X-4.5 Y-2.06 Z3.2903 F13.1
G1 X-4.5 Y-2.55 Z3.2903 F13.1
G1 X-4.5 Y-3.04 Z3.2901 F13.1
G1 X-4.5 Y-3.53 Z3.2898 F13.1
G1 X-4.5 Y-4.02 Z3.2896 F13.1
G1 X-4.5 Y-4.51 Z3.2896 F13.1
G1 X-4.5 Y-5 Z3.2897 F13.1
M103

G1 X-4.5 Y-13 Z3.2913 F13.1

G01 X-4.5 Y-13 Z8.2913 F5


(*************************************)
( ******* FDA Layer 第 8 层 ******* )
(*************************************)

G01 X-4.5 Y-5 Z8.4705 F30
G1 X-4.5 Y-5 Z3.4705 F5
M101

G1 X-4.5 Y-4.5 Z3.4707 F11.33
G1 X-4.5 Y-4 Z3.4709 F11.33
G1 X-4.5 Y-3.5 Z3.4711 F11.33
G1 X-4.5 Y-3 Z3.4713 F11.33
G1 X-4.5 Y-2.5 Z3.4714 F11.33
G1 X-4.5 Y-2 Z3.4714 F11.33
G1 X-4.5 Y-1.5 Z3.4714 F11.33
G1 X-4.5 Y-1 Z3.4714 F11.33
G1 X-4.5 Y-0.5 Z3.4714 F11.33
G1 X-4.5 Y0 Z3.4714 F11.33
G1 X-4.5 Y0.5 Z3.4714 F11.33
G1 X-4.5 Y1 Z3.4714 F11.33
G1 X-4.5 Y1.5 Z3.4714 F11.33
G1 X-4.5 Y2 Z3.4714 F11.33
G1 X-4.5 Y2.5 Z3.4714 F11.33
G1 X-4.5 Y3 Z3.4714 F11.33
G1 X-4.5 Y3.5 Z3.4713 F11.33
G1 X-4.5 Y4 Z3.4712 F11.33
G1 X-4.5 Y4.5 Z3.471 F11.33
G1 X-4.5 Y5 Z3.4701 F11.33
G1 X-3 Y5 Z3.3706 F13.1
G1 X-3 Y4.5 Z3.3704 F7.75
G1 X-3 Y4 Z3.3701 F7.75
G1 X-3 Y3.5 Z3.3701 F7.75
G1 X-3 Y3 Z3.3704 F7.75
G1 X-3 Y2.5 Z3.3705 F7.75
G1 X-3 Y2 Z3.3705 F7.75
G1 X-3 Y1.5 Z3.3704 F7.75
G1 X-3 Y1 Z3.3704 F7.75
G1 X-3 Y0.5 Z3.3704 F7.75
G1 X-3 Y0 Z3.3704 F7.75
G1 X-3 Y-0.5 Z3.3704 F7.75
G1 X-3 Y-1 Z3.3704 F7.75
G1 X-3 Y-1.5 Z3.3704 F7.75
G1 X-3 Y-2 Z3.3705 F7.75
G1 X-3 Y-2.5 Z3.3705 F7.75
G1 X-3 Y-3 Z3.3703 F7.75
G1 X-3 Y-3.5 Z3.3701 F7.75
G1 X-3 Y-4 Z3.3701 F7.75
G1 X-3 Y-4.5 Z3.3703 F7.75
G1 X-3 Y-5 Z3.3708 F7.75
G1 X-1.5 Y-5 Z3.5696 F13.1
G1 X-1.5 Y-4.5 Z3.5694 F5.63
G1 X-1.5 Y-4 Z3.5694 F5.63
G1 X-1.5 Y-3.5 Z3.5694 F5.63
G1 X-1.5 Y-3 Z3.5695 F5.63
G1 X-1.5 Y-2.5 Z3.5696 F5.63
G1 X-1.5 Y-2 Z3.5696 F5.63
G1 X-1.5 Y-1.5 Z3.5696 F5.63
G1 X-1.5 Y-1 Z3.5695 F5.63
G1 X-1.5 Y-0.5 Z3.5695 F5.63
G1 X-1.5 Y0 Z3.5695 F5.63
G1 X-1.5 Y0.5 Z3.5695 F5.63
G1 X-1.5 Y1 Z3.5695 F5.63
G1 X-1.5 Y1.5 Z3.5696 F5.63
G1 X-1.5 Y2 Z3.5696 F5.63
G1 X-1.5 Y2.5 Z3.5696 F5.63
G1 X-1.5 Y3 Z3.5695 F5.63
G1 X-1.5 Y3.5 Z3.5695 F5.63
G1 X-1.5 Y4 Z3.5694 F5.63
G1 X-1.5 Y4.5 Z3.5695 F5.63
G1 X-1.5 Y5 Z3.5695 F5.63
G1 X0 Y5 Z3.563 F13.1
G1 X0 Y4.5 Z3.5631 F4.28
G1 X0 Y4 Z3.5633 F4.28
G1 X0 Y3.5 Z3.5632 F4.28
G1 X0 Y3 Z3.5631 F4.28
G1 X0 Y2.5 Z3.5631 F4.28
G1 X0 Y2 Z3.5631 F4.28
G1 X0 Y1.5 Z3.5631 F4.28
G1 X0 Y1 Z3.5631 F4.28
G1 X0 Y0.5 Z3.5631 F4.28
G1 X0 Y0 Z3.5631 F4.28
G1 X0 Y-0.5 Z3.5631 F4.28
G1 X0 Y-1 Z3.5631 F4.28
G1 X0 Y-1.5 Z3.5631 F4.28
G1 X0 Y-2 Z3.5631 F4.28
G1 X0 Y-2.5 Z3.5631 F4.28
G1 X0 Y-3 Z3.5631 F4.28
G1 X0 Y-3.5 Z3.5632 F4.28
G1 X0 Y-4 Z3.5632 F4.28
G1 X0 Y-4.5 Z3.5631 F4.28
G1 X0 Y-5 Z3.5629 F4.28
G1 X1.5 Y-5 Z3.6053 F13.1
G1 X1.5 Y-4.5 Z3.6052 F3.36
G1 X1.5 Y-4 Z3.605 F3.36
G1 X1.5 Y-3.5 Z3.6051 F3.36
G1 X1.5 Y-3 Z3.6053 F3.36
G1 X1.5 Y-2.5 Z3.6054 F3.36
G1 X1.5 Y-2 Z3.6054 F3.36
G1 X1.5 Y-1.5 Z3.6054 F3.36
G1 X1.5 Y-1 Z3.6054 F3.36
G1 X1.5 Y-0.5 Z3.6054 F3.36
G1 X1.5 Y0 Z3.6054 F3.36
G1 X1.5 Y0.5 Z3.6054 F3.36
G1 X1.5 Y1 Z3.6054 F3.36
G1 X1.5 Y1.5 Z3.6054 F3.36
G1 X1.5 Y2 Z3.6054 F3.36
G1 X1.5 Y2.5 Z3.6053 F3.36
G1 X1.5 Y3 Z3.6051 F3.36
G1 X1.5 Y3.5 Z3.6047 F3.36
G1 X1.5 Y4 Z3.6045 F3.36
G1 X1.5 Y4.5 Z3.6046 F3.36
G1 X1.5 Y5 Z3.6049 F3.36
G1 X3 Y5 Z3.5926 F13.1
G1 X3 Y4.5 Z3.5933 F2.71
G1 X3 Y4 Z3.5939 F2.71
G1 X3 Y3.5 Z3.5944 F2.71
G1 X3 Y3 Z3.5947 F2.71
G1 X3 Y2.5 Z3.5949 F2.71
G1 X3 Y2 Z3.5951 F2.71
G1 X3 Y1.5 Z3.5951 F2.71
G1 X3 Y1 Z3.5951 F2.71
G1 X3 Y0.5 Z3.5951 F2.71
G1 X3 Y0 Z3.5951 F2.71
G1 X3 Y-0.5 Z3.5951 F2.71
G1 X3 Y-1 Z3.5951 F2.71
G1 X3 Y-1.5 Z3.5951 F2.71
G1 X3 Y-2 Z3.5951 F2.71
G1 X3 Y-2.5 Z3.5951 F2.71
G1 X3 Y-3 Z3.595 F2.71
G1 X3 Y-3.5 Z3.5949 F2.71
G1 X3 Y-4 Z3.5946 F2.71
G1 X3 Y-4.5 Z3.594 F2.71
G1 X3 Y-5 Z3.593 F2.71
G1 X4.5 Y-5 Z3.7029 F13.1
G1 X4.5 Y-4.5 Z3.7043 F2.23
G1 X4.5 Y-4 Z3.7043 F2.23
G1 X4.5 Y-3.5 Z3.7046 F2.23
G1 X4.5 Y-3 Z3.705 F2.23
G1 X4.5 Y-2.5 Z3.7052 F2.23
G1 X4.5 Y-2 Z3.7052 F2.23
G1 X4.5 Y-1.5 Z3.7052 F2.23
G1 X4.5 Y-1 Z3.7052 F2.23
G1 X4.5 Y-0.5 Z3.7051 F2.23
G1 X4.5 Y0 Z3.7051 F2.23
G1 X4.5 Y0.5 Z3.7052 F2.23
G1 X4.5 Y1 Z3.7052 F2.23
G1 X4.5 Y1.5 Z3.7052 F2.23
G1 X4.5 Y2 Z3.7052 F2.23
G1 X4.5 Y2.5 Z3.705 F2.23
G1 X4.5 Y3 Z3.7044 F2.23
G1 X4.5 Y3.5 Z3.7037 F2.23
G1 X4.5 Y4 Z3.7031 F2.23
G1 X4.5 Y4.5 Z3.7029 F2.23
G1 X4.5 Y5 Z3.7028 F2.23
M103

G1 X4.5 Y13 Z3.7017 F13.1

G1 Z8.7017 F5
(*************************************)
( ******* FDA Layer 第 9 层 ******* )
(*************************************)

G01 X-5 Y-4.5 Z8.6759 F30
G1 X-5 Y-4.5 Z3.6759 F5
M101

G1 X-4.5 Y-4.5 Z3.6715 F11.33
G1 X-4 Y-4.5 Z3.6609 F9.9
G1 X-3.5 Y-4.5 Z3.6436 F8.73
G1 X-3 Y-4.5 Z3.6678 F7.75
G1 X-2.5 Y-4.5 Z3.7536 F6.93
G1 X-2 Y-4.5 Z3.8304 F6.23
G1 X-1.5 Y-4.5 Z3.8844 F5.63
G1 X-1 Y-4.5 Z3.9146 F5.12
G1 X-0.5 Y-4.5 Z3.9269 F4.67
G1 X0 Y-4.5 Z3.9368 F4.28
G1 X0.5 Y-4.5 Z3.96 F3.93
G1 X1 Y-4.5 Z3.9898 F3.63
G1 X1.5 Y-4.5 Z4.0142 F3.36
G1 X2 Y-4.5 Z4.0296 F3.12
G1 X2.5 Y-4.5 Z4.0438 F2.9
G1 X3 Y-4.5 Z4.0722 F2.71
G1 X3.5 Y-4.5 Z4.1165 F2.53
G1 X4 Y-4.5 Z4.1562 F2.37
G1 X4.5 Y-4.5 Z4.1845 F2.23
G1 X5 Y-4.5 Z4.2064 F2.1
G1 X5 Y-3 Z4.2073 F13.1
G1 X4.5 Y-3 Z4.1855 F2.23
G1 X4 Y-3 Z4.1572 F2.37
G1 X3.5 Y-3 Z4.1176 F2.53
G1 X3 Y-3 Z4.0733 F2.71
G1 X2.5 Y-3 Z4.0446 F2.9
G1 X2 Y-3 Z4.0301 F3.12
G1 X1.5 Y-3 Z4.0144 F3.36
G1 X1 Y-3 Z3.9898 F3.63
G1 X0.5 Y-3 Z3.96 F3.93
G1 X0 Y-3 Z3.9369 F4.28
G1 X-0.5 Y-3 Z3.927 F4.67
G1 X-1 Y-3 Z3.9147 F5.12
G1 X-1.5 Y-3 Z3.8844 F5.63
G1 X-2 Y-3 Z3.8303 F6.23
G1 X-2.5 Y-3 Z3.7535 F6.93
G1 X-3 Y-3 Z3.6676 F7.75
G1 X-3.5 Y-3 Z3.6438 F8.73
G1 X-4 Y-3 Z3.6613 F9.9
G1 X-4.5 Y-3 Z3.672 F11.33
G1 X-5 Y-3 Z3.6765 F13.1
G1 X-5 Y-1.5 Z3.6766 F13.1
G1 X-4.5 Y-1.5 Z3.6721 F11.33
G1 X-4 Y-1.5 Z3.6615 F9.9
G1 X-3.5 Y-1.5 Z3.6439 F8.73
G1 X-3 Y-1.5 Z3.6677 F7.75
G1 X-2.5 Y-1.5 Z3.7536 F6.93
G1 X-2 Y-1.5 Z3.8304 F6.23
G1 X-1.5 Y-1.5 Z3.8845 F5.63
G1 X-1 Y-1.5 Z3.9147 F5.12
G1 X-0.5 Y-1.5 Z3.927 F4.67
G1 X0 Y-1.5 Z3.9369 F4.28
G1 X0.5 Y-1.5 Z3.9601 F3.93
G1 X1 Y-1.5 Z3.99 F3.63
G1 X1.5 Y-1.5 Z4.0146 F3.36
G1 X2 Y-1.5 Z4.0302 F3.12
G1 X2.5 Y-1.5 Z4.0447 F2.9
G1 X3 Y-1.5 Z4.0734 F2.71
G1 X3.5 Y-1.5 Z4.1178 F2.53
G1 X4 Y-1.5 Z4.1574 F2.37
G1 X4.5 Y-1.5 Z4.1858 F2.23
G1 X5 Y-1.5 Z4.2076 F2.1
G1 X5 Y0 Z4.2076 F13.1
G1 X4.5 Y0 Z4.1857 F2.23
G1 X4 Y0 Z4.1574 F2.37
G1 X3.5 Y0 Z4.1178 F2.53
G1 X3 Y0 Z4.0734 F2.71
G1 X2.5 Y0 Z4.0447 F2.9
G1 X2 Y0 Z4.0302 F3.12
G1 X1.5 Y0 Z4.0146 F3.36
G1 X1 Y0 Z3.9899 F3.63
G1 X0.5 Y0 Z3.96 F3.93
G1 X0 Y0 Z3.9369 F4.28
G1 X-0.5 Y0 Z3.927 F4.67
G1 X-1 Y0 Z3.9147 F5.12
G1 X-1.5 Y0 Z3.8845 F5.63
G1 X-2 Y0 Z3.8304 F6.23
G1 X-2.5 Y0 Z3.7536 F6.93
G1 X-3 Y0 Z3.6677 F7.75
G1 X-3.5 Y0 Z3.6439 F8.73
G1 X-4 Y0 Z3.6614 F9.9
G1 X-4.5 Y0 Z3.6721 F11.33
G1 X-5 Y0 Z3.6766 F13.1
G1 X-5 Y1.5 Z3.6766 F13.1
G1 X-4.5 Y1.5 Z3.6721 F11.33
G1 X-4 Y1.5 Z3.6614 F9.9
G1 X-3.5 Y1.5 Z3.6439 F8.73
G1 X-3 Y1.5 Z3.6677 F7.75
G1 X-2.5 Y1.5 Z3.7536 F6.93
G1 X-2 Y1.5 Z3.8304 F6.23
G1 X-1.5 Y1.5 Z3.8845 F5.63
G1 X-1 Y1.5 Z3.9147 F5.12
G1 X-0.5 Y1.5 Z3.927 F4.67
G1 X0 Y1.5 Z3.9369 F4.28
G1 X0.5 Y1.5 Z3.96 F3.93
G1 X1 Y1.5 Z3.9899 F3.63
G1 X1.5 Y1.5 Z4.0146 F3.36
G1 X2 Y1.5 Z4.0302 F3.12
G1 X2.5 Y1.5 Z4.0447 F2.9
G1 X3 Y1.5 Z4.0734 F2.71
G1 X3.5 Y1.5 Z4.1178 F2.53
G1 X4 Y1.5 Z4.1574 F2.37
G1 X4.5 Y1.5 Z4.1858 F2.23
G1 X5 Y1.5 Z4.2076 F2.1
G1 X5 Y3 Z4.207 F13.1
G1 X4.5 Y3 Z4.1851 F2.23
G1 X4 Y3 Z4.1568 F2.37
G1 X3.5 Y3 Z4.1173 F2.53
G1 X3 Y3 Z4.073 F2.71
G1 X2.5 Y3 Z4.0443 F2.9
G1 X2 Y3 Z4.0299 F3.12
G1 X1.5 Y3 Z4.0143 F3.36
G1 X1 Y3 Z3.9897 F3.63
G1 X0.5 Y3 Z3.9599 F3.93
G1 X0 Y3 Z3.9369 F4.28
G1 X-0.5 Y3 Z3.927 F4.67
G1 X-1 Y3 Z3.9148 F5.12
G1 X-1.5 Y3 Z3.8845 F5.63
G1 X-2 Y3 Z3.8304 F6.23
G1 X-2.5 Y3 Z3.7535 F6.93
G1 X-3 Y3 Z3.6676 F7.75
G1 X-3.5 Y3 Z3.6438 F8.73
G1 X-4 Y3 Z3.6614 F9.9
G1 X-4.5 Y3 Z3.6721 F11.33
G1 X-5 Y3 Z3.6765 F13.1
G1 X-5 Y4.5 Z3.6759 F13.1
G1 X-4.5 Y4.5 Z3.6715 F11.33
G1 X-4 Y4.5 Z3.6609 F9.9
G1 X-3.5 Y4.5 Z3.6436 F8.73
G1 X-3 Y4.5 Z3.6677 F7.75
G1 X-2.5 Y4.5 Z3.7536 F6.93
G1 X-2 Y4.5 Z3.8304 F6.23
G1 X-1.5 Y4.5 Z3.8844 F5.63
G1 X-1 Y4.5 Z3.9147 F5.12
G1 X-0.5 Y4.5 Z3.9269 F4.67
G1 X0 Y4.5 Z3.9368 F4.28
G1 X0.5 Y4.5 Z3.9598 F3.93
G1 X1 Y4.5 Z3.9895 F3.63
G1 X1.5 Y4.5 Z4.0138 F3.36
G1 X2 Y4.5 Z4.029 F3.12
G1 X2.5 Y4.5 Z4.0431 F2.9
G1 X3 Y4.5 Z4.0714 F2.71
G1 X3.5 Y4.5 Z4.1156 F2.53
G1 X4 Y4.5 Z4.1552 F2.37
G1 X4.5 Y4.5 Z4.1835 F2.23
G1 X5 Y4.5 Z4.2054 F2.1
M103

G1 X12.9924 Y4.5 Z4.5547 F13.1

G1 Z9.5547 F5

(*******************************************)
(* Supporting layer Branches{8}, 对应第[9]层主纤维 *)
(*******************************************)

(******** 第  1 个Supporting layer, 等分点数为 70个 ********)
G01 X-4.9996 Y-4.5 Z9.0366 F5
G1 X-4.9996 Y-4.5 Z4.0366 F5
M101
G1 X-4.4798 Y-4.5 Z4.0448 F13.1
G1 X-3.9601 Y-4.5 Z4.0436 F13.1
G1 X-3.4403 Y-4.5 Z4.0381 F13.1
G1 X-2.9246 Y-4.5 Z4.0964 F13.1
G1 X-2.4145 Y-4.5 Z4.196 F13.1
G1 X-1.9001 Y-4.5 Z4.2707 F13.1
G1 X-1.3831 Y-4.5 Z4.3239 F13.1
G1 X-0.8642 Y-4.5 Z4.3546 F13.1
G1 X-0.3447 Y-4.5 Z4.3721 F13.1
G1 X-0.3478 Y-3 Z4.3721 F13.1
G1 X-0.867 Y-3 Z4.3545 F13.1
G1 X-1.3855 Y-3 Z4.3238 F13.1
G1 X-1.9022 Y-3 Z4.2704 F13.1
G1 X-2.4163 Y-3 Z4.1957 F13.1
G1 X-2.9261 Y-3 Z4.096 F13.1
G1 X-3.4416 Y-3 Z4.0382 F13.1
G1 X-3.961 Y-3 Z4.044 F13.1
G1 X-4.4805 Y-3 Z4.0453 F13.1
G1 X-4.9999 Y-3 Z4.0372 F13.1
G1 X-5 Y-1.5 Z4.0374 F13.1
G1 X-4.4806 Y-1.5 Z4.0455 F13.1
G1 X-3.9611 Y-1.5 Z4.0441 F13.1
G1 X-3.4418 Y-1.5 Z4.0383 F13.1
G1 X-2.9263 Y-1.5 Z4.096 F13.1
G1 X-2.4165 Y-1.5 Z4.1957 F13.1
G1 X-1.9025 Y-1.5 Z4.2704 F13.1
G1 X-1.3858 Y-1.5 Z4.3238 F13.1
G1 X-0.8673 Y-1.5 Z4.3545 F13.1
G1 X-0.3481 Y-1.5 Z4.3721 F13.1
G1 X-0.3485 Y0 Z4.3721 F13.1
G1 X-0.8677 Y0 Z4.3545 F13.1
G1 X-1.3862 Y0 Z4.3238 F13.1
G1 X-1.9028 Y0 Z4.2704 F13.1
G1 X-2.4168 Y0 Z4.1957 F13.1
G1 X-2.9265 Y0 Z4.096 F13.1
G1 X-3.4419 Y0 Z4.0383 F13.1
G1 X-3.9612 Y0 Z4.0441 F13.1
G1 X-4.4806 Y0 Z4.0454 F13.1
G1 X-5 Y0 Z4.0374 F13.1
G1 X-5 Y1.5 Z4.0374 F13.1
G1 X-4.4806 Y1.5 Z4.0455 F13.1
G1 X-3.9612 Y1.5 Z4.0441 F13.1
G1 X-3.4419 Y1.5 Z4.0383 F13.1
G1 X-2.9264 Y1.5 Z4.096 F13.1
G1 X-2.4167 Y1.5 Z4.1957 F13.1
G1 X-1.9027 Y1.5 Z4.2704 F13.1
G1 X-1.386 Y1.5 Z4.3238 F13.1
G1 X-0.8675 Y1.5 Z4.3545 F13.1
G1 X-0.3484 Y1.5 Z4.3721 F13.1
G1 X-0.3491 Y3 Z4.3721 F13.1
G1 X-0.8681 Y3 Z4.3545 F13.1
G1 X-1.3866 Y3 Z4.3238 F13.1
G1 X-1.9031 Y3 Z4.2703 F13.1
G1 X-2.4171 Y3 Z4.1956 F13.1
G1 X-2.9267 Y3 Z4.0959 F13.1
G1 X-3.4421 Y3 Z4.0382 F13.1
G1 X-3.9613 Y3 Z4.044 F13.1
G1 X-4.4807 Y3 Z4.0454 F13.1
G1 X-5 Y3 Z4.0373 F13.1
G1 X-5 Y4.5 Z4.0367 F13.1
G1 X-4.4805 Y4.5 Z4.0449 F13.1
G1 X-3.9609 Y4.5 Z4.0436 F13.1
G1 X-3.4414 Y4.5 Z4.038 F13.1
G1 X-2.9259 Y4.5 Z4.0961 F13.1
G1 X-2.416 Y4.5 Z4.1958 F13.1
G1 X-1.9018 Y4.5 Z4.2705 F13.1
G1 X-1.385 Y4.5 Z4.3238 F13.1
G1 X-0.8664 Y4.5 Z4.3545 F13.1
G1 X-0.3471 Y4.5 Z4.3721 F13.1
M103

G1 X7.6483 Y4.5 Z4.6431 F13.1

G01 X7.6483 Y4.5 Z9.6431 F5


(*************************************)
( ******* FDA Layer 第 10 层 ******* )
(*************************************)

G01 X4.5 Y5 Z9.6828 F30
G1 X4.5 Y5 Z4.6828 F5
M101

G1 X4.5 Y4.5 Z4.6845 F2.23
G1 X4.5 Y4 Z4.6849 F2.23
G1 X4.5 Y3.5 Z4.6855 F2.23
G1 X4.5 Y3 Z4.686 F2.23
G1 X4.5 Y2.5 Z4.6863 F2.23
G1 X4.5 Y2 Z4.6865 F2.23
G1 X4.5 Y1.5 Z4.6867 F2.23
G1 X4.5 Y1 Z4.6867 F2.23
G1 X4.5 Y0.5 Z4.6867 F2.23
G1 X4.5 Y0 Z4.6867 F2.23
G1 X4.5 Y-0.5 Z4.6867 F2.23
G1 X4.5 Y-1 Z4.6867 F2.23
G1 X4.5 Y-1.5 Z4.6867 F2.23
G1 X4.5 Y-2 Z4.6867 F2.23
G1 X4.5 Y-2.5 Z4.6866 F2.23
G1 X4.5 Y-3 Z4.6864 F2.23
G1 X4.5 Y-3.5 Z4.6861 F2.23
G1 X4.5 Y-4 Z4.6857 F2.23
G1 X4.5 Y-4.5 Z4.6854 F2.23
G1 X4.5 Y-5 Z4.685 F2.23
G1 X3 Y-5 Z4.5302 F13.1
G1 X3 Y-4.5 Z4.5307 F2.71
G1 X3 Y-4 Z4.5311 F2.71
G1 X3 Y-3.5 Z4.5314 F2.71
G1 X3 Y-3 Z4.5317 F2.71
G1 X3 Y-2.5 Z4.5318 F2.71
G1 X3 Y-2 Z4.5319 F2.71
G1 X3 Y-1.5 Z4.5319 F2.71
G1 X3 Y-1 Z4.5319 F2.71
G1 X3 Y-0.5 Z4.5319 F2.71
G1 X3 Y0 Z4.5319 F2.71
G1 X3 Y0.5 Z4.5319 F2.71
G1 X3 Y1 Z4.5319 F2.71
G1 X3 Y1.5 Z4.5319 F2.71
G1 X3 Y2 Z4.5318 F2.71
G1 X3 Y2.5 Z4.5317 F2.71
G1 X3 Y3 Z4.5314 F2.71
G1 X3 Y3.5 Z4.531 F2.71
G1 X3 Y4 Z4.5304 F2.71
G1 X3 Y4.5 Z4.5299 F2.71
G1 X3 Y5 Z4.5289 F2.71
G1 X1.5 Y5 Z4.4248 F13.1
G1 X1.5 Y4.5 Z4.4252 F3.36
G1 X1.5 Y4 Z4.4254 F3.36
G1 X1.5 Y3.5 Z4.4257 F3.36
G1 X1.5 Y3 Z4.4259 F3.36
G1 X1.5 Y2.5 Z4.426 F3.36
G1 X1.5 Y2 Z4.4261 F3.36
G1 X1.5 Y1.5 Z4.4262 F3.36
G1 X1.5 Y1 Z4.4262 F3.36
G1 X1.5 Y0.5 Z4.4262 F3.36
G1 X1.5 Y0 Z4.4262 F3.36
G1 X1.5 Y-0.5 Z4.4262 F3.36
G1 X1.5 Y-1 Z4.4262 F3.36
G1 X1.5 Y-1.5 Z4.4262 F3.36
G1 X1.5 Y-2 Z4.4262 F3.36
G1 X1.5 Y-2.5 Z4.4261 F3.36
G1 X1.5 Y-3 Z4.4261 F3.36
G1 X1.5 Y-3.5 Z4.426 F3.36
G1 X1.5 Y-4 Z4.4259 F3.36
G1 X1.5 Y-4.5 Z4.4257 F3.36
G1 X1.5 Y-5 Z4.4255 F3.36
G1 X0 Y-5 Z4.5816 F13.1
G1 X0 Y-4.5 Z4.5811 F4.28
G1 X0 Y-4 Z4.5808 F4.28
G1 X0 Y-3.5 Z4.5808 F4.28
G1 X0 Y-3 Z4.5809 F4.28
G1 X0 Y-2.5 Z4.581 F4.28
G1 X0 Y-2 Z4.581 F4.28
G1 X0 Y-1.5 Z4.581 F4.28
G1 X0 Y-1 Z4.581 F4.28
G1 X0 Y-0.5 Z4.581 F4.28
G1 X0 Y0 Z4.581 F4.28
G1 X0 Y0.5 Z4.581 F4.28
G1 X0 Y1 Z4.581 F4.28
G1 X0 Y1.5 Z4.581 F4.28
G1 X0 Y2 Z4.581 F4.28
G1 X0 Y2.5 Z4.5811 F4.28
G1 X0 Y3 Z4.581 F4.28
G1 X0 Y3.5 Z4.5808 F4.28
G1 X0 Y4 Z4.5809 F4.28
G1 X0 Y4.5 Z4.5812 F4.28
G1 X0 Y5 Z4.5816 F4.28
G1 X-1.5 Y5 Z4.5741 F13.1
G1 X-1.5 Y4.5 Z4.5744 F5.63
G1 X-1.5 Y4 Z4.5746 F5.63
G1 X-1.5 Y3.5 Z4.5746 F5.63
G1 X-1.5 Y3 Z4.5746 F5.63
G1 X-1.5 Y2.5 Z4.5745 F5.63
G1 X-1.5 Y2 Z4.5745 F5.63
G1 X-1.5 Y1.5 Z4.5746 F5.63
G1 X-1.5 Y1 Z4.5746 F5.63
G1 X-1.5 Y0.5 Z4.5746 F5.63
G1 X-1.5 Y0 Z4.5746 F5.63
G1 X-1.5 Y-0.5 Z4.5746 F5.63
G1 X-1.5 Y-1 Z4.5746 F5.63
G1 X-1.5 Y-1.5 Z4.5746 F5.63
G1 X-1.5 Y-2 Z4.5745 F5.63
G1 X-1.5 Y-2.5 Z4.5745 F5.63
G1 X-1.5 Y-3 Z4.5745 F5.63
G1 X-1.5 Y-3.5 Z4.5746 F5.63
G1 X-1.5 Y-4 Z4.5745 F5.63
G1 X-1.5 Y-4.5 Z4.5743 F5.63
G1 X-1.5 Y-5 Z4.574 F5.63
G1 X-3 Y-5 Z4.3657 F13.1
G1 X-3 Y-4.5 Z4.3665 F7.75
G1 X-3 Y-4 Z4.3669 F7.75
G1 X-3 Y-3.5 Z4.3669 F7.75
G1 X-3 Y-3 Z4.3668 F7.75
G1 X-3 Y-2.5 Z4.3667 F7.75
G1 X-3 Y-2 Z4.3667 F7.75
G1 X-3 Y-1.5 Z4.3668 F7.75
G1 X-3 Y-1 Z4.3668 F7.75
G1 X-3 Y-0.5 Z4.3668 F7.75
G1 X-3 Y0 Z4.3668 F7.75
G1 X-3 Y0.5 Z4.3668 F7.75
G1 X-3 Y1 Z4.3668 F7.75
G1 X-3 Y1.5 Z4.3668 F7.75
G1 X-3 Y2 Z4.3667 F7.75
G1 X-3 Y2.5 Z4.3667 F7.75
G1 X-3 Y3 Z4.3668 F7.75
G1 X-3 Y3.5 Z4.3669 F7.75
G1 X-3 Y4 Z4.3668 F7.75
G1 X-3 Y4.5 Z4.3664 F7.75
G1 X-3 Y5 Z4.3659 F7.75
G1 X-4.5 Y5 Z4.2514 F13.1
G1 X-4.5 Y4.5 Z4.2515 F11.33
G1 X-4.5 Y4 Z4.2516 F11.33
G1 X-4.5 Y3.5 Z4.2518 F11.33
G1 X-4.5 Y3 Z4.2519 F11.33
G1 X-4.5 Y2.5 Z4.252 F11.33
G1 X-4.5 Y2 Z4.252 F11.33
G1 X-4.5 Y1.5 Z4.252 F11.33
G1 X-4.5 Y1 Z4.252 F11.33
G1 X-4.5 Y0.5 Z4.252 F11.33
G1 X-4.5 Y0 Z4.252 F11.33
G1 X-4.5 Y-0.5 Z4.252 F11.33
G1 X-4.5 Y-1 Z4.252 F11.33
G1 X-4.5 Y-1.5 Z4.252 F11.33
G1 X-4.5 Y-2 Z4.252 F11.33
G1 X-4.5 Y-2.5 Z4.252 F11.33
G1 X-4.5 Y-3 Z4.2519 F11.33
G1 X-4.5 Y-3.5 Z4.2517 F11.33
G1 X-4.5 Y-4 Z4.2515 F11.33
G1 X-4.5 Y-4.5 Z4.2514 F11.33
G1 X-4.5 Y-5 Z4.2508 F11.33
M103

G1 X-4.5 Y-13 Z4.2411 F13.1

G1 Z9.2411 F5
(*************************************)
( ******* FDA Layer 第 11 层 ******* )
(*************************************)

G01 X5 Y4.5 Z10.1752 F30
G1 X5 Y4.5 Z5.1752 F5
M101

G1 X4.5 Y4.5 Z5.1545 F2.23
G1 X4 Y4.5 Z5.1247 F2.37
G1 X3.5 Y4.5 Z5.078 F2.53
G1 X3 Y4.5 Z5.0131 F2.71
G1 X2.5 Y4.5 Z4.9379 F2.9
G1 X2 Y4.5 Z4.8689 F3.12
G1 X1.5 Y4.5 Z4.8427 F3.36
G1 X1 Y4.5 Z4.873 F3.63
G1 X0.5 Y4.5 Z4.9095 F3.93
G1 X0 Y4.5 Z4.9334 F4.28
G1 X-0.5 Y4.5 Z4.9393 F4.67
G1 X-1 Y4.5 Z4.9253 F5.12
G1 X-1.5 Y4.5 Z4.8921 F5.63
G1 X-2 Y4.5 Z4.8409 F6.23
G1 X-2.5 Y4.5 Z4.7743 F6.93
G1 X-3 Y4.5 Z4.6964 F7.75
G1 X-3.5 Y4.5 Z4.6136 F8.73
G1 X-4 Y4.5 Z4.5368 F9.9
G1 X-4.5 Y4.5 Z4.4868 F11.33
G1 X-5 Y4.5 Z4.4601 F13.1
G1 X-5 Y3 Z4.4605 F13.1
G1 X-4.5 Y3 Z4.4872 F11.33
G1 X-4 Y3 Z4.5372 F9.9
G1 X-3.5 Y3 Z4.6141 F8.73
G1 X-3 Y3 Z4.6969 F7.75
G1 X-2.5 Y3 Z4.7747 F6.93
G1 X-2 Y3 Z4.8412 F6.23
G1 X-1.5 Y3 Z4.8922 F5.63
G1 X-1 Y3 Z4.9252 F5.12
G1 X-0.5 Y3 Z4.9391 F4.67
G1 X0 Y3 Z4.9331 F4.28
G1 X0.5 Y3 Z4.9093 F3.93
G1 X1 Y3 Z4.873 F3.63
G1 X1.5 Y3 Z4.8432 F3.36
G1 X2 Y3 Z4.8701 F3.12
G1 X2.5 Y3 Z4.9393 F2.9
G1 X3 Y3 Z5.0146 F2.71
G1 X3.5 Y3 Z5.0796 F2.53
G1 X4 Y3 Z5.1263 F2.37
G1 X4.5 Y3 Z5.156 F2.23
G1 X5 Y3 Z5.1768 F2.1
G1 X5 Y1.5 Z5.1776 F13.1
G1 X4.5 Y1.5 Z5.1568 F2.23
G1 X4 Y1.5 Z5.127 F2.37
G1 X3.5 Y1.5 Z5.0803 F2.53
G1 X3 Y1.5 Z5.0153 F2.71
G1 X2.5 Y1.5 Z4.9399 F2.9
G1 X2 Y1.5 Z4.8706 F3.12
G1 X1.5 Y1.5 Z4.8436 F3.36
G1 X1 Y1.5 Z4.8732 F3.63
G1 X0.5 Y1.5 Z4.9094 F3.93
G1 X0 Y1.5 Z4.9332 F4.28
G1 X-0.5 Y1.5 Z4.9391 F4.67
G1 X-1 Y1.5 Z4.9252 F5.12
G1 X-1.5 Y1.5 Z4.8921 F5.63
G1 X-2 Y1.5 Z4.8411 F6.23
G1 X-2.5 Y1.5 Z4.7747 F6.93
G1 X-3 Y1.5 Z4.6968 F7.75
G1 X-3.5 Y1.5 Z4.614 F8.73
G1 X-4 Y1.5 Z4.5373 F9.9
G1 X-4.5 Y1.5 Z4.4873 F11.33
G1 X-5 Y1.5 Z4.4606 F13.1
G1 X-5 Y0 Z4.4606 F13.1
G1 X-4.5 Y0 Z4.4873 F11.33
G1 X-4 Y0 Z4.5373 F9.9
G1 X-3.5 Y0 Z4.6141 F8.73
G1 X-3 Y0 Z4.6969 F7.75
G1 X-2.5 Y0 Z4.7747 F6.93
G1 X-2 Y0 Z4.8412 F6.23
G1 X-1.5 Y0 Z4.8921 F5.63
G1 X-1 Y0 Z4.9252 F5.12
G1 X-0.5 Y0 Z4.9391 F4.67
G1 X0 Y0 Z4.9332 F4.28
G1 X0.5 Y0 Z4.9094 F3.93
G1 X1 Y0 Z4.8732 F3.63
G1 X1.5 Y0 Z4.8436 F3.36
G1 X2 Y0 Z4.8707 F3.12
G1 X2.5 Y0 Z4.9399 F2.9
G1 X3 Y0 Z5.0153 F2.71
G1 X3.5 Y0 Z5.0804 F2.53
G1 X4 Y0 Z5.1271 F2.37
G1 X4.5 Y0 Z5.1569 F2.23
G1 X5 Y0 Z5.1776 F2.1
G1 X5 Y-1.5 Z5.1776 F13.1
G1 X4.5 Y-1.5 Z5.1569 F2.23
G1 X4 Y-1.5 Z5.1271 F2.37
G1 X3.5 Y-1.5 Z5.0804 F2.53
G1 X3 Y-1.5 Z5.0153 F2.71
G1 X2.5 Y-1.5 Z4.9399 F2.9
G1 X2 Y-1.5 Z4.8706 F3.12
G1 X1.5 Y-1.5 Z4.8436 F3.36
G1 X1 Y-1.5 Z4.8732 F3.63
G1 X0.5 Y-1.5 Z4.9094 F3.93
G1 X0 Y-1.5 Z4.9332 F4.28
G1 X-0.5 Y-1.5 Z4.9391 F4.67
G1 X-1 Y-1.5 Z4.9252 F5.12
G1 X-1.5 Y-1.5 Z4.8921 F5.63
G1 X-2 Y-1.5 Z4.8411 F6.23
G1 X-2.5 Y-1.5 Z4.7747 F6.93
G1 X-3 Y-1.5 Z4.6969 F7.75
G1 X-3.5 Y-1.5 Z4.614 F8.73
G1 X-4 Y-1.5 Z4.5373 F9.9
G1 X-4.5 Y-1.5 Z4.4873 F11.33
G1 X-5 Y-1.5 Z4.4606 F13.1
G1 X-5 Y-3 Z4.4604 F13.1
G1 X-4.5 Y-3 Z4.4872 F11.33
G1 X-4 Y-3 Z4.5372 F9.9
G1 X-3.5 Y-3 Z4.6141 F8.73
G1 X-3 Y-3 Z4.6969 F7.75
G1 X-2.5 Y-3 Z4.7747 F6.93
G1 X-2 Y-3 Z4.8411 F6.23
G1 X-1.5 Y-3 Z4.8921 F5.63
G1 X-1 Y-3 Z4.9251 F5.12
G1 X-0.5 Y-3 Z4.939 F4.67
G1 X0 Y-3 Z4.9331 F4.28
G1 X0.5 Y-3 Z4.9093 F3.93
G1 X1 Y-3 Z4.8731 F3.63
G1 X1.5 Y-3 Z4.8435 F3.36
G1 X2 Y-3 Z4.8705 F3.12
G1 X2.5 Y-3 Z4.9397 F2.9
G1 X3 Y-3 Z5.0151 F2.71
G1 X3.5 Y-3 Z5.0801 F2.53
G1 X4 Y-3 Z5.1268 F2.37
G1 X4.5 Y-3 Z5.1566 F2.23
G1 X5 Y-3 Z5.1773 F2.1
G1 X5 Y-4.5 Z5.1762 F13.1
G1 X4.5 Y-4.5 Z5.1555 F2.23
G1 X4 Y-4.5 Z5.1257 F2.37
G1 X3.5 Y-4.5 Z5.079 F2.53
G1 X3 Y-4.5 Z5.0139 F2.71
G1 X2.5 Y-4.5 Z4.9386 F2.9
G1 X2 Y-4.5 Z4.8696 F3.12
G1 X1.5 Y-4.5 Z4.8431 F3.36
G1 X1 Y-4.5 Z4.8732 F3.63
G1 X0.5 Y-4.5 Z4.9096 F3.93
G1 X0 Y-4.5 Z4.9333 F4.28
G1 X-0.5 Y-4.5 Z4.9392 F4.67
G1 X-1 Y-4.5 Z4.9251 F5.12
G1 X-1.5 Y-4.5 Z4.892 F5.63
G1 X-2 Y-4.5 Z4.8409 F6.23
G1 X-2.5 Y-4.5 Z4.7743 F6.93
G1 X-3 Y-4.5 Z4.6964 F7.75
G1 X-3.5 Y-4.5 Z4.6136 F8.73
G1 X-4 Y-4.5 Z4.5367 F9.9
G1 X-4.5 Y-4.5 Z4.4866 F11.33
G1 X-5 Y-4.5 Z4.4598 F13.1
M103

G1 X-12.9886 Y-4.5 Z4.0325 F13.1

G1 Z9.0325 F5
(*************************************)
( ******* FDA Layer 第 12 层 ******* )
(*************************************)

G01 X-4.5 Y-5 Z9.7596 F30
G1 X-4.5 Y-5 Z4.7596 F5
M101

G1 X-4.5 Y-4.5 Z4.7603 F11.33
G1 X-4.5 Y-4 Z4.7608 F11.33
G1 X-4.5 Y-3.5 Z4.7611 F11.33
G1 X-4.5 Y-3 Z4.7611 F11.33
G1 X-4.5 Y-2.5 Z4.761 F11.33
G1 X-4.5 Y-2 Z4.761 F11.33
G1 X-4.5 Y-1.5 Z4.761 F11.33
G1 X-4.5 Y-1 Z4.7611 F11.33
G1 X-4.5 Y-0.5 Z4.7611 F11.33
G1 X-4.5 Y0 Z4.7611 F11.33
G1 X-4.5 Y0.5 Z4.7611 F11.33
G1 X-4.5 Y1 Z4.7611 F11.33
G1 X-4.5 Y1.5 Z4.761 F11.33
G1 X-4.5 Y2 Z4.761 F11.33
G1 X-4.5 Y2.5 Z4.761 F11.33
G1 X-4.5 Y3 Z4.7611 F11.33
G1 X-4.5 Y3.5 Z4.7611 F11.33
G1 X-4.5 Y4 Z4.7609 F11.33
G1 X-4.5 Y4.5 Z4.7603 F11.33
G1 X-4.5 Y5 Z4.7593 F11.33
G1 X-3 Y5 Z5.0222 F13.1
G1 X-3 Y4.5 Z5.0231 F7.75
G1 X-3 Y4 Z5.0236 F7.75
G1 X-3 Y3.5 Z5.0238 F7.75
G1 X-3 Y3 Z5.0237 F7.75
G1 X-3 Y2.5 Z5.0236 F7.75
G1 X-3 Y2 Z5.0236 F7.75
G1 X-3 Y1.5 Z5.0237 F7.75
G1 X-3 Y1 Z5.0237 F7.75
G1 X-3 Y0.5 Z5.0237 F7.75
G1 X-3 Y0 Z5.0237 F7.75
G1 X-3 Y-0.5 Z5.0237 F7.75
G1 X-3 Y-1 Z5.0237 F7.75
G1 X-3 Y-1.5 Z5.0237 F7.75
G1 X-3 Y-2 Z5.0236 F7.75
G1 X-3 Y-2.5 Z5.0237 F7.75
G1 X-3 Y-3 Z5.0237 F7.75
G1 X-3 Y-3.5 Z5.0238 F7.75
G1 X-3 Y-4 Z5.0236 F7.75
G1 X-3 Y-4.5 Z5.0231 F7.75
G1 X-3 Y-5 Z5.0225 F7.75
G1 X-1.5 Y-5 Z5.2184 F13.1
G1 X-1.5 Y-4.5 Z5.2187 F5.63
G1 X-1.5 Y-4 Z5.219 F5.63
G1 X-1.5 Y-3.5 Z5.219 F5.63
G1 X-1.5 Y-3 Z5.219 F5.63
G1 X-1.5 Y-2.5 Z5.2189 F5.63
G1 X-1.5 Y-2 Z5.219 F5.63
G1 X-1.5 Y-1.5 Z5.219 F5.63
G1 X-1.5 Y-1 Z5.219 F5.63
G1 X-1.5 Y-0.5 Z5.219 F5.63
G1 X-1.5 Y0 Z5.219 F5.63
G1 X-1.5 Y0.5 Z5.219 F5.63
G1 X-1.5 Y1 Z5.219 F5.63
G1 X-1.5 Y1.5 Z5.219 F5.63
G1 X-1.5 Y2 Z5.219 F5.63
G1 X-1.5 Y2.5 Z5.219 F5.63
G1 X-1.5 Y3 Z5.219 F5.63
G1 X-1.5 Y3.5 Z5.2191 F5.63
G1 X-1.5 Y4 Z5.2191 F5.63
G1 X-1.5 Y4.5 Z5.2188 F5.63
G1 X-1.5 Y5 Z5.2185 F5.63
G1 X0 Y5 Z5.2897 F13.1
G1 X0 Y4.5 Z5.2896 F4.28
G1 X0 Y4 Z5.2895 F4.28
G1 X0 Y3.5 Z5.2894 F4.28
G1 X0 Y3 Z5.2894 F4.28
G1 X0 Y2.5 Z5.2894 F4.28
G1 X0 Y2 Z5.2894 F4.28
G1 X0 Y1.5 Z5.2894 F4.28
G1 X0 Y1 Z5.2894 F4.28
G1 X0 Y0.5 Z5.2894 F4.28
G1 X0 Y0 Z5.2894 F4.28
G1 X0 Y-0.5 Z5.2894 F4.28
G1 X0 Y-1 Z5.2894 F4.28
G1 X0 Y-1.5 Z5.2894 F4.28
G1 X0 Y-2 Z5.2894 F4.28
G1 X0 Y-2.5 Z5.2893 F4.28
G1 X0 Y-3 Z5.2893 F4.28
G1 X0 Y-3.5 Z5.2894 F4.28
G1 X0 Y-4 Z5.2894 F4.28
G1 X0 Y-4.5 Z5.2895 F4.28
G1 X0 Y-5 Z5.2896 F4.28
G1 X1.5 Y-5 Z5.2672 F13.1
G1 X1.5 Y-4.5 Z5.2674 F3.36
G1 X1.5 Y-4 Z5.2675 F3.36
G1 X1.5 Y-3.5 Z5.2676 F3.36
G1 X1.5 Y-3 Z5.2677 F3.36
G1 X1.5 Y-2.5 Z5.2678 F3.36
G1 X1.5 Y-2 Z5.2679 F3.36
G1 X1.5 Y-1.5 Z5.2679 F3.36
G1 X1.5 Y-1 Z5.2679 F3.36
G1 X1.5 Y-0.5 Z5.2679 F3.36
G1 X1.5 Y0 Z5.2679 F3.36
G1 X1.5 Y0.5 Z5.2679 F3.36
G1 X1.5 Y1 Z5.2679 F3.36
G1 X1.5 Y1.5 Z5.2679 F3.36
G1 X1.5 Y2 Z5.2678 F3.36
G1 X1.5 Y2.5 Z5.2677 F3.36
G1 X1.5 Y3 Z5.2675 F3.36
G1 X1.5 Y3.5 Z5.2673 F3.36
G1 X1.5 Y4 Z5.2671 F3.36
G1 X1.5 Y4.5 Z5.267 F3.36
G1 X1.5 Y5 Z5.2668 F3.36
G1 X3 Y5 Z5.5065 F13.1
G1 X3 Y4.5 Z5.5072 F2.71
G1 X3 Y4 Z5.5078 F2.71
G1 X3 Y3.5 Z5.5084 F2.71
G1 X3 Y3 Z5.5088 F2.71
G1 X3 Y2.5 Z5.5092 F2.71
G1 X3 Y2 Z5.5094 F2.71
G1 X3 Y1.5 Z5.5095 F2.71
G1 X3 Y1 Z5.5096 F2.71
G1 X3 Y0.5 Z5.5096 F2.71
G1 X3 Y0 Z5.5096 F2.71
G1 X3 Y-0.5 Z5.5096 F2.71
G1 X3 Y-1 Z5.5096 F2.71
G1 X3 Y-1.5 Z5.5096 F2.71
G1 X3 Y-2 Z5.5095 F2.71
G1 X3 Y-2.5 Z5.5094 F2.71
G1 X3 Y-3 Z5.5093 F2.71
G1 X3 Y-3.5 Z5.5091 F2.71
G1 X3 Y-4 Z5.5087 F2.71
G1 X3 Y-4.5 Z5.5081 F2.71
G1 X3 Y-5 Z5.507 F2.71
G1 X4.5 Y-5 Z5.6384 F13.1
G1 X4.5 Y-4.5 Z5.6398 F2.23
G1 X4.5 Y-4 Z5.6402 F2.23
G1 X4.5 Y-3.5 Z5.6406 F2.23
G1 X4.5 Y-3 Z5.6409 F2.23
G1 X4.5 Y-2.5 Z5.641 F2.23
G1 X4.5 Y-2 Z5.6411 F2.23
G1 X4.5 Y-1.5 Z5.6412 F2.23
G1 X4.5 Y-1 Z5.6412 F2.23
G1 X4.5 Y-0.5 Z5.6412 F2.23
G1 X4.5 Y0 Z5.6412 F2.23
G1 X4.5 Y0.5 Z5.6412 F2.23
G1 X4.5 Y1 Z5.6412 F2.23
G1 X4.5 Y1.5 Z5.6411 F2.23
G1 X4.5 Y2 Z5.641 F2.23
G1 X4.5 Y2.5 Z5.6407 F2.23
G1 X4.5 Y3 Z5.6403 F2.23
G1 X4.5 Y3.5 Z5.6398 F2.23
G1 X4.5 Y4 Z5.6393 F2.23
G1 X4.5 Y4.5 Z5.6388 F2.23
G1 X4.5 Y5 Z5.6383 F2.23
M103

G1 X4.5 Y13 Z5.6304 F13.1

G1 Z10.6304 F5

(*******************************************)
(* Supporting layer Branches{11}, 对应第[12]层主纤维 *)
(*******************************************)

(******** 第  1 个Supporting layer, 等分点数为 105个 ********)
G01 X-5 Y-4.5 Z10.1386 F5
G1 X-5 Y-4.5 Z5.1386 F5
M101
G1 X-4.4963 Y-4.5 Z5.1477 F13.1
G1 X-3.9975 Y-4.5 Z5.2184 F13.1
G1 X-3.5053 Y-4.5 Z5.3267 F13.1
G1 X-3.0122 Y-4.5 Z5.4313 F13.1
G1 X-2.516 Y-4.5 Z5.5201 F13.1
G1 X-2.0173 Y-4.5 Z5.593 F13.1
G1 X-1.5168 Y-4.5 Z5.6524 F13.1
G1 X-1.0149 Y-4.5 Z5.6987 F13.1
G1 X-0.5117 Y-4.5 Z5.7285 F13.1
G1 X-0.0078 Y-4.5 Z5.7374 F13.1
G1 X0.4962 Y-4.5 Z5.727 F13.1
G1 X1.0001 Y-4.5 Z5.7159 F13.1
G1 X1.5032 Y-4.5 Z5.7416 F13.1
G1 X2.0004 Y-4.5 Z5.8232 F13.1
G1 X1.9949 Y-3 Z5.8232 F13.1
G1 X1.4981 Y-3 Z5.7419 F13.1
G1 X0.9954 Y-3 Z5.7162 F13.1
G1 X0.4918 Y-3 Z5.7271 F13.1
G1 X-0.0117 Y-3 Z5.7372 F13.1
G1 X-0.5152 Y-3 Z5.7282 F13.1
G1 X-1.018 Y-3 Z5.6984 F13.1
G1 X-1.5195 Y-3 Z5.6523 F13.1
G1 X-2.0196 Y-3 Z5.593 F13.1
G1 X-2.518 Y-3 Z5.5202 F13.1
G1 X-3.0137 Y-3 Z5.4316 F13.1
G1 X-3.5064 Y-3 Z5.3271 F13.1
G1 X-3.9983 Y-3 Z5.2189 F13.1
G1 X-4.4967 Y-3 Z5.1484 F13.1
G1 X-5 Y-3 Z5.1394 F13.1
G1 X-5 Y-1.5 Z5.1394 F13.1
G1 X-4.4968 Y-1.5 Z5.1484 F13.1
G1 X-3.9985 Y-1.5 Z5.2189 F13.1
G1 X-3.5067 Y-1.5 Z5.327 F13.1
G1 X-3.0141 Y-1.5 Z5.4315 F13.1
G1 X-2.5184 Y-1.5 Z5.5201 F13.1
G1 X-2.0201 Y-1.5 Z5.5929 F13.1
G1 X-1.5201 Y-1.5 Z5.6523 F13.1
G1 X-1.0186 Y-1.5 Z5.6984 F13.1
G1 X-0.516 Y-1.5 Z5.7282 F13.1
G1 X-0.0125 Y-1.5 Z5.7373 F13.1
G1 X0.4909 Y-1.5 Z5.7272 F13.1
G1 X0.9943 Y-1.5 Z5.7163 F13.1
G1 X1.497 Y-1.5 Z5.7419 F13.1
G1 X1.9938 Y-1.5 Z5.8232 F13.1
G1 X1.9936 Y0 Z5.8232 F13.1
G1 X1.4969 Y0 Z5.7419 F13.1
G1 X0.9942 Y0 Z5.7163 F13.1
G1 X0.4908 Y0 Z5.7272 F13.1
G1 X-0.0126 Y0 Z5.7373 F13.1
G1 X-0.5161 Y0 Z5.7282 F13.1
G1 X-1.0187 Y0 Z5.6984 F13.1
G1 X-1.5201 Y0 Z5.6523 F13.1
G1 X-2.0202 Y0 Z5.5929 F13.1
G1 X-2.5184 Y0 Z5.5202 F13.1
G1 X-3.0141 Y0 Z5.4315 F13.1
G1 X-3.5067 Y0 Z5.327 F13.1
G1 X-3.9985 Y0 Z5.2189 F13.1
G1 X-4.4968 Y0 Z5.1484 F13.1
G1 X-5 Y0 Z5.1394 F13.1
G1 X-5 Y1.5 Z5.1394 F13.1
G1 X-4.4967 Y1.5 Z5.1484 F13.1
G1 X-3.9984 Y1.5 Z5.2189 F13.1
G1 X-3.5066 Y1.5 Z5.327 F13.1
G1 X-3.014 Y1.5 Z5.4315 F13.1
G1 X-2.5183 Y1.5 Z5.5202 F13.1
G1 X-2.02 Y1.5 Z5.5929 F13.1
G1 X-1.52 Y1.5 Z5.6523 F13.1
G1 X-1.0185 Y1.5 Z5.6984 F13.1
G1 X-0.5158 Y1.5 Z5.7282 F13.1
G1 X-0.0124 Y1.5 Z5.7373 F13.1
G1 X0.4911 Y1.5 Z5.7272 F13.1
G1 X0.9945 Y1.5 Z5.7163 F13.1
G1 X1.4972 Y1.5 Z5.7419 F13.1
G1 X1.994 Y1.5 Z5.8232 F13.1
G1 X1.997 Y3 Z5.8232 F13.1
G1 X1.5 Y3 Z5.7418 F13.1
G1 X0.9971 Y3 Z5.716 F13.1
G1 X0.4935 Y3 Z5.727 F13.1
G1 X-0.0102 Y3 Z5.7372 F13.1
G1 X-0.5139 Y3 Z5.7283 F13.1
G1 X-1.0168 Y3 Z5.6986 F13.1
G1 X-1.5185 Y3 Z5.6525 F13.1
G1 X-2.0188 Y3 Z5.5932 F13.1
G1 X-2.5173 Y3 Z5.5204 F13.1
G1 X-3.0132 Y3 Z5.4317 F13.1
G1 X-3.506 Y3 Z5.3272 F13.1
G1 X-3.998 Y3 Z5.219 F13.1
G1 X-4.4965 Y3 Z5.1484 F13.1
G1 X-5 Y3 Z5.1394 F13.1
G1 X-5 Y4.5 Z5.1386 F13.1
G1 X-4.496 Y4.5 Z5.1477 F13.1
G1 X-3.997 Y4.5 Z5.2184 F13.1
G1 X-3.5044 Y4.5 Z5.3268 F13.1
G1 X-3.0111 Y4.5 Z5.4315 F13.1
G1 X-2.5147 Y4.5 Z5.5203 F13.1
G1 X-2.0157 Y4.5 Z5.5932 F13.1
G1 X-1.5148 Y4.5 Z5.6527 F13.1
G1 X-1.0127 Y4.5 Z5.699 F13.1
G1 X-0.5092 Y4.5 Z5.7287 F13.1
G1 X-0.005 Y4.5 Z5.7374 F13.1
G1 X0.4992 Y4.5 Z5.7268 F13.1
G1 X1.0034 Y4.5 Z5.7156 F13.1
G1 X1.5068 Y4.5 Z5.7414 F13.1
G1 X2.0042 Y4.5 Z5.8232 F13.1
M103

G1 X9.8982 Y4.5 Z7.1214 F13.1

G01 X9.8982 Y4.5 Z12.1214 F5


(******** 第  2 个Supporting layer, 等分点数为 42个 ********)
G01 X-3 Y5 Z10.8003 F5
G1 X-3 Y5 Z5.8003 F5
M101
G1 X-3 Y4.5 Z5.8012 F13.1
G1 X-3 Y4 Z5.8017 F13.1
G1 X-3 Y3.5 Z5.8018 F13.1
G1 X-3 Y3 Z5.8017 F13.1
G1 X-3 Y2.5 Z5.8017 F13.1
G1 X-3 Y2 Z5.8017 F13.1
G1 X-3 Y1.5 Z5.8017 F13.1
G1 X-3 Y1 Z5.8017 F13.1
G1 X-3 Y0.5 Z5.8017 F13.1
G1 X-3 Y0 Z5.8017 F13.1
G1 X-3 Y-0.5 Z5.8017 F13.1
G1 X-3 Y-1 Z5.8017 F13.1
G1 X-3 Y-1.5 Z5.8017 F13.1
G1 X-3 Y-2 Z5.8017 F13.1
G1 X-3 Y-2.5 Z5.8017 F13.1
G1 X-3 Y-3 Z5.8017 F13.1
G1 X-3 Y-3.5 Z5.8017 F13.1
G1 X-3 Y-4 Z5.8016 F13.1
G1 X-3 Y-4.5 Z5.8012 F13.1
G1 X-3 Y-5 Z5.8005 F13.1
G1 X-4.5 Y-5 Z5.5108 F13.1
G1 X-4.5 Y-4.5 Z5.5116 F13.1
G1 X-4.5 Y-4 Z5.512 F13.1
G1 X-4.5 Y-3.5 Z5.5122 F13.1
G1 X-4.5 Y-3 Z5.5123 F13.1
G1 X-4.5 Y-2.5 Z5.5122 F13.1
G1 X-4.5 Y-2 Z5.5122 F13.1
G1 X-4.5 Y-1.5 Z5.5122 F13.1
G1 X-4.5 Y-1 Z5.5123 F13.1
G1 X-4.5 Y-0.5 Z5.5123 F13.1
G1 X-4.5 Y0 Z5.5123 F13.1
G1 X-4.5 Y0.5 Z5.5123 F13.1
G1 X-4.5 Y1 Z5.5123 F13.1
G1 X-4.5 Y1.5 Z5.5122 F13.1
G1 X-4.5 Y2 Z5.5122 F13.1
G1 X-4.5 Y2.5 Z5.5122 F13.1
G1 X-4.5 Y3 Z5.5123 F13.1
G1 X-4.5 Y3.5 Z5.5123 F13.1
G1 X-4.5 Y4 Z5.5121 F13.1
G1 X-4.5 Y4.5 Z5.5115 F13.1
G1 X-4.5 Y5 Z5.5105 F13.1
M103

G1 X-4.5 Y13 Z5.4945 F13.1

G01 X-4.5 Y13 Z10.4945 F5


(*************************************)
( ******* FDA Layer 第 13 层 ******* )
(*************************************)

G01 X-5 Y-4.5 Z10.7165 F30
G1 X-5 Y-4.5 Z5.7165 F5
M101

G1 X-4.5 Y-4.5 Z5.7791 F11.33
G1 X-4 Y-4.5 Z5.886 F9.9
G1 X-3.5 Y-4.5 Z5.9856 F8.73
G1 X-3 Y-4.5 Z6.0445 F7.75
G1 X-2.5 Y-4.5 Z6.0531 F6.93
G1 X-2 Y-4.5 Z6.0102 F6.23
G1 X-1.5 Y-4.5 Z5.9245 F5.63
G1 X-1 Y-4.5 Z5.9682 F5.12
G1 X-0.5 Y-4.5 Z5.9979 F4.67
G1 X0 Y-4.5 Z6.0129 F4.28
G1 X0.5 Y-4.5 Z6.0172 F3.93
G1 X1 Y-4.5 Z6.0254 F3.63
G1 X1.5 Y-4.5 Z6.0788 F3.36
G1 X2 Y-4.5 Z6.1171 F3.12
G1 X2.5 Y-4.5 Z6.1187 F2.9
G1 X3 Y-4.5 Z6.0796 F2.71
G1 X3.5 Y-4.5 Z6.0553 F2.53
G1 X4 Y-4.5 Z6.0948 F2.37
G1 X4.5 Y-4.5 Z6.1216 F2.23
G1 X5 Y-4.5 Z6.1414 F2.1
G1 X5 Y-3 Z6.1426 F13.1
G1 X4.5 Y-3 Z6.1228 F2.23
G1 X4 Y-3 Z6.0961 F2.37
G1 X3.5 Y-3 Z6.0566 F2.53
G1 X3 Y-3 Z6.0807 F2.71
G1 X2.5 Y-3 Z6.1197 F2.9
G1 X2 Y-3 Z6.1181 F3.12
G1 X1.5 Y-3 Z6.0797 F3.36
G1 X1 Y-3 Z6.0259 F3.63
G1 X0.5 Y-3 Z6.0173 F3.93
G1 X0 Y-3 Z6.0128 F4.28
G1 X-0.5 Y-3 Z5.9978 F4.67
G1 X-1 Y-3 Z5.9682 F5.12
G1 X-1.5 Y-3 Z5.9246 F5.63
G1 X-2 Y-3 Z6.0108 F6.23
G1 X-2.5 Y-3 Z6.0538 F6.93
G1 X-3 Y-3 Z6.0452 F7.75
G1 X-3.5 Y-3 Z5.9863 F8.73
G1 X-4 Y-3 Z5.8867 F9.9
G1 X-4.5 Y-3 Z5.7799 F11.33
G1 X-5 Y-3 Z5.7174 F13.1
G1 X-5 Y-1.5 Z5.7174 F13.1
G1 X-4.5 Y-1.5 Z5.7799 F11.33
G1 X-4 Y-1.5 Z5.8867 F9.9
G1 X-3.5 Y-1.5 Z5.9863 F8.73
G1 X-3 Y-1.5 Z6.0451 F7.75
G1 X-2.5 Y-1.5 Z6.0538 F6.93
G1 X-2 Y-1.5 Z6.0108 F6.23
G1 X-1.5 Y-1.5 Z5.9246 F5.63
G1 X-1 Y-1.5 Z5.9682 F5.12
G1 X-0.5 Y-1.5 Z5.9978 F4.67
G1 X0 Y-1.5 Z6.0129 F4.28
G1 X0.5 Y-1.5 Z6.0173 F3.93
G1 X1 Y-1.5 Z6.026 F3.63
G1 X1.5 Y-1.5 Z6.0799 F3.36
G1 X2 Y-1.5 Z6.1184 F3.12
G1 X2.5 Y-1.5 Z6.12 F2.9
G1 X3 Y-1.5 Z6.081 F2.71
G1 X3.5 Y-1.5 Z6.0569 F2.53
G1 X4 Y-1.5 Z6.0965 F2.37
G1 X4.5 Y-1.5 Z6.1232 F2.23
G1 X5 Y-1.5 Z6.143 F2.1
G1 X5 Y0 Z6.143 F13.1
G1 X4.5 Y0 Z6.1233 F2.23
G1 X4 Y0 Z6.0965 F2.37
G1 X3.5 Y0 Z6.057 F2.53
G1 X3 Y0 Z6.0811 F2.71
G1 X2.5 Y0 Z6.12 F2.9
G1 X2 Y0 Z6.1184 F3.12
G1 X1.5 Y0 Z6.0799 F3.36
G1 X1 Y0 Z6.0261 F3.63
G1 X0.5 Y0 Z6.0174 F3.93
G1 X0 Y0 Z6.0129 F4.28
G1 X-0.5 Y0 Z5.9978 F4.67
G1 X-1 Y0 Z5.9682 F5.12
G1 X-1.5 Y0 Z5.9246 F5.63
G1 X-2 Y0 Z6.0108 F6.23
G1 X-2.5 Y0 Z6.0538 F6.93
G1 X-3 Y0 Z6.0451 F7.75
G1 X-3.5 Y0 Z5.9863 F8.73
G1 X-4 Y0 Z5.8867 F9.9
G1 X-4.5 Y0 Z5.7799 F11.33
G1 X-5 Y0 Z5.7174 F13.1
G1 X-5 Y1.5 Z5.7174 F13.1
G1 X-4.5 Y1.5 Z5.7799 F11.33
G1 X-4 Y1.5 Z5.8867 F9.9
G1 X-3.5 Y1.5 Z5.9863 F8.73
G1 X-3 Y1.5 Z6.0451 F7.75
G1 X-2.5 Y1.5 Z6.0538 F6.93
G1 X-2 Y1.5 Z6.0108 F6.23
G1 X-1.5 Y1.5 Z5.9246 F5.63
G1 X-1 Y1.5 Z5.9683 F5.12
G1 X-0.5 Y1.5 Z5.9978 F4.67
G1 X0 Y1.5 Z6.0129 F4.28
G1 X0.5 Y1.5 Z6.0173 F3.93
G1 X1 Y1.5 Z6.026 F3.63
G1 X1.5 Y1.5 Z6.0799 F3.36
G1 X2 Y1.5 Z6.1183 F3.12
G1 X2.5 Y1.5 Z6.1199 F2.9
G1 X3 Y1.5 Z6.0809 F2.71
G1 X3.5 Y1.5 Z6.0568 F2.53
G1 X4 Y1.5 Z6.0964 F2.37
G1 X4.5 Y1.5 Z6.1231 F2.23
G1 X5 Y1.5 Z6.1429 F2.1
G1 X5 Y3 Z6.1422 F13.1
G1 X4.5 Y3 Z6.1224 F2.23
G1 X4 Y3 Z6.0957 F2.37
G1 X3.5 Y3 Z6.0562 F2.53
G1 X3 Y3 Z6.0804 F2.71
G1 X2.5 Y3 Z6.1194 F2.9
G1 X2 Y3 Z6.1178 F3.12
G1 X1.5 Y3 Z6.0794 F3.36
G1 X1 Y3 Z6.0257 F3.63
G1 X0.5 Y3 Z6.0172 F3.93
G1 X0 Y3 Z6.0129 F4.28
G1 X-0.5 Y3 Z5.9979 F4.67
G1 X-1 Y3 Z5.9683 F5.12
G1 X-1.5 Y3 Z5.9247 F5.63
G1 X-2 Y3 Z6.0109 F6.23
G1 X-2.5 Y3 Z6.0538 F6.93
G1 X-3 Y3 Z6.0452 F7.75
G1 X-3.5 Y3 Z5.9863 F8.73
G1 X-4 Y3 Z5.8867 F9.9
G1 X-4.5 Y3 Z5.7799 F11.33
G1 X-5 Y3 Z5.7174 F13.1
G1 X-5 Y4.5 Z5.7165 F13.1
G1 X-4.5 Y4.5 Z5.7791 F11.33
G1 X-4 Y4.5 Z5.886 F9.9
G1 X-3.5 Y4.5 Z5.9856 F8.73
G1 X-3 Y4.5 Z6.0444 F7.75
G1 X-2.5 Y4.5 Z6.0531 F6.93
G1 X-2 Y4.5 Z6.0102 F6.23
G1 X-1.5 Y4.5 Z5.9246 F5.63
G1 X-1 Y4.5 Z5.9684 F5.12
G1 X-0.5 Y4.5 Z5.998 F4.67
G1 X0 Y4.5 Z6.013 F4.28
G1 X0.5 Y4.5 Z6.0171 F3.93
G1 X1 Y4.5 Z6.025 F3.63
G1 X1.5 Y4.5 Z6.0781 F3.36
G1 X2 Y4.5 Z6.1164 F3.12
G1 X2.5 Y4.5 Z6.1179 F2.9
G1 X3 Y4.5 Z6.0788 F2.71
G1 X3.5 Y4.5 Z6.0544 F2.53
G1 X4 Y4.5 Z6.0939 F2.37
G1 X4.5 Y4.5 Z6.1207 F2.23
G1 X5 Y4.5 Z6.1404 F2.1
M103

G1 X12.9938 Y4.5 Z6.4562 F13.1

G1 Z11.4562 F5
(*************************************)
( ******* FDA Layer 第 14 层 ******* )
(*************************************)

G01 X4.5 Y5 Z11.6207 F30
G1 X4.5 Y5 Z6.6207 F5
M101

G1 X4.5 Y4.5 Z6.6225 F2.23
G1 X4.5 Y4 Z6.6234 F2.23
G1 X4.5 Y3.5 Z6.6241 F2.23
G1 X4.5 Y3 Z6.6245 F2.23
G1 X4.5 Y2.5 Z6.6248 F2.23
G1 X4.5 Y2 Z6.625 F2.23
G1 X4.5 Y1.5 Z6.6252 F2.23
G1 X4.5 Y1 Z6.6253 F2.23
G1 X4.5 Y0.5 Z6.6253 F2.23
G1 X4.5 Y0 Z6.6253 F2.23
G1 X4.5 Y-0.5 Z6.6253 F2.23
G1 X4.5 Y-1 Z6.6253 F2.23
G1 X4.5 Y-1.5 Z6.6253 F2.23
G1 X4.5 Y-2 Z6.6252 F2.23
G1 X4.5 Y-2.5 Z6.6251 F2.23
G1 X4.5 Y-3 Z6.6249 F2.23
G1 X4.5 Y-3.5 Z6.6246 F2.23
G1 X4.5 Y-4 Z6.6242 F2.23
G1 X4.5 Y-4.5 Z6.6235 F2.23
G1 X4.5 Y-5 Z6.6226 F2.23
G1 X3 Y-5 Z6.5391 F13.1
G1 X3 Y-4.5 Z6.5389 F2.71
G1 X3 Y-4 Z6.5389 F2.71
G1 X3 Y-3.5 Z6.5392 F2.71
G1 X3 Y-3 Z6.5396 F2.71
G1 X3 Y-2.5 Z6.5399 F2.71
G1 X3 Y-2 Z6.54 F2.71
G1 X3 Y-1.5 Z6.54 F2.71
G1 X3 Y-1 Z6.54 F2.71
G1 X3 Y-0.5 Z6.5401 F2.71
G1 X3 Y0 Z6.5401 F2.71
G1 X3 Y0.5 Z6.54 F2.71
G1 X3 Y1 Z6.54 F2.71
G1 X3 Y1.5 Z6.54 F2.71
G1 X3 Y2 Z6.5399 F2.71
G1 X3 Y2.5 Z6.5397 F2.71
G1 X3 Y3 Z6.5393 F2.71
G1 X3 Y3.5 Z6.5387 F2.71
G1 X3 Y4 Z6.5383 F2.71
G1 X3 Y4.5 Z6.5383 F2.71
G1 X3 Y5 Z6.5382 F2.71
G1 X1.5 Y5 Z6.4992 F13.1
G1 X1.5 Y4.5 Z6.5002 F3.36
G1 X1.5 Y4 Z6.5011 F3.36
G1 X1.5 Y3.5 Z6.5016 F3.36
G1 X1.5 Y3 Z6.5018 F3.36
G1 X1.5 Y2.5 Z6.502 F3.36
G1 X1.5 Y2 Z6.5022 F3.36
G1 X1.5 Y1.5 Z6.5023 F3.36
G1 X1.5 Y1 Z6.5024 F3.36
G1 X1.5 Y0.5 Z6.5024 F3.36
G1 X1.5 Y0 Z6.5024 F3.36
G1 X1.5 Y-0.5 Z6.5025 F3.36
G1 X1.5 Y-1 Z6.5024 F3.36
G1 X1.5 Y-1.5 Z6.5024 F3.36
G1 X1.5 Y-2 Z6.5023 F3.36
G1 X1.5 Y-2.5 Z6.5023 F3.36
G1 X1.5 Y-3 Z6.5022 F3.36
G1 X1.5 Y-3.5 Z6.5021 F3.36
G1 X1.5 Y-4 Z6.5017 F3.36
G1 X1.5 Y-4.5 Z6.5009 F3.36
G1 X1.5 Y-5 Z6.5 F3.36
G1 X0 Y-5 Z6.3735 F13.1
G1 X0 Y-4.5 Z6.3739 F4.28
G1 X0 Y-4 Z6.3742 F4.28
G1 X0 Y-3.5 Z6.3743 F4.28
G1 X0 Y-3 Z6.3742 F4.28
G1 X0 Y-2.5 Z6.3741 F4.28
G1 X0 Y-2 Z6.3741 F4.28
G1 X0 Y-1.5 Z6.3742 F4.28
G1 X0 Y-1 Z6.3742 F4.28
G1 X0 Y-0.5 Z6.3742 F4.28
G1 X0 Y0 Z6.3742 F4.28
G1 X0 Y0.5 Z6.3742 F4.28
G1 X0 Y1 Z6.3742 F4.28
G1 X0 Y1.5 Z6.3742 F4.28
G1 X0 Y2 Z6.3741 F4.28
G1 X0 Y2.5 Z6.3741 F4.28
G1 X0 Y3 Z6.3741 F4.28
G1 X0 Y3.5 Z6.3742 F4.28
G1 X0 Y4 Z6.3742 F4.28
G1 X0 Y4.5 Z6.3739 F4.28
G1 X0 Y5 Z6.3734 F4.28
G1 X-1.5 Y5 Z6.2826 F13.1
G1 X-1.5 Y4.5 Z6.2819 F5.63
G1 X-1.5 Y4 Z6.2813 F5.63
G1 X-1.5 Y3.5 Z6.2813 F5.63
G1 X-1.5 Y3 Z6.2816 F5.63
G1 X-1.5 Y2.5 Z6.2818 F5.63
G1 X-1.5 Y2 Z6.2818 F5.63
G1 X-1.5 Y1.5 Z6.2817 F5.63
G1 X-1.5 Y1 Z6.2817 F5.63
G1 X-1.5 Y0.5 Z6.2817 F5.63
G1 X-1.5 Y0 Z6.2817 F5.63
G1 X-1.5 Y-0.5 Z6.2817 F5.63
G1 X-1.5 Y-1 Z6.2817 F5.63
G1 X-1.5 Y-1.5 Z6.2817 F5.63
G1 X-1.5 Y-2 Z6.2818 F5.63
G1 X-1.5 Y-2.5 Z6.2818 F5.63
G1 X-1.5 Y-3 Z6.2816 F5.63
G1 X-1.5 Y-3.5 Z6.2812 F5.63
G1 X-1.5 Y-4 Z6.2812 F5.63
G1 X-1.5 Y-4.5 Z6.2818 F5.63
G1 X-1.5 Y-5 Z6.2825 F5.63
G1 X-3 Y-5 Z6.3053 F13.1
G1 X-3 Y-4.5 Z6.306 F7.75
G1 X-3 Y-4 Z6.3066 F7.75
G1 X-3 Y-3.5 Z6.3069 F7.75
G1 X-3 Y-3 Z6.3069 F7.75
G1 X-3 Y-2.5 Z6.3069 F7.75
G1 X-3 Y-2 Z6.3069 F7.75
G1 X-3 Y-1.5 Z6.3069 F7.75
G1 X-3 Y-1 Z6.3069 F7.75
G1 X-3 Y-0.5 Z6.3069 F7.75
G1 X-3 Y0 Z6.3069 F7.75
G1 X-3 Y0.5 Z6.3069 F7.75
G1 X-3 Y1 Z6.3069 F7.75
G1 X-3 Y1.5 Z6.3069 F7.75
G1 X-3 Y2 Z6.3069 F7.75
G1 X-3 Y2.5 Z6.307 F7.75
G1 X-3 Y3 Z6.3069 F7.75
G1 X-3 Y3.5 Z6.3068 F7.75
G1 X-3 Y4 Z6.3066 F7.75
G1 X-3 Y4.5 Z6.3061 F7.75
G1 X-3 Y5 Z6.3056 F7.75
G1 X-4.5 Y5 Z6.1013 F13.1
G1 X-4.5 Y4.5 Z6.1034 F11.33
G1 X-4.5 Y4 Z6.105 F11.33
G1 X-4.5 Y3.5 Z6.1054 F11.33
G1 X-4.5 Y3 Z6.1052 F11.33
G1 X-4.5 Y2.5 Z6.1049 F11.33
G1 X-4.5 Y2 Z6.1049 F11.33
G1 X-4.5 Y1.5 Z6.105 F11.33
G1 X-4.5 Y1 Z6.105 F11.33
G1 X-4.5 Y0.5 Z6.1051 F11.33
G1 X-4.5 Y0 Z6.1051 F11.33
G1 X-4.5 Y-0.5 Z6.1051 F11.33
G1 X-4.5 Y-1 Z6.1051 F11.33
G1 X-4.5 Y-1.5 Z6.105 F11.33
G1 X-4.5 Y-2 Z6.1049 F11.33
G1 X-4.5 Y-2.5 Z6.1049 F11.33
G1 X-4.5 Y-3 Z6.1051 F11.33
G1 X-4.5 Y-3.5 Z6.1055 F11.33
G1 X-4.5 Y-4 Z6.1051 F11.33
G1 X-4.5 Y-4.5 Z6.1032 F11.33
G1 X-4.5 Y-5 Z6.1007 F11.33
M103

G1 X-4.5 Y-12.9999 Z6.0604 F13.1

G1 Z11.0604 F5

(*******************************************)
(* Supporting layer Branches{13}, 对应第[14]层主纤维 *)
(*******************************************)

(******** 第  1 个Supporting layer, 等分点数为 70个 ********)
G01 X-5 Y-4.5 Z11.4701 F5
G1 X-5 Y-4.5 Z6.4701 F5
M101
G1 X-4.4859 Y-4.5 Z6.4715 F13.1
G1 X-3.9782 Y-4.5 Z6.5552 F13.1
G1 X-3.4732 Y-4.5 Z6.6549 F13.1
G1 X-2.9626 Y-4.5 Z6.7188 F13.1
G1 X-2.4482 Y-4.5 Z6.7338 F13.1
G1 X-1.9336 Y-4.5 Z6.7202 F13.1
G1 X-1.4189 Y-4.5 Z6.7112 F13.1
G1 X-0.9048 Y-4.5 Z6.7352 F13.1
G1 X-0.3923 Y-4.5 Z6.7838 F13.1
G1 X-0.3921 Y-3 Z6.7839 F13.1
G1 X-0.9045 Y-3 Z6.7351 F13.1
G1 X-1.4187 Y-3 Z6.7109 F13.1
G1 X-1.9333 Y-3 Z6.7201 F13.1
G1 X-2.4479 Y-3 Z6.7341 F13.1
G1 X-2.9624 Y-3 Z6.7195 F13.1
G1 X-3.473 Y-3 Z6.6561 F13.1
G1 X-3.9781 Y-3 Z6.5568 F13.1
G1 X-4.4859 Y-3 Z6.4734 F13.1
G1 X-5 Y-3 Z6.472 F13.1
G1 X-5 Y-1.5 Z6.4719 F13.1
G1 X-4.4859 Y-1.5 Z6.4733 F13.1
G1 X-3.9782 Y-1.5 Z6.5567 F13.1
G1 X-3.4731 Y-1.5 Z6.656 F13.1
G1 X-2.9625 Y-1.5 Z6.7195 F13.1
G1 X-2.4481 Y-1.5 Z6.7342 F13.1
G1 X-1.9335 Y-1.5 Z6.7203 F13.1
G1 X-1.4189 Y-1.5 Z6.7111 F13.1
G1 X-0.9048 Y-1.5 Z6.7351 F13.1
G1 X-0.3924 Y-1.5 Z6.7839 F13.1
G1 X-0.3925 Y0 Z6.7839 F13.1
G1 X-0.9049 Y0 Z6.7351 F13.1
G1 X-1.419 Y0 Z6.711 F13.1
G1 X-1.9336 Y0 Z6.7202 F13.1
G1 X-2.4482 Y0 Z6.7342 F13.1
G1 X-2.9626 Y0 Z6.7195 F13.1
G1 X-3.4732 Y0 Z6.656 F13.1
G1 X-3.9782 Y0 Z6.5567 F13.1
G1 X-4.4859 Y0 Z6.4733 F13.1
G1 X-5 Y0 Z6.4719 F13.1
G1 X-5 Y1.5 Z6.4719 F13.1
G1 X-4.4859 Y1.5 Z6.4733 F13.1
G1 X-3.9782 Y1.5 Z6.5567 F13.1
G1 X-3.4732 Y1.5 Z6.656 F13.1
G1 X-2.9626 Y1.5 Z6.7195 F13.1
G1 X-2.4482 Y1.5 Z6.7342 F13.1
G1 X-1.9336 Y1.5 Z6.7203 F13.1
G1 X-1.419 Y1.5 Z6.7111 F13.1
G1 X-0.9049 Y1.5 Z6.7351 F13.1
G1 X-0.3925 Y1.5 Z6.7839 F13.1
G1 X-0.3924 Y3 Z6.7839 F13.1
G1 X-0.9048 Y3 Z6.7351 F13.1
G1 X-1.4189 Y3 Z6.711 F13.1
G1 X-1.9336 Y3 Z6.7202 F13.1
G1 X-2.4481 Y3 Z6.7342 F13.1
G1 X-2.9625 Y3 Z6.7195 F13.1
G1 X-3.4731 Y3 Z6.6561 F13.1
G1 X-3.9782 Y3 Z6.5568 F13.1
G1 X-4.4859 Y3 Z6.4734 F13.1
G1 X-5 Y3 Z6.472 F13.1
G1 X-5 Y4.5 Z6.4703 F13.1
G1 X-4.486 Y4.5 Z6.4717 F13.1
G1 X-3.9783 Y4.5 Z6.5553 F13.1
G1 X-3.4734 Y4.5 Z6.655 F13.1
G1 X-2.9628 Y4.5 Z6.7189 F13.1
G1 X-2.4485 Y4.5 Z6.7339 F13.1
G1 X-1.9339 Y4.5 Z6.7202 F13.1
G1 X-1.4193 Y4.5 Z6.7112 F13.1
G1 X-0.9053 Y4.5 Z6.7353 F13.1
G1 X-0.3929 Y4.5 Z6.7838 F13.1
M103

G1 X7.5715 Y4.5 Z7.5377 F13.1

G01 X7.5715 Y4.5 Z12.5377 F5


(*************************************)
( ******* FDA Layer 第 15 层 ******* )
(*************************************)

G01 X5 Y4.5 Z12.1138 F30
G1 X5 Y4.5 Z7.1138 F5
M101

G1 X4.5 Y4.5 Z7.0973 F2.23
G1 X4 Y4.5 Z7.0748 F2.37
G1 X3.5 Y4.5 Z7.0411 F2.53
G1 X3 Y4.5 Z6.9977 F2.71
G1 X2.5 Y4.5 Z6.9593 F2.9
G1 X2 Y4.5 Z6.9327 F3.12
G1 X1.5 Y4.5 Z6.906 F3.36
G1 X1 Y4.5 Z6.8707 F3.63
G1 X0.5 Y4.5 Z6.9392 F3.93
G1 X0 Y4.5 Z6.9949 F4.28
G1 X-0.5 Y4.5 Z7.0164 F4.67
G1 X-1 Y4.5 Z7.0057 F5.12
G1 X-1.5 Y4.5 Z6.9797 F5.63
G1 X-2 Y4.5 Z6.9744 F6.23
G1 X-2.5 Y4.5 Z6.967 F6.93
G1 X-3 Y4.5 Z6.943 F7.75
G1 X-3.5 Y4.5 Z6.8975 F8.73
G1 X-4 Y4.5 Z6.8297 F9.9
G1 X-4.5 Y4.5 Z6.744 F11.33
G1 X-5 Y4.5 Z6.6801 F13.1
G1 X-5 Y3 Z6.6822 F13.1
G1 X-4.5 Y3 Z6.7455 F11.33
G1 X-4 Y3 Z6.8308 F9.9
G1 X-3.5 Y3 Z6.8983 F8.73
G1 X-3 Y3 Z6.9435 F7.75
G1 X-2.5 Y3 Z6.9672 F6.93
G1 X-2 Y3 Z6.9743 F6.23
G1 X-1.5 Y3 Z6.9794 F5.63
G1 X-1 Y3 Z7.0054 F5.12
G1 X-0.5 Y3 Z7.0162 F4.67
G1 X0 Y3 Z6.9949 F4.28
G1 X0.5 Y3 Z6.9392 F3.93
G1 X1 Y3 Z6.8721 F3.63
G1 X1.5 Y3 Z6.9074 F3.36
G1 X2 Y3 Z6.934 F3.12
G1 X2.5 Y3 Z6.9603 F2.9
G1 X3 Y3 Z6.9989 F2.71
G1 X3.5 Y3 Z7.0426 F2.53
G1 X4 Y3 Z7.0765 F2.37
G1 X4.5 Y3 Z7.0991 F2.23
G1 X5 Y3 Z7.1156 F2.1
G1 X5 Y1.5 Z7.1165 F13.1
G1 X4.5 Y1.5 Z7.0999 F2.23
G1 X4 Y1.5 Z7.0773 F2.37
G1 X3.5 Y1.5 Z7.0434 F2.53
G1 X3 Y1.5 Z6.9997 F2.71
G1 X2.5 Y1.5 Z6.9611 F2.9
G1 X2 Y1.5 Z6.9346 F3.12
G1 X1.5 Y1.5 Z6.908 F3.36
G1 X1 Y1.5 Z6.8726 F3.63
G1 X0.5 Y1.5 Z6.9392 F3.93
G1 X0 Y1.5 Z6.9949 F4.28
G1 X-0.5 Y1.5 Z7.0163 F4.67
G1 X-1 Y1.5 Z7.0054 F5.12
G1 X-1.5 Y1.5 Z6.9795 F5.63
G1 X-2 Y1.5 Z6.9744 F6.23
G1 X-2.5 Y1.5 Z6.9673 F6.93
G1 X-3 Y1.5 Z6.9436 F7.75
G1 X-3.5 Y1.5 Z6.8983 F8.73
G1 X-4 Y1.5 Z6.8308 F9.9
G1 X-4.5 Y1.5 Z6.7454 F11.33
G1 X-5 Y1.5 Z6.6821 F13.1
G1 X-5 Y0 Z6.6822 F13.1
G1 X-4.5 Y0 Z6.7455 F11.33
G1 X-4 Y0 Z6.8308 F9.9
G1 X-3.5 Y0 Z6.8983 F8.73
G1 X-3 Y0 Z6.9435 F7.75
G1 X-2.5 Y0 Z6.9672 F6.93
G1 X-2 Y0 Z6.9743 F6.23
G1 X-1.5 Y0 Z6.9794 F5.63
G1 X-1 Y0 Z7.0054 F5.12
G1 X-0.5 Y0 Z7.0163 F4.67
G1 X0 Y0 Z6.9949 F4.28
G1 X0.5 Y0 Z6.9393 F3.93
G1 X1 Y0 Z6.8727 F3.63
G1 X1.5 Y0 Z6.9081 F3.36
G1 X2 Y0 Z6.9347 F3.12
G1 X2.5 Y0 Z6.9611 F2.9
G1 X3 Y0 Z6.9998 F2.71
G1 X3.5 Y0 Z7.0435 F2.53
G1 X4 Y0 Z7.0775 F2.37
G1 X4.5 Y0 Z7.1001 F2.23
G1 X5 Y0 Z7.1166 F2.1
G1 X5 Y-1.5 Z7.1166 F13.1
G1 X4.5 Y-1.5 Z7.1 F2.23
G1 X4 Y-1.5 Z7.0774 F2.37
G1 X3.5 Y-1.5 Z7.0434 F2.53
G1 X3 Y-1.5 Z6.9998 F2.71
G1 X2.5 Y-1.5 Z6.9611 F2.9
G1 X2 Y-1.5 Z6.9347 F3.12
G1 X1.5 Y-1.5 Z6.9081 F3.36
G1 X1 Y-1.5 Z6.8727 F3.63
G1 X0.5 Y-1.5 Z6.9392 F3.93
G1 X0 Y-1.5 Z6.9949 F4.28
G1 X-0.5 Y-1.5 Z7.0163 F4.67
G1 X-1 Y-1.5 Z7.0054 F5.12
G1 X-1.5 Y-1.5 Z6.9795 F5.63
G1 X-2 Y-1.5 Z6.9744 F6.23
G1 X-2.5 Y-1.5 Z6.9673 F6.93
G1 X-3 Y-1.5 Z6.9435 F7.75
G1 X-3.5 Y-1.5 Z6.8983 F8.73
G1 X-4 Y-1.5 Z6.8308 F9.9
G1 X-4.5 Y-1.5 Z6.7454 F11.33
G1 X-5 Y-1.5 Z6.6821 F13.1
G1 X-5 Y-3 Z6.6823 F13.1
G1 X-4.5 Y-3 Z6.7455 F11.33
G1 X-4 Y-3 Z6.8308 F9.9
G1 X-3.5 Y-3 Z6.8983 F8.73
G1 X-3 Y-3 Z6.9435 F7.75
G1 X-2.5 Y-3 Z6.9671 F6.93
G1 X-2 Y-3 Z6.9742 F6.23
G1 X-1.5 Y-3 Z6.9793 F5.63
G1 X-1 Y-3 Z7.0053 F5.12
G1 X-0.5 Y-3 Z7.0162 F4.67
G1 X0 Y-3 Z6.9948 F4.28
G1 X0.5 Y-3 Z6.9392 F3.93
G1 X1 Y-3 Z6.8725 F3.63
G1 X1.5 Y-3 Z6.9078 F3.36
G1 X2 Y-3 Z6.9344 F3.12
G1 X2.5 Y-3 Z6.9608 F2.9
G1 X3 Y-3 Z6.9994 F2.71
G1 X3.5 Y-3 Z7.0431 F2.53
G1 X4 Y-3 Z7.077 F2.37
G1 X4.5 Y-3 Z7.0997 F2.23
G1 X5 Y-3 Z7.1162 F2.1
G1 X5 Y-4.5 Z7.1145 F13.1
G1 X4.5 Y-4.5 Z7.0981 F2.23
G1 X4 Y-4.5 Z7.0756 F2.37
G1 X3.5 Y-4.5 Z7.0419 F2.53
G1 X3 Y-4.5 Z6.9985 F2.71
G1 X2.5 Y-4.5 Z6.96 F2.9
G1 X2 Y-4.5 Z6.9333 F3.12
G1 X1.5 Y-4.5 Z6.9065 F3.36
G1 X1 Y-4.5 Z6.8711 F3.63
G1 X0.5 Y-4.5 Z6.9391 F3.93
G1 X0 Y-4.5 Z6.9949 F4.28
G1 X-0.5 Y-4.5 Z7.0163 F4.67
G1 X-1 Y-4.5 Z7.0056 F5.12
G1 X-1.5 Y-4.5 Z6.9796 F5.63
G1 X-2 Y-4.5 Z6.9743 F6.23
G1 X-2.5 Y-4.5 Z6.9669 F6.93
G1 X-3 Y-4.5 Z6.9429 F7.75
G1 X-3.5 Y-4.5 Z6.8974 F8.73
G1 X-4 Y-4.5 Z6.8296 F9.9
G1 X-4.5 Y-4.5 Z6.744 F11.33
G1 X-5 Y-4.5 Z6.6801 F13.1
M103

G1 X-12.9356 Y-4.5 Z5.6669 F13.1

G1 Z10.6669 F5
(*************************************)
( ******* FDA Layer 第 16 层 ******* )
(*************************************)

G01 X-4.5 Y-5 Z12.0477 F30
G1 X-4.5 Y-5 Z7.0477 F5
M101

G1 X-4.5 Y-4.5 Z7.0482 F11.33
G1 X-4.5 Y-4 Z7.0486 F11.33
G1 X-4.5 Y-3.5 Z7.0489 F11.33
G1 X-4.5 Y-3 Z7.0491 F11.33
G1 X-4.5 Y-2.5 Z7.0492 F11.33
G1 X-4.5 Y-2 Z7.0492 F11.33
G1 X-4.5 Y-1.5 Z7.0492 F11.33
G1 X-4.5 Y-1 Z7.0492 F11.33
G1 X-4.5 Y-0.5 Z7.0492 F11.33
G1 X-4.5 Y0 Z7.0492 F11.33
G1 X-4.5 Y0.5 Z7.0492 F11.33
G1 X-4.5 Y1 Z7.0492 F11.33
G1 X-4.5 Y1.5 Z7.0492 F11.33
G1 X-4.5 Y2 Z7.0492 F11.33
G1 X-4.5 Y2.5 Z7.0492 F11.33
G1 X-4.5 Y3 Z7.0491 F11.33
G1 X-4.5 Y3.5 Z7.049 F11.33
G1 X-4.5 Y4 Z7.0486 F11.33
G1 X-4.5 Y4.5 Z7.0482 F11.33
G1 X-4.5 Y5 Z7.0475 F11.33
G1 X-3 Y5 Z7.2187 F13.1
G1 X-3 Y4.5 Z7.219 F7.75
G1 X-3 Y4 Z7.2192 F7.75
G1 X-3 Y3.5 Z7.2193 F7.75
G1 X-3 Y3 Z7.2194 F7.75
G1 X-3 Y2.5 Z7.2194 F7.75
G1 X-3 Y2 Z7.2194 F7.75
G1 X-3 Y1.5 Z7.2194 F7.75
G1 X-3 Y1 Z7.2194 F7.75
G1 X-3 Y0.5 Z7.2194 F7.75
G1 X-3 Y0 Z7.2194 F7.75
G1 X-3 Y-0.5 Z7.2194 F7.75
G1 X-3 Y-1 Z7.2194 F7.75
G1 X-3 Y-1.5 Z7.2194 F7.75
G1 X-3 Y-2 Z7.2194 F7.75
G1 X-3 Y-2.5 Z7.2194 F7.75
G1 X-3 Y-3 Z7.2193 F7.75
G1 X-3 Y-3.5 Z7.2192 F7.75
G1 X-3 Y-4 Z7.2191 F7.75
G1 X-3 Y-4.5 Z7.2189 F7.75
G1 X-3 Y-5 Z7.2187 F7.75
G1 X-1.5 Y-5 Z7.3087 F13.1
G1 X-1.5 Y-4.5 Z7.3088 F5.63
G1 X-1.5 Y-4 Z7.3088 F5.63
G1 X-1.5 Y-3.5 Z7.3088 F5.63
G1 X-1.5 Y-3 Z7.3087 F5.63
G1 X-1.5 Y-2.5 Z7.3087 F5.63
G1 X-1.5 Y-2 Z7.3087 F5.63
G1 X-1.5 Y-1.5 Z7.3088 F5.63
G1 X-1.5 Y-1 Z7.3088 F5.63
G1 X-1.5 Y-0.5 Z7.3088 F5.63
G1 X-1.5 Y0 Z7.3088 F5.63
G1 X-1.5 Y0.5 Z7.3088 F5.63
G1 X-1.5 Y1 Z7.3088 F5.63
G1 X-1.5 Y1.5 Z7.3088 F5.63
G1 X-1.5 Y2 Z7.3088 F5.63
G1 X-1.5 Y2.5 Z7.3088 F5.63
G1 X-1.5 Y3 Z7.3088 F5.63
G1 X-1.5 Y3.5 Z7.3089 F5.63
G1 X-1.5 Y4 Z7.309 F5.63
G1 X-1.5 Y4.5 Z7.309 F5.63
G1 X-1.5 Y5 Z7.3088 F5.63
G1 X0 Y5 Z7.3512 F13.1
G1 X0 Y4.5 Z7.3511 F4.28
G1 X0 Y4 Z7.351 F4.28
G1 X0 Y3.5 Z7.351 F4.28
G1 X0 Y3 Z7.351 F4.28
G1 X0 Y2.5 Z7.351 F4.28
G1 X0 Y2 Z7.351 F4.28
G1 X0 Y1.5 Z7.351 F4.28
G1 X0 Y1 Z7.351 F4.28
G1 X0 Y0.5 Z7.351 F4.28
G1 X0 Y0 Z7.351 F4.28
G1 X0 Y-0.5 Z7.351 F4.28
G1 X0 Y-1 Z7.351 F4.28
G1 X0 Y-1.5 Z7.351 F4.28
G1 X0 Y-2 Z7.351 F4.28
G1 X0 Y-2.5 Z7.3509 F4.28
G1 X0 Y-3 Z7.3509 F4.28
G1 X0 Y-3.5 Z7.3509 F4.28
G1 X0 Y-4 Z7.3509 F4.28
G1 X0 Y-4.5 Z7.351 F4.28
G1 X0 Y-5 Z7.3511 F4.28
G1 X1.5 Y-5 Z7.3223 F13.1
G1 X1.5 Y-4.5 Z7.3227 F3.36
G1 X1.5 Y-4 Z7.323 F3.36
G1 X1.5 Y-3.5 Z7.3234 F3.36
G1 X1.5 Y-3 Z7.3237 F3.36
G1 X1.5 Y-2.5 Z7.3239 F3.36
G1 X1.5 Y-2 Z7.324 F3.36
G1 X1.5 Y-1.5 Z7.324 F3.36
G1 X1.5 Y-1 Z7.324 F3.36
G1 X1.5 Y-0.5 Z7.324 F3.36
G1 X1.5 Y0 Z7.324 F3.36
G1 X1.5 Y0.5 Z7.324 F3.36
G1 X1.5 Y1 Z7.324 F3.36
G1 X1.5 Y1.5 Z7.3239 F3.36
G1 X1.5 Y2 Z7.3238 F3.36
G1 X1.5 Y2.5 Z7.3236 F3.36
G1 X1.5 Y3 Z7.3233 F3.36
G1 X1.5 Y3.5 Z7.3229 F3.36
G1 X1.5 Y4 Z7.3225 F3.36
G1 X1.5 Y4.5 Z7.3221 F3.36
G1 X1.5 Y5 Z7.3218 F3.36
G1 X3 Y5 Z7.478 F13.1
G1 X3 Y4.5 Z7.4784 F2.71
G1 X3 Y4 Z7.4789 F2.71
G1 X3 Y3.5 Z7.4793 F2.71
G1 X3 Y3 Z7.4798 F2.71
G1 X3 Y2.5 Z7.4802 F2.71
G1 X3 Y2 Z7.4805 F2.71
G1 X3 Y1.5 Z7.4806 F2.71
G1 X3 Y1 Z7.4807 F2.71
G1 X3 Y0.5 Z7.4808 F2.71
G1 X3 Y0 Z7.4808 F2.71
G1 X3 Y-0.5 Z7.4808 F2.71
G1 X3 Y-1 Z7.4808 F2.71
G1 X3 Y-1.5 Z7.4807 F2.71
G1 X3 Y-2 Z7.4807 F2.71
G1 X3 Y-2.5 Z7.4805 F2.71
G1 X3 Y-3 Z7.4803 F2.71
G1 X3 Y-3.5 Z7.48 F2.71
G1 X3 Y-4 Z7.4796 F2.71
G1 X3 Y-4.5 Z7.4792 F2.71
G1 X3 Y-5 Z7.4785 F2.71
G1 X4.5 Y-5 Z7.5841 F13.1
G1 X4.5 Y-4.5 Z7.5851 F2.23
G1 X4.5 Y-4 Z7.5855 F2.23
G1 X4.5 Y-3.5 Z7.5861 F2.23
G1 X4.5 Y-3 Z7.5865 F2.23
G1 X4.5 Y-2.5 Z7.5868 F2.23
G1 X4.5 Y-2 Z7.5869 F2.23
G1 X4.5 Y-1.5 Z7.5869 F2.23
G1 X4.5 Y-1 Z7.587 F2.23
G1 X4.5 Y-0.5 Z7.587 F2.23
G1 X4.5 Y0 Z7.587 F2.23
G1 X4.5 Y0.5 Z7.587 F2.23
G1 X4.5 Y1 Z7.5869 F2.23
G1 X4.5 Y1.5 Z7.5868 F2.23
G1 X4.5 Y2 Z7.5867 F2.23
G1 X4.5 Y2.5 Z7.5864 F2.23
G1 X4.5 Y3 Z7.5859 F2.23
G1 X4.5 Y3.5 Z7.5853 F2.23
G1 X4.5 Y4 Z7.5847 F2.23
G1 X4.5 Y4.5 Z7.5843 F2.23
G1 X4.5 Y5 Z7.5839 F2.23
M103

G1 X4.5 Y13 Z7.5778 F13.1

G1 Z12.5778 F5
(*************************************)
( ******* FDA Layer 第 17 层 ******* )
(*************************************)

G01 X-5 Y-4.5 Z12.2667 F30
G1 X-5 Y-4.5 Z7.2667 F5
M101

G1 X-4.5 Y-4.5 Z7.3124 F11.33
G1 X-4 Y-4.5 Z7.3855 F9.9
G1 X-3.5 Y-4.5 Z7.4536 F8.73
G1 X-3 Y-4.5 Z7.5114 F7.75
G1 X-2.5 Y-4.5 Z7.5597 F6.93
G1 X-2 Y-4.5 Z7.6013 F6.23
G1 X-1.5 Y-4.5 Z7.6389 F5.63
G1 X-1 Y-4.5 Z7.6713 F5.12
G1 X-0.5 Y-4.5 Z7.6957 F4.67
G1 X0 Y-4.5 Z7.7099 F4.28
G1 X0.5 Y-4.5 Z7.7157 F3.93
G1 X1 Y-4.5 Z7.721 F3.63
G1 X1.5 Y-4.5 Z7.7639 F3.36
G1 X2 Y-4.5 Z7.8348 F3.12
G1 X2.5 Y-4.5 Z7.9036 F2.9
G1 X3 Y-4.5 Z7.9625 F2.71
G1 X3.5 Y-4.5 Z8.0096 F2.53
G1 X4 Y-4.5 Z8.0438 F2.37
G1 X4.5 Y-4.5 Z8.0678 F2.23
G1 X5 Y-4.5 Z8.0858 F2.1
G1 X5 Y-3 Z8.0871 F13.1
G1 X4.5 Y-3 Z8.0691 F2.23
G1 X4 Y-3 Z8.0451 F2.37
G1 X3.5 Y-3 Z8.0108 F2.53
G1 X3 Y-3 Z7.9637 F2.71
G1 X2.5 Y-3 Z7.9047 F2.9
G1 X2 Y-3 Z7.8359 F3.12
G1 X1.5 Y-3 Z7.7649 F3.36
G1 X1 Y-3 Z7.7216 F3.63
G1 X0.5 Y-3 Z7.7159 F3.93
G1 X0 Y-3 Z7.7099 F4.28
G1 X-0.5 Y-3 Z7.6956 F4.67
G1 X-1 Y-3 Z7.6711 F5.12
G1 X-1.5 Y-3 Z7.6387 F5.63
G1 X-2 Y-3 Z7.6013 F6.23
G1 X-2.5 Y-3 Z7.5598 F6.93
G1 X-3 Y-3 Z7.5116 F7.75
G1 X-3.5 Y-3 Z7.4539 F8.73
G1 X-4 Y-3 Z7.386 F9.9
G1 X-4.5 Y-3 Z7.313 F11.33
G1 X-5 Y-3 Z7.2675 F13.1
G1 X-5 Y-1.5 Z7.2676 F13.1
G1 X-4.5 Y-1.5 Z7.3132 F11.33
G1 X-4 Y-1.5 Z7.3861 F9.9
G1 X-3.5 Y-1.5 Z7.454 F8.73
G1 X-3 Y-1.5 Z7.5117 F7.75
G1 X-2.5 Y-1.5 Z7.5599 F6.93
G1 X-2 Y-1.5 Z7.6013 F6.23
G1 X-1.5 Y-1.5 Z7.6388 F5.63
G1 X-1 Y-1.5 Z7.6711 F5.12
G1 X-0.5 Y-1.5 Z7.6956 F4.67
G1 X0 Y-1.5 Z7.71 F4.28
G1 X0.5 Y-1.5 Z7.716 F3.93
G1 X1 Y-1.5 Z7.7219 F3.63
G1 X1.5 Y-1.5 Z7.7654 F3.36
G1 X2 Y-1.5 Z7.8363 F3.12
G1 X2.5 Y-1.5 Z7.9052 F2.9
G1 X3 Y-1.5 Z7.9642 F2.71
G1 X3.5 Y-1.5 Z8.0114 F2.53
G1 X4 Y-1.5 Z8.0456 F2.37
G1 X4.5 Y-1.5 Z8.0697 F2.23
G1 X5 Y-1.5 Z8.0877 F2.1
G1 X5 Y0 Z8.0877 F13.1
G1 X4.5 Y0 Z8.0697 F2.23
G1 X4 Y0 Z8.0457 F2.37
G1 X3.5 Y0 Z8.0114 F2.53
G1 X3 Y0 Z7.9643 F2.71
G1 X2.5 Y0 Z7.9053 F2.9
G1 X2 Y0 Z7.8364 F3.12
G1 X1.5 Y0 Z7.7654 F3.36
G1 X1 Y0 Z7.722 F3.63
G1 X0.5 Y0 Z7.716 F3.93
G1 X0 Y0 Z7.71 F4.28
G1 X-0.5 Y0 Z7.6956 F4.67
G1 X-1 Y0 Z7.6712 F5.12
G1 X-1.5 Y0 Z7.6388 F5.63
G1 X-2 Y0 Z7.6013 F6.23
G1 X-2.5 Y0 Z7.5599 F6.93
G1 X-3 Y0 Z7.5117 F7.75
G1 X-3.5 Y0 Z7.454 F8.73
G1 X-4 Y0 Z7.3861 F9.9
G1 X-4.5 Y0 Z7.3132 F11.33
G1 X-5 Y0 Z7.2676 F13.1
G1 X-5 Y1.5 Z7.2677 F13.1
G1 X-4.5 Y1.5 Z7.3132 F11.33
G1 X-4 Y1.5 Z7.3861 F9.9
G1 X-3.5 Y1.5 Z7.454 F8.73
G1 X-3 Y1.5 Z7.5117 F7.75
G1 X-2.5 Y1.5 Z7.5599 F6.93
G1 X-2 Y1.5 Z7.6013 F6.23
G1 X-1.5 Y1.5 Z7.6388 F5.63
G1 X-1 Y1.5 Z7.6712 F5.12
G1 X-0.5 Y1.5 Z7.6956 F4.67
G1 X0 Y1.5 Z7.71 F4.28
G1 X0.5 Y1.5 Z7.716 F3.93
G1 X1 Y1.5 Z7.7219 F3.63
G1 X1.5 Y1.5 Z7.7652 F3.36
G1 X2 Y1.5 Z7.8362 F3.12
G1 X2.5 Y1.5 Z7.9051 F2.9
G1 X3 Y1.5 Z7.9641 F2.71
G1 X3.5 Y1.5 Z8.0112 F2.53
G1 X4 Y1.5 Z8.0455 F2.37
G1 X4.5 Y1.5 Z8.0695 F2.23
G1 X5 Y1.5 Z8.0875 F2.1
G1 X5 Y3 Z8.0867 F13.1
G1 X4.5 Y3 Z8.0688 F2.23
G1 X4 Y3 Z8.0447 F2.37
G1 X3.5 Y3 Z8.0104 F2.53
G1 X3 Y3 Z7.9633 F2.71
G1 X2.5 Y3 Z7.9043 F2.9
G1 X2 Y3 Z7.8355 F3.12
G1 X1.5 Y3 Z7.7645 F3.36
G1 X1 Y3 Z7.7214 F3.63
G1 X0.5 Y3 Z7.7158 F3.93
G1 X0 Y3 Z7.7099 F4.28
G1 X-0.5 Y3 Z7.6956 F4.67
G1 X-1 Y3 Z7.6712 F5.12
G1 X-1.5 Y3 Z7.6388 F5.63
G1 X-2 Y3 Z7.6013 F6.23
G1 X-2.5 Y3 Z7.5599 F6.93
G1 X-3 Y3 Z7.5117 F7.75
G1 X-3.5 Y3 Z7.454 F8.73
G1 X-4 Y3 Z7.3861 F9.9
G1 X-4.5 Y3 Z7.3131 F11.33
G1 X-5 Y3 Z7.2676 F13.1
G1 X-5 Y4.5 Z7.2666 F13.1
G1 X-4.5 Y4.5 Z7.3124 F11.33
G1 X-4 Y4.5 Z7.3856 F9.9
G1 X-3.5 Y4.5 Z7.4536 F8.73
G1 X-3 Y4.5 Z7.5115 F7.75
G1 X-2.5 Y4.5 Z7.5598 F6.93
G1 X-2 Y4.5 Z7.6014 F6.23
G1 X-1.5 Y4.5 Z7.639 F5.63
G1 X-1 Y4.5 Z7.6714 F5.12
G1 X-0.5 Y4.5 Z7.6958 F4.67
G1 X0 Y4.5 Z7.71 F4.28
G1 X0.5 Y4.5 Z7.7156 F3.93
G1 X1 Y4.5 Z7.7206 F3.63
G1 X1.5 Y4.5 Z7.7632 F3.36
G1 X2 Y4.5 Z7.834 F3.12
G1 X2.5 Y4.5 Z7.9028 F2.9
G1 X3 Y4.5 Z7.9618 F2.71
G1 X3.5 Y4.5 Z8.0088 F2.53
G1 X4 Y4.5 Z8.043 F2.37
G1 X4.5 Y4.5 Z8.067 F2.23
G1 X5 Y4.5 Z8.0849 F2.1
M103

G1 X12.9949 Y4.5 Z8.3719 F13.1

G1 Z13.3719 F5

(*******************************************)
(* Supporting layer Branches{16}, 对应第[17]层主纤维 *)
(*******************************************)

(******** 第  1 个Supporting layer, 等分点数为 98个 ********)
G01 X-4.9998 Y-4.5 Z12.632 F5
G1 X-4.9998 Y-4.5 Z7.632 F5
M101
G1 X-4.4921 Y-4.5 Z7.7032 F13.1
G1 X-3.9858 Y-4.5 Z7.7834 F13.1
G1 X-3.479 Y-4.5 Z7.8602 F13.1
G1 X-2.9704 Y-4.5 Z7.9234 F13.1
G1 X-2.4607 Y-4.5 Z7.9783 F13.1
G1 X-1.9505 Y-4.5 Z8.0277 F13.1
G1 X-1.4398 Y-4.5 Z8.0726 F13.1
G1 X-0.9287 Y-4.5 Z8.1113 F13.1
G1 X-0.417 Y-4.5 Z8.1411 F13.1
G1 X0.0952 Y-4.5 Z8.1621 F13.1
G1 X0.6077 Y-4.5 Z8.1706 F13.1
G1 X1.1196 Y-4.5 Z8.1952 F13.1
G1 X1.6273 Y-4.5 Z8.2648 F13.1
G1 X1.62 Y-3 Z8.2647 F13.1
G1 X1.1128 Y-3 Z8.1955 F13.1
G1 X0.6015 Y-3 Z8.1707 F13.1
G1 X0.0896 Y-3 Z8.1619 F13.1
G1 X-0.422 Y-3 Z8.1407 F13.1
G1 X-0.9332 Y-3 Z8.1108 F13.1
G1 X-1.4438 Y-3 Z8.0722 F13.1
G1 X-1.9539 Y-3 Z8.0273 F13.1
G1 X-2.4635 Y-3 Z7.9781 F13.1
G1 X-2.9726 Y-3 Z7.9234 F13.1
G1 X-3.4808 Y-3 Z7.8603 F13.1
G1 X-3.9871 Y-3 Z7.7837 F13.1
G1 X-4.4928 Y-3 Z7.7038 F13.1
G1 X-4.9999 Y-3 Z7.6329 F13.1
G1 X-5 Y-1.5 Z7.633 F13.1
G1 X-4.4931 Y-1.5 Z7.7038 F13.1
G1 X-3.9875 Y-1.5 Z7.7837 F13.1
G1 X-3.4815 Y-1.5 Z7.8603 F13.1
G1 X-2.9736 Y-1.5 Z7.9233 F13.1
G1 X-2.4647 Y-1.5 Z7.9781 F13.1
G1 X-1.9553 Y-1.5 Z8.0273 F13.1
G1 X-1.4454 Y-1.5 Z8.0721 F13.1
G1 X-0.9351 Y-1.5 Z8.1107 F13.1
G1 X-0.4241 Y-1.5 Z8.1407 F13.1
G1 X0.0873 Y-1.5 Z8.162 F13.1
G1 X0.599 Y-1.5 Z8.1708 F13.1
G1 X1.1101 Y-1.5 Z8.1956 F13.1
G1 X1.6171 Y-1.5 Z8.2647 F13.1
G1 X1.6167 Y0 Z8.2647 F13.1
G1 X1.1098 Y0 Z8.1956 F13.1
G1 X0.5987 Y0 Z8.1708 F13.1
G1 X0.087 Y0 Z8.162 F13.1
G1 X-0.4243 Y0 Z8.1407 F13.1
G1 X-0.9353 Y0 Z8.1107 F13.1
G1 X-1.4456 Y0 Z8.0721 F13.1
G1 X-1.9554 Y0 Z8.0273 F13.1
G1 X-2.4648 Y0 Z7.9781 F13.1
G1 X-2.9737 Y0 Z7.9233 F13.1
G1 X-3.4816 Y0 Z7.8603 F13.1
G1 X-3.9876 Y0 Z7.7837 F13.1
G1 X-4.4931 Y0 Z7.7038 F13.1
G1 X-5 Y0 Z7.633 F13.1
G1 X-5 Y1.5 Z7.633 F13.1
G1 X-4.493 Y1.5 Z7.7039 F13.1
G1 X-3.9874 Y1.5 Z7.7838 F13.1
G1 X-3.4813 Y1.5 Z7.8604 F13.1
G1 X-2.9734 Y1.5 Z7.9234 F13.1
G1 X-2.4644 Y1.5 Z7.9781 F13.1
G1 X-1.9549 Y1.5 Z8.0273 F13.1
G1 X-1.445 Y1.5 Z8.0721 F13.1
G1 X-0.9346 Y1.5 Z8.1108 F13.1
G1 X-0.4236 Y1.5 Z8.1407 F13.1
G1 X0.0879 Y1.5 Z8.162 F13.1
G1 X0.5997 Y1.5 Z8.1708 F13.1
G1 X1.1108 Y1.5 Z8.1955 F13.1
G1 X1.6179 Y1.5 Z8.2647 F13.1
G1 X1.6228 Y3 Z8.2648 F13.1
G1 X1.1154 Y3 Z8.1954 F13.1
G1 X0.6039 Y3 Z8.1706 F13.1
G1 X0.0917 Y3 Z8.162 F13.1
G1 X-0.4201 Y3 Z8.1409 F13.1
G1 X-0.9315 Y3 Z8.111 F13.1
G1 X-1.4423 Y3 Z8.0724 F13.1
G1 X-1.9526 Y3 Z8.0276 F13.1
G1 X-2.4625 Y3 Z7.9783 F13.1
G1 X-2.9719 Y3 Z7.9235 F13.1
G1 X-3.4802 Y3 Z7.8605 F13.1
G1 X-3.9867 Y3 Z7.7838 F13.1
G1 X-4.4927 Y3 Z7.7038 F13.1
G1 X-5 Y3 Z7.6329 F13.1
G1 X-5 Y4.5 Z7.6321 F13.1
G1 X-4.492 Y4.5 Z7.7034 F13.1
G1 X-3.9853 Y4.5 Z7.7836 F13.1
G1 X-3.4781 Y4.5 Z7.8605 F13.1
G1 X-2.9691 Y4.5 Z7.9237 F13.1
G1 X-2.459 Y4.5 Z7.9786 F13.1
G1 X-1.9484 Y4.5 Z8.028 F13.1
G1 X-1.4374 Y4.5 Z8.073 F13.1
G1 X-0.9259 Y4.5 Z8.1116 F13.1
G1 X-0.4137 Y4.5 Z8.1413 F13.1
G1 X0.0988 Y4.5 Z8.1622 F13.1
G1 X0.6117 Y4.5 Z8.1705 F13.1
G1 X1.124 Y4.5 Z8.1951 F13.1
G1 X1.6321 Y4.5 Z8.2648 F13.1
M103

G1 X9.5579 Y4.5 Z9.352 F13.1

G01 X9.5579 Y4.5 Z14.352 F5


(******** 第  2 个Supporting layer, 等分点数为 21个 ********)
G01 X-4.5 Y5 Z13.0658 F5
G1 X-4.5 Y5 Z8.0658 F5
M101
G1 X-4.5 Y4.51 Z8.0662 F13.1
G1 X-4.5 Y4.02 Z8.0665 F13.1
G1 X-4.5 Y3.53 Z8.0667 F13.1
G1 X-4.5 Y3.04 Z8.0668 F13.1
G1 X-4.5 Y2.55 Z8.0669 F13.1
G1 X-4.5 Y2.06 Z8.0669 F13.1
G1 X-4.5 Y1.57 Z8.0669 F13.1
G1 X-4.5 Y1.08 Z8.0669 F13.1
G1 X-4.5 Y0.59 Z8.0669 F13.1
G1 X-4.5 Y0.1 Z8.0669 F13.1
G1 X-4.5 Y-0.39 Z8.0669 F13.1
G1 X-4.5 Y-0.88 Z8.0669 F13.1
G1 X-4.5 Y-1.37 Z8.0669 F13.1
G1 X-4.5 Y-1.86 Z8.0669 F13.1
G1 X-4.5 Y-2.35 Z8.0669 F13.1
G1 X-4.5 Y-2.84 Z8.0668 F13.1
G1 X-4.5 Y-3.33 Z8.0668 F13.1
G1 X-4.5 Y-3.82 Z8.0666 F13.1
G1 X-4.5 Y-4.31 Z8.0663 F13.1
G1 X-4.5 Y-4.8 Z8.0658 F13.1
M103

G1 X-4.5 Y-12.8 Z8.0576 F13.1

G01 X-4.5 Y-12.8 Z13.0576 F5


(*************************************)
( ******* FDA Layer 第 18 层 ******* )
(*************************************)

G01 X4.5 Y5 Z13.569 F30
G1 X4.5 Y5 Z8.569 F5
M101

G1 X4.5 Y4.5 Z8.57 F2.23
G1 X4.5 Y4 Z8.5704 F2.23
G1 X4.5 Y3.5 Z8.571 F2.23
G1 X4.5 Y3 Z8.5716 F2.23
G1 X4.5 Y2.5 Z8.572 F2.23
G1 X4.5 Y2 Z8.5722 F2.23
G1 X4.5 Y1.5 Z8.5724 F2.23
G1 X4.5 Y1 Z8.5725 F2.23
G1 X4.5 Y0.5 Z8.5726 F2.23
G1 X4.5 Y0 Z8.5726 F2.23
G1 X4.5 Y-0.5 Z8.5726 F2.23
G1 X4.5 Y-1 Z8.5726 F2.23
G1 X4.5 Y-1.5 Z8.5726 F2.23
G1 X4.5 Y-2 Z8.5725 F2.23
G1 X4.5 Y-2.5 Z8.5723 F2.23
G1 X4.5 Y-3 Z8.572 F2.23
G1 X4.5 Y-3.5 Z8.5715 F2.23
G1 X4.5 Y-4 Z8.5711 F2.23
G1 X4.5 Y-4.5 Z8.5708 F2.23
G1 X4.5 Y-5 Z8.5705 F2.23
G1 X3 Y-5 Z8.4316 F13.1
G1 X3 Y-4.5 Z8.432 F2.71
G1 X3 Y-4 Z8.4323 F2.71
G1 X3 Y-3.5 Z8.4328 F2.71
G1 X3 Y-3 Z8.4332 F2.71
G1 X3 Y-2.5 Z8.4335 F2.71
G1 X3 Y-2 Z8.4336 F2.71
G1 X3 Y-1.5 Z8.4337 F2.71
G1 X3 Y-1 Z8.4337 F2.71
G1 X3 Y-0.5 Z8.4338 F2.71
G1 X3 Y0 Z8.4338 F2.71
G1 X3 Y0.5 Z8.4337 F2.71
G1 X3 Y1 Z8.4337 F2.71
G1 X3 Y1.5 Z8.4336 F2.71
G1 X3 Y2 Z8.4334 F2.71
G1 X3 Y2.5 Z8.4331 F2.71
G1 X3 Y3 Z8.4328 F2.71
G1 X3 Y3.5 Z8.4322 F2.71
G1 X3 Y4 Z8.4317 F2.71
G1 X3 Y4.5 Z8.4313 F2.71
G1 X3 Y5 Z8.4306 F2.71
G1 X1.5 Y5 Z8.5131 F13.1
G1 X1.5 Y4.5 Z8.5133 F3.36
G1 X1.5 Y4 Z8.5134 F3.36
G1 X1.5 Y3.5 Z8.5138 F3.36
G1 X1.5 Y3 Z8.5142 F3.36
G1 X1.5 Y2.5 Z8.5145 F3.36
G1 X1.5 Y2 Z8.5147 F3.36
G1 X1.5 Y1.5 Z8.5149 F3.36
G1 X1.5 Y1 Z8.5149 F3.36
G1 X1.5 Y0.5 Z8.515 F3.36
G1 X1.5 Y0 Z8.515 F3.36
G1 X1.5 Y-0.5 Z8.515 F3.36
G1 X1.5 Y-1 Z8.515 F3.36
G1 X1.5 Y-1.5 Z8.515 F3.36
G1 X1.5 Y-2 Z8.5149 F3.36
G1 X1.5 Y-2.5 Z8.5148 F3.36
G1 X1.5 Y-3 Z8.5145 F3.36
G1 X1.5 Y-3.5 Z8.5142 F3.36
G1 X1.5 Y-4 Z8.5139 F3.36
G1 X1.5 Y-4.5 Z8.5138 F3.36
G1 X1.5 Y-5 Z8.5137 F3.36
G1 X0 Y-5 Z8.4398 F13.1
G1 X0 Y-4.5 Z8.4399 F4.28
G1 X0 Y-4 Z8.4399 F4.28
G1 X0 Y-3.5 Z8.44 F4.28
G1 X0 Y-3 Z8.44 F4.28
G1 X0 Y-2.5 Z8.44 F4.28
G1 X0 Y-2 Z8.44 F4.28
G1 X0 Y-1.5 Z8.4401 F4.28
G1 X0 Y-1 Z8.4401 F4.28
G1 X0 Y-0.5 Z8.4401 F4.28
G1 X0 Y0 Z8.4401 F4.28
G1 X0 Y0.5 Z8.4401 F4.28
G1 X0 Y1 Z8.4401 F4.28
G1 X0 Y1.5 Z8.4401 F4.28
G1 X0 Y2 Z8.44 F4.28
G1 X0 Y2.5 Z8.44 F4.28
G1 X0 Y3 Z8.4399 F4.28
G1 X0 Y3.5 Z8.4399 F4.28
G1 X0 Y4 Z8.4399 F4.28
G1 X0 Y4.5 Z8.4398 F4.28
G1 X0 Y5 Z8.4397 F4.28
G1 X-1.5 Y5 Z8.3414 F13.1
G1 X-1.5 Y4.5 Z8.3415 F5.63
G1 X-1.5 Y4 Z8.3415 F5.63
G1 X-1.5 Y3.5 Z8.3415 F5.63
G1 X-1.5 Y3 Z8.3414 F5.63
G1 X-1.5 Y2.5 Z8.3413 F5.63
G1 X-1.5 Y2 Z8.3413 F5.63
G1 X-1.5 Y1.5 Z8.3413 F5.63
G1 X-1.5 Y1 Z8.3413 F5.63
G1 X-1.5 Y0.5 Z8.3413 F5.63
G1 X-1.5 Y0 Z8.3413 F5.63
G1 X-1.5 Y-0.5 Z8.3413 F5.63
G1 X-1.5 Y-1 Z8.3413 F5.63
G1 X-1.5 Y-1.5 Z8.3413 F5.63
G1 X-1.5 Y-2 Z8.3413 F5.63
G1 X-1.5 Y-2.5 Z8.3413 F5.63
G1 X-1.5 Y-3 Z8.3413 F5.63
G1 X-1.5 Y-3.5 Z8.3414 F5.63
G1 X-1.5 Y-4 Z8.3414 F5.63
G1 X-1.5 Y-4.5 Z8.3413 F5.63
G1 X-1.5 Y-5 Z8.3412 F5.63
G1 X-3 Y-5 Z8.1869 F13.1
G1 X-3 Y-4.5 Z8.1872 F7.75
G1 X-3 Y-4 Z8.1874 F7.75
G1 X-3 Y-3.5 Z8.1874 F7.75
G1 X-3 Y-3 Z8.1874 F7.75
G1 X-3 Y-2.5 Z8.1874 F7.75
G1 X-3 Y-2 Z8.1874 F7.75
G1 X-3 Y-1.5 Z8.1874 F7.75
G1 X-3 Y-1 Z8.1875 F7.75
G1 X-3 Y-0.5 Z8.1875 F7.75
G1 X-3 Y0 Z8.1875 F7.75
G1 X-3 Y0.5 Z8.1875 F7.75
G1 X-3 Y1 Z8.1875 F7.75
G1 X-3 Y1.5 Z8.1875 F7.75
G1 X-3 Y2 Z8.1874 F7.75
G1 X-3 Y2.5 Z8.1874 F7.75
G1 X-3 Y3 Z8.1875 F7.75
G1 X-3 Y3.5 Z8.1875 F7.75
G1 X-3 Y4 Z8.1875 F7.75
G1 X-3 Y4.5 Z8.1873 F7.75
G1 X-3 Y5 Z8.1871 F7.75
G1 X-4.5 Y5 Z8.2359 F13.1
G1 X-4.5 Y4.5 Z8.236 F11.33
G1 X-4.5 Y4 Z8.2361 F11.33
G1 X-4.5 Y3.5 Z8.2363 F11.33
G1 X-4.5 Y3 Z8.2365 F11.33
G1 X-4.5 Y2.5 Z8.2367 F11.33
G1 X-4.5 Y2 Z8.2367 F11.33
G1 X-4.5 Y1.5 Z8.2367 F11.33
G1 X-4.5 Y1 Z8.2367 F11.33
G1 X-4.5 Y0.5 Z8.2367 F11.33
G1 X-4.5 Y0 Z8.2367 F11.33
G1 X-4.5 Y-0.5 Z8.2366 F11.33
G1 X-4.5 Y-1 Z8.2366 F11.33
G1 X-4.5 Y-1.5 Z8.2367 F11.33
G1 X-4.5 Y-2 Z8.2367 F11.33
G1 X-4.5 Y-2.5 Z8.2366 F11.33
G1 X-4.5 Y-3 Z8.2365 F11.33
G1 X-4.5 Y-3.5 Z8.2363 F11.33
G1 X-4.5 Y-4 Z8.236 F11.33
G1 X-4.5 Y-4.5 Z8.2359 F11.33
G1 X-4.5 Y-5 Z8.2355 F11.33
M103

G1 X-4.5 Y-13 Z8.2293 F13.1

G1 Z13.2293 F5
(*************************************)
( ******* FDA Layer 第 19 层 ******* )
(*************************************)

G01 X5 Y4.5 Z14.0616 F30
G1 X5 Y4.5 Z9.0616 F5
M101

G1 X4.5 Y4.5 Z9.0419 F2.23
G1 X4 Y4.5 Z9.0135 F2.37
G1 X3.5 Y4.5 Z8.9739 F2.53
G1 X3 Y4.5 Z8.9199 F2.71
G1 X2.5 Y4.5 Z8.894 F2.9
G1 X2 Y4.5 Z8.9068 F3.12
G1 X1.5 Y4.5 Z8.909 F3.36
G1 X1 Y4.5 Z8.8961 F3.63
G1 X0.5 Y4.5 Z8.8681 F3.93
G1 X0 Y4.5 Z8.8269 F4.28
G1 X-0.5 Y4.5 Z8.7789 F4.67
G1 X-1 Y4.5 Z8.7304 F5.12
G1 X-1.5 Y4.5 Z8.6816 F5.63
G1 X-2 Y4.5 Z8.6272 F6.23
G1 X-2.5 Y4.5 Z8.5653 F6.93
G1 X-3 Y4.5 Z8.4986 F7.75
G1 X-3.5 Y4.5 Z8.454 F8.73
G1 X-4 Y4.5 Z8.4515 F9.9
G1 X-4.5 Y4.5 Z8.4486 F11.33
G1 X-5 Y4.5 Z8.4434 F13.1
G1 X-5 Y3 Z8.4439 F13.1
G1 X-4.5 Y3 Z8.4491 F11.33
G1 X-4 Y3 Z8.4519 F9.9
G1 X-3.5 Y3 Z8.4543 F8.73
G1 X-3 Y3 Z8.4987 F7.75
G1 X-2.5 Y3 Z8.5653 F6.93
G1 X-2 Y3 Z8.6272 F6.23
G1 X-1.5 Y3 Z8.6816 F5.63
G1 X-1 Y3 Z8.7304 F5.12
G1 X-0.5 Y3 Z8.7791 F4.67
G1 X0 Y3 Z8.8273 F4.28
G1 X0.5 Y3 Z8.8686 F3.93
G1 X1 Y3 Z8.8968 F3.63
G1 X1.5 Y3 Z8.9098 F3.36
G1 X2 Y3 Z8.9078 F3.12
G1 X2.5 Y3 Z8.8951 F2.9
G1 X3 Y3 Z8.9213 F2.71
G1 X3.5 Y3 Z8.9753 F2.53
G1 X4 Y3 Z9.015 F2.37
G1 X4.5 Y3 Z9.0433 F2.23
G1 X5 Y3 Z9.0631 F2.1
G1 X5 Y1.5 Z9.0641 F13.1
G1 X4.5 Y1.5 Z9.0443 F2.23
G1 X4 Y1.5 Z9.016 F2.37
G1 X3.5 Y1.5 Z8.9763 F2.53
G1 X3 Y1.5 Z8.9223 F2.71
G1 X2.5 Y1.5 Z8.896 F2.9
G1 X2 Y1.5 Z8.9086 F3.12
G1 X1.5 Y1.5 Z8.9105 F3.36
G1 X1 Y1.5 Z8.8973 F3.63
G1 X0.5 Y1.5 Z8.8691 F3.93
G1 X0 Y1.5 Z8.8276 F4.28
G1 X-0.5 Y1.5 Z8.7792 F4.67
G1 X-1 Y1.5 Z8.7305 F5.12
G1 X-1.5 Y1.5 Z8.6816 F5.63
G1 X-2 Y1.5 Z8.6272 F6.23
G1 X-2.5 Y1.5 Z8.5653 F6.93
G1 X-3 Y1.5 Z8.4986 F7.75
G1 X-3.5 Y1.5 Z8.4543 F8.73
G1 X-4 Y1.5 Z8.452 F9.9
G1 X-4.5 Y1.5 Z8.4493 F11.33
G1 X-5 Y1.5 Z8.4441 F13.1
G1 X-5 Y0 Z8.4441 F13.1
G1 X-4.5 Y0 Z8.4493 F11.33
G1 X-4 Y0 Z8.452 F9.9
G1 X-3.5 Y0 Z8.4543 F8.73
G1 X-3 Y0 Z8.4986 F7.75
G1 X-2.5 Y0 Z8.5653 F6.93
G1 X-2 Y0 Z8.6272 F6.23
G1 X-1.5 Y0 Z8.6816 F5.63
G1 X-1 Y0 Z8.7305 F5.12
G1 X-0.5 Y0 Z8.7793 F4.67
G1 X0 Y0 Z8.8277 F4.28
G1 X0.5 Y0 Z8.8692 F3.93
G1 X1 Y0 Z8.8975 F3.63
G1 X1.5 Y0 Z8.9106 F3.36
G1 X2 Y0 Z8.9087 F3.12
G1 X2.5 Y0 Z8.8961 F2.9
G1 X3 Y0 Z8.9225 F2.71
G1 X3.5 Y0 Z8.9765 F2.53
G1 X4 Y0 Z9.0161 F2.37
G1 X4.5 Y0 Z9.0445 F2.23
G1 X5 Y0 Z9.0642 F2.1
G1 X5 Y-1.5 Z9.0642 F13.1
G1 X4.5 Y-1.5 Z9.0444 F2.23
G1 X4 Y-1.5 Z9.0161 F2.37
G1 X3.5 Y-1.5 Z8.9764 F2.53
G1 X3 Y-1.5 Z8.9224 F2.71
G1 X2.5 Y-1.5 Z8.8961 F2.9
G1 X2 Y-1.5 Z8.9087 F3.12
G1 X1.5 Y-1.5 Z8.9106 F3.36
G1 X1 Y-1.5 Z8.8974 F3.63
G1 X0.5 Y-1.5 Z8.8691 F3.93
G1 X0 Y-1.5 Z8.8276 F4.28
G1 X-0.5 Y-1.5 Z8.7792 F4.67
G1 X-1 Y-1.5 Z8.7305 F5.12
G1 X-1.5 Y-1.5 Z8.6816 F5.63
G1 X-2 Y-1.5 Z8.6271 F6.23
G1 X-2.5 Y-1.5 Z8.5652 F6.93
G1 X-3 Y-1.5 Z8.4986 F7.75
G1 X-3.5 Y-1.5 Z8.4543 F8.73
G1 X-4 Y-1.5 Z8.452 F9.9
G1 X-4.5 Y-1.5 Z8.4493 F11.33
G1 X-5 Y-1.5 Z8.4441 F13.1
G1 X-5 Y-3 Z8.4439 F13.1
G1 X-4.5 Y-3 Z8.4491 F11.33
G1 X-4 Y-3 Z8.4519 F9.9
G1 X-3.5 Y-3 Z8.4542 F8.73
G1 X-3 Y-3 Z8.4986 F7.75
G1 X-2.5 Y-3 Z8.5652 F6.93
G1 X-2 Y-3 Z8.6271 F6.23
G1 X-1.5 Y-3 Z8.6816 F5.63
G1 X-1 Y-3 Z8.7304 F5.12
G1 X-0.5 Y-3 Z8.7791 F4.67
G1 X0 Y-3 Z8.8274 F4.28
G1 X0.5 Y-3 Z8.8689 F3.93
G1 X1 Y-3 Z8.8971 F3.63
G1 X1.5 Y-3 Z8.9102 F3.36
G1 X2 Y-3 Z8.9082 F3.12
G1 X2.5 Y-3 Z8.8956 F2.9
G1 X3 Y-3 Z8.9219 F2.71
G1 X3.5 Y-3 Z8.9759 F2.53
G1 X4 Y-3 Z9.0156 F2.37
G1 X4.5 Y-3 Z9.0439 F2.23
G1 X5 Y-3 Z9.0637 F2.1
G1 X5 Y-4.5 Z9.0623 F13.1
G1 X4.5 Y-4.5 Z9.0426 F2.23
G1 X4 Y-4.5 Z9.0143 F2.37
G1 X3.5 Y-4.5 Z8.9746 F2.53
G1 X3 Y-4.5 Z8.9206 F2.71
G1 X2.5 Y-4.5 Z8.8946 F2.9
G1 X2 Y-4.5 Z8.9074 F3.12
G1 X1.5 Y-4.5 Z8.9095 F3.36
G1 X1 Y-4.5 Z8.8965 F3.63
G1 X0.5 Y-4.5 Z8.8684 F3.93
G1 X0 Y-4.5 Z8.8271 F4.28
G1 X-0.5 Y-4.5 Z8.7789 F4.67
G1 X-1 Y-4.5 Z8.7304 F5.12
G1 X-1.5 Y-4.5 Z8.6815 F5.63
G1 X-2 Y-4.5 Z8.6271 F6.23
G1 X-2.5 Y-4.5 Z8.5652 F6.93
G1 X-3 Y-4.5 Z8.4985 F7.75
G1 X-3.5 Y-4.5 Z8.4538 F8.73
G1 X-4 Y-4.5 Z8.4513 F9.9
G1 X-4.5 Y-4.5 Z8.4485 F11.33
G1 X-5 Y-4.5 Z8.4433 F13.1
M103

G1 X-12.9996 Y-4.5 Z8.3598 F13.1

G1 Z13.3598 F5

(*******************************************)
(* Supporting layer Branches{18}, 对应第[19]层主纤维 *)
(*******************************************)

(******** 第  1 个Supporting layer, 等分点数为 70个 ********)
G01 X-5 Y-4.5 Z13.8046 F5
G1 X-5 Y-4.5 Z8.8046 F5
M101
G1 X-4.4884 Y-4.5 Z8.8226 F13.1
G1 X-3.9767 Y-4.5 Z8.8348 F13.1
G1 X-3.4653 Y-4.5 Z8.8527 F13.1
G1 X-2.9575 Y-4.5 Z8.917 F13.1
G1 X-2.4512 Y-4.5 Z8.9926 F13.1
G1 X-1.9438 Y-4.5 Z9.0603 F13.1
G1 X-1.4355 Y-4.5 Z9.1208 F13.1
G1 X-0.9268 Y-4.5 Z9.1777 F13.1
G1 X-0.4181 Y-4.5 Z9.235 F13.1
G1 X-0.4198 Y-3 Z9.2351 F13.1
G1 X-0.9283 Y-3 Z9.1776 F13.1
G1 X-1.4368 Y-3 Z9.1207 F13.1
G1 X-1.9449 Y-3 Z9.0602 F13.1
G1 X-2.4521 Y-3 Z8.9924 F13.1
G1 X-2.9582 Y-3 Z8.9169 F13.1
G1 X-3.4658 Y-3 Z8.853 F13.1
G1 X-3.9771 Y-3 Z8.8353 F13.1
G1 X-4.4886 Y-3 Z8.8231 F13.1
G1 X-5 Y-3 Z8.8052 F13.1
G1 X-5 Y-1.5 Z8.8054 F13.1
G1 X-4.4887 Y-1.5 Z8.8233 F13.1
G1 X-3.9773 Y-1.5 Z8.8355 F13.1
G1 X-3.4662 Y-1.5 Z8.853 F13.1
G1 X-2.9587 Y-1.5 Z8.9168 F13.1
G1 X-2.4528 Y-1.5 Z8.9923 F13.1
G1 X-1.9457 Y-1.5 Z9.0601 F13.1
G1 X-1.4378 Y-1.5 Z9.1206 F13.1
G1 X-0.9294 Y-1.5 Z9.1776 F13.1
G1 X-0.421 Y-1.5 Z9.2351 F13.1
G1 X-0.4213 Y0 Z9.2351 F13.1
G1 X-0.9296 Y0 Z9.1776 F13.1
G1 X-1.438 Y0 Z9.1206 F13.1
G1 X-1.9459 Y0 Z9.0601 F13.1
G1 X-2.4529 Y0 Z8.9923 F13.1
G1 X-2.9589 Y0 Z8.9168 F13.1
G1 X-3.4663 Y0 Z8.853 F13.1
G1 X-3.9774 Y0 Z8.8355 F13.1
G1 X-4.4888 Y0 Z8.8233 F13.1
G1 X-5 Y0 Z8.8054 F13.1
G1 X-5 Y1.5 Z8.8054 F13.1
G1 X-4.4887 Y1.5 Z8.8233 F13.1
G1 X-3.9773 Y1.5 Z8.8355 F13.1
G1 X-3.4661 Y1.5 Z8.853 F13.1
G1 X-2.9586 Y1.5 Z8.9168 F13.1
G1 X-2.4527 Y1.5 Z8.9924 F13.1
G1 X-1.9456 Y1.5 Z9.0601 F13.1
G1 X-1.4376 Y1.5 Z9.1206 F13.1
G1 X-0.9292 Y1.5 Z9.1776 F13.1
G1 X-0.4209 Y1.5 Z9.2351 F13.1
G1 X-0.4193 Y3 Z9.2351 F13.1
G1 X-0.9278 Y3 Z9.1777 F13.1
G1 X-1.4364 Y3 Z9.1208 F13.1
G1 X-1.9445 Y3 Z9.0603 F13.1
G1 X-2.4518 Y3 Z8.9926 F13.1
G1 X-2.9579 Y3 Z8.917 F13.1
G1 X-3.4656 Y3 Z8.8531 F13.1
G1 X-3.9768 Y3 Z8.8354 F13.1
G1 X-4.4884 Y3 Z8.8232 F13.1
G1 X-4.9999 Y3 Z8.8053 F13.1
G1 X-4.9995 Y4.5 Z8.8047 F13.1
G1 X-4.4878 Y4.5 Z8.8227 F13.1
G1 X-3.9761 Y4.5 Z8.8349 F13.1
G1 X-3.4646 Y4.5 Z8.8529 F13.1
G1 X-2.9568 Y4.5 Z8.9171 F13.1
G1 X-2.4505 Y4.5 Z8.9927 F13.1
G1 X-1.9431 Y4.5 Z9.0605 F13.1
G1 X-1.4348 Y4.5 Z9.1209 F13.1
G1 X-0.926 Y4.5 Z9.1778 F13.1
G1 X-0.4173 Y4.5 Z9.235 F13.1
M103

G1 X7.5326 Y4.5 Z10.1289 F13.1

G01 X7.5326 Y4.5 Z15.1289 F5


(******** 第  2 个Supporting layer, 等分点数为 21个 ********)
G01 X-4.5 Y4.8 Z14.1894 F5
G1 X-4.5 Y4.8 Z9.1894 F5
M101
G1 X-4.5 Y4.31 Z9.1896 F13.1
G1 X-4.5 Y3.82 Z9.1898 F13.1
G1 X-4.5 Y3.33 Z9.19 F13.1
G1 X-4.5 Y2.84 Z9.1901 F13.1
G1 X-4.5 Y2.35 Z9.1901 F13.1
G1 X-4.5 Y1.86 Z9.1902 F13.1
G1 X-4.5 Y1.37 Z9.1902 F13.1
G1 X-4.5 Y0.88 Z9.1902 F13.1
G1 X-4.5 Y0.39 Z9.1902 F13.1
G1 X-4.5 Y-0.1 Z9.1902 F13.1
G1 X-4.5 Y-0.59 Z9.1902 F13.1
G1 X-4.5 Y-1.08 Z9.1902 F13.1
G1 X-4.5 Y-1.57 Z9.1902 F13.1
G1 X-4.5 Y-2.06 Z9.1902 F13.1
G1 X-4.5 Y-2.55 Z9.1901 F13.1
G1 X-4.5 Y-3.04 Z9.19 F13.1
G1 X-4.5 Y-3.53 Z9.1898 F13.1
G1 X-4.5 Y-4.02 Z9.1896 F13.1
G1 X-4.5 Y-4.51 Z9.1894 F13.1
G1 X-4.5 Y-5 Z9.1892 F13.1
M103

G1 X-4.5 Y-13 Z9.1859 F13.1

G01 X-4.5 Y-13 Z14.1859 F5


(*************************************)
( ******* FDA Layer 第 20 层 ******* )
(*************************************)

G01 X-4.5 Y-5 Z14.3759 F30
G1 X-4.5 Y-5 Z9.3759 F5
M101

G1 X-4.5 Y-4.5 Z9.3758 F11.33
G1 X-4.5 Y-4 Z9.3758 F11.33
G1 X-4.5 Y-3.5 Z9.376 F11.33
G1 X-4.5 Y-3 Z9.3762 F11.33
G1 X-4.5 Y-2.5 Z9.3764 F11.33
G1 X-4.5 Y-2 Z9.3764 F11.33
G1 X-4.5 Y-1.5 Z9.3764 F11.33
G1 X-4.5 Y-1 Z9.3764 F11.33
G1 X-4.5 Y-0.5 Z9.3764 F11.33
G1 X-4.5 Y0 Z9.3764 F11.33
G1 X-4.5 Y0.5 Z9.3764 F11.33
G1 X-4.5 Y1 Z9.3764 F11.33
G1 X-4.5 Y1.5 Z9.3764 F11.33
G1 X-4.5 Y2 Z9.3764 F11.33
G1 X-4.5 Y2.5 Z9.3764 F11.33
G1 X-4.5 Y3 Z9.3763 F11.33
G1 X-4.5 Y3.5 Z9.376 F11.33
G1 X-4.5 Y4 Z9.3759 F11.33
G1 X-4.5 Y4.5 Z9.3759 F11.33
G1 X-4.5 Y5 Z9.3757 F11.33
G1 X-3 Y5 Z9.233 F13.1
G1 X-3 Y4.5 Z9.2325 F7.75
G1 X-3 Y4 Z9.2319 F7.75
G1 X-3 Y3.5 Z9.232 F7.75
G1 X-3 Y3 Z9.2323 F7.75
G1 X-3 Y2.5 Z9.2326 F7.75
G1 X-3 Y2 Z9.2326 F7.75
G1 X-3 Y1.5 Z9.2326 F7.75
G1 X-3 Y1 Z9.2325 F7.75
G1 X-3 Y0.5 Z9.2325 F7.75
G1 X-3 Y0 Z9.2325 F7.75
G1 X-3 Y-0.5 Z9.2325 F7.75
G1 X-3 Y-1 Z9.2325 F7.75
G1 X-3 Y-1.5 Z9.2325 F7.75
G1 X-3 Y-2 Z9.2326 F7.75
G1 X-3 Y-2.5 Z9.2325 F7.75
G1 X-3 Y-3 Z9.2323 F7.75
G1 X-3 Y-3.5 Z9.2319 F7.75
G1 X-3 Y-4 Z9.2319 F7.75
G1 X-3 Y-4.5 Z9.2323 F7.75
G1 X-3 Y-5 Z9.233 F7.75
G1 X-1.5 Y-5 Z9.4044 F13.1
G1 X-1.5 Y-4.5 Z9.4048 F5.63
G1 X-1.5 Y-4 Z9.4051 F5.63
G1 X-1.5 Y-3.5 Z9.4052 F5.63
G1 X-1.5 Y-3 Z9.4051 F5.63
G1 X-1.5 Y-2.5 Z9.4051 F5.63
G1 X-1.5 Y-2 Z9.4051 F5.63
G1 X-1.5 Y-1.5 Z9.4052 F5.63
G1 X-1.5 Y-1 Z9.4052 F5.63
G1 X-1.5 Y-0.5 Z9.4052 F5.63
G1 X-1.5 Y0 Z9.4052 F5.63
G1 X-1.5 Y0.5 Z9.4052 F5.63
G1 X-1.5 Y1 Z9.4052 F5.63
G1 X-1.5 Y1.5 Z9.4052 F5.63
G1 X-1.5 Y2 Z9.4051 F5.63
G1 X-1.5 Y2.5 Z9.4051 F5.63
G1 X-1.5 Y3 Z9.4051 F5.63
G1 X-1.5 Y3.5 Z9.4052 F5.63
G1 X-1.5 Y4 Z9.4051 F5.63
G1 X-1.5 Y4.5 Z9.4048 F5.63
G1 X-1.5 Y5 Z9.4044 F5.63
G1 X0 Y5 Z9.4458 F13.1
G1 X0 Y4.5 Z9.4455 F4.28
G1 X0 Y4 Z9.4453 F4.28
G1 X0 Y3.5 Z9.4453 F4.28
G1 X0 Y3 Z9.4455 F4.28
G1 X0 Y2.5 Z9.4456 F4.28
G1 X0 Y2 Z9.4457 F4.28
G1 X0 Y1.5 Z9.4457 F4.28
G1 X0 Y1 Z9.4457 F4.28
G1 X0 Y0.5 Z9.4457 F4.28
G1 X0 Y0 Z9.4457 F4.28
G1 X0 Y-0.5 Z9.4457 F4.28
G1 X0 Y-1 Z9.4457 F4.28
G1 X0 Y-1.5 Z9.4457 F4.28
G1 X0 Y-2 Z9.4457 F4.28
G1 X0 Y-2.5 Z9.4457 F4.28
G1 X0 Y-3 Z9.4456 F4.28
G1 X0 Y-3.5 Z9.4454 F4.28
G1 X0 Y-4 Z9.4454 F4.28
G1 X0 Y-4.5 Z9.4456 F4.28
G1 X0 Y-5 Z9.4459 F4.28
G1 X1.5 Y-5 Z9.3108 F13.1
G1 X1.5 Y-4.5 Z9.3111 F3.36
G1 X1.5 Y-4 Z9.3112 F3.36
G1 X1.5 Y-3.5 Z9.3115 F3.36
G1 X1.5 Y-3 Z9.3117 F3.36
G1 X1.5 Y-2.5 Z9.3119 F3.36
G1 X1.5 Y-2 Z9.3121 F3.36
G1 X1.5 Y-1.5 Z9.3121 F3.36
G1 X1.5 Y-1 Z9.3122 F3.36
G1 X1.5 Y-0.5 Z9.3122 F3.36
G1 X1.5 Y0 Z9.3122 F3.36
G1 X1.5 Y0.5 Z9.3122 F3.36
G1 X1.5 Y1 Z9.3121 F3.36
G1 X1.5 Y1.5 Z9.312 F3.36
G1 X1.5 Y2 Z9.3119 F3.36
G1 X1.5 Y2.5 Z9.3116 F3.36
G1 X1.5 Y3 Z9.3114 F3.36
G1 X1.5 Y3.5 Z9.3111 F3.36
G1 X1.5 Y4 Z9.3108 F3.36
G1 X1.5 Y4.5 Z9.3106 F3.36
G1 X1.5 Y5 Z9.3104 F3.36
G1 X3 Y5 Z9.4169 F13.1
G1 X3 Y4.5 Z9.4175 F2.71
G1 X3 Y4 Z9.4181 F2.71
G1 X3 Y3.5 Z9.4186 F2.71
G1 X3 Y3 Z9.419 F2.71
G1 X3 Y2.5 Z9.4194 F2.71
G1 X3 Y2 Z9.4197 F2.71
G1 X3 Y1.5 Z9.42 F2.71
G1 X3 Y1 Z9.4201 F2.71
G1 X3 Y0.5 Z9.4201 F2.71
G1 X3 Y0 Z9.4202 F2.71
G1 X3 Y-0.5 Z9.4202 F2.71
G1 X3 Y-1 Z9.4202 F2.71
G1 X3 Y-1.5 Z9.4201 F2.71
G1 X3 Y-2 Z9.42 F2.71
G1 X3 Y-2.5 Z9.4198 F2.71
G1 X3 Y-3 Z9.4196 F2.71
G1 X3 Y-3.5 Z9.4192 F2.71
G1 X3 Y-4 Z9.4188 F2.71
G1 X3 Y-4.5 Z9.4182 F2.71
G1 X3 Y-5 Z9.4174 F2.71
G1 X4.5 Y-5 Z9.5319 F13.1
G1 X4.5 Y-4.5 Z9.5329 F2.23
G1 X4.5 Y-4 Z9.5333 F2.23
G1 X4.5 Y-3.5 Z9.5338 F2.23
G1 X4.5 Y-3 Z9.5342 F2.23
G1 X4.5 Y-2.5 Z9.5344 F2.23
G1 X4.5 Y-2 Z9.5346 F2.23
G1 X4.5 Y-1.5 Z9.5347 F2.23
G1 X4.5 Y-1 Z9.5348 F2.23
G1 X4.5 Y-0.5 Z9.5348 F2.23
G1 X4.5 Y0 Z9.5348 F2.23
G1 X4.5 Y0.5 Z9.5348 F2.23
G1 X4.5 Y1 Z9.5347 F2.23
G1 X4.5 Y1.5 Z9.5346 F2.23
G1 X4.5 Y2 Z9.5344 F2.23
G1 X4.5 Y2.5 Z9.534 F2.23
G1 X4.5 Y3 Z9.5336 F2.23
G1 X4.5 Y3.5 Z9.5331 F2.23
G1 X4.5 Y4 Z9.5326 F2.23
G1 X4.5 Y4.5 Z9.5322 F2.23
G1 X4.5 Y5 Z9.5317 F2.23
M103

G1 X4.5 Y13 Z9.5245 F13.1

G1 Z14.5245 F5
(*************************************)
( ******* FDA Layer 第 21 层 ******* )
(*************************************)

G01 X-5 Y-4.5 Z14.5818 F30
G1 X-5 Y-4.5 Z9.5818 F5
M101

G1 X-4.5 Y-4.5 Z9.5785 F11.33
G1 X-4 Y-4.5 Z9.567 F9.9
G1 X-3.5 Y-4.5 Z9.5483 F8.73
G1 X-3 Y-4.5 Z9.5603 F7.75
G1 X-2.5 Y-4.5 Z9.6365 F6.93
G1 X-2 Y-4.5 Z9.7015 F6.23
G1 X-1.5 Y-4.5 Z9.752 F5.63
G1 X-1 Y-4.5 Z9.7864 F5.12
G1 X-0.5 Y-4.5 Z9.8046 F4.67
G1 X0 Y-4.5 Z9.8063 F4.28
G1 X0.5 Y-4.5 Z9.7928 F3.93
G1 X1 Y-4.5 Z9.7664 F3.63
G1 X1.5 Y-4.5 Z9.7357 F3.36
G1 X2 Y-4.5 Z9.7879 F3.12
G1 X2.5 Y-4.5 Z9.8523 F2.9
G1 X3 Y-4.5 Z9.9095 F2.71
G1 X3.5 Y-4.5 Z9.9561 F2.53
G1 X4 Y-4.5 Z9.9904 F2.37
G1 X4.5 Y-4.5 Z10.0157 F2.23
G1 X5 Y-4.5 Z10.0342 F2.1
G1 X5 Y-3 Z10.0354 F13.1
G1 X4.5 Y-3 Z10.0169 F2.23
G1 X4 Y-3 Z9.9916 F2.37
G1 X3.5 Y-3 Z9.9574 F2.53
G1 X3 Y-3 Z9.9108 F2.71
G1 X2.5 Y-3 Z9.8536 F2.9
G1 X2 Y-3 Z9.7891 F3.12
G1 X1.5 Y-3 Z9.736 F3.36
G1 X1 Y-3 Z9.7664 F3.63
G1 X0.5 Y-3 Z9.7928 F3.93
G1 X0 Y-3 Z9.8063 F4.28
G1 X-0.5 Y-3 Z9.8046 F4.67
G1 X-1 Y-3 Z9.7866 F5.12
G1 X-1.5 Y-3 Z9.7522 F5.63
G1 X-2 Y-3 Z9.7018 F6.23
G1 X-2.5 Y-3 Z9.6368 F6.93
G1 X-3 Y-3 Z9.5605 F7.75
G1 X-3.5 Y-3 Z9.5483 F8.73
G1 X-4 Y-3 Z9.5672 F9.9
G1 X-4.5 Y-3 Z9.5787 F11.33
G1 X-5 Y-3 Z9.5821 F13.1
G1 X-5 Y-1.5 Z9.5823 F13.1
G1 X-4.5 Y-1.5 Z9.579 F11.33
G1 X-4 Y-1.5 Z9.5674 F9.9
G1 X-3.5 Y-1.5 Z9.5486 F8.73
G1 X-3 Y-1.5 Z9.5606 F7.75
G1 X-2.5 Y-1.5 Z9.6369 F6.93
G1 X-2 Y-1.5 Z9.7018 F6.23
G1 X-1.5 Y-1.5 Z9.7522 F5.63
G1 X-1 Y-1.5 Z9.7867 F5.12
G1 X-0.5 Y-1.5 Z9.8047 F4.67
G1 X0 Y-1.5 Z9.8064 F4.28
G1 X0.5 Y-1.5 Z9.793 F3.93
G1 X1 Y-1.5 Z9.7667 F3.63
G1 X1.5 Y-1.5 Z9.7364 F3.36
G1 X2 Y-1.5 Z9.7897 F3.12
G1 X2.5 Y-1.5 Z9.8542 F2.9
G1 X3 Y-1.5 Z9.9114 F2.71
G1 X3.5 Y-1.5 Z9.958 F2.53
G1 X4 Y-1.5 Z9.9923 F2.37
G1 X4.5 Y-1.5 Z10.0176 F2.23
G1 X5 Y-1.5 Z10.0361 F2.1
G1 X5 Y0 Z10.0361 F13.1
G1 X4.5 Y0 Z10.0177 F2.23
G1 X4 Y0 Z9.9924 F2.37
G1 X3.5 Y0 Z9.9581 F2.53
G1 X3 Y0 Z9.9115 F2.71
G1 X2.5 Y0 Z9.8543 F2.9
G1 X2 Y0 Z9.7898 F3.12
G1 X1.5 Y0 Z9.7364 F3.36
G1 X1 Y0 Z9.7667 F3.63
G1 X0.5 Y0 Z9.793 F3.93
G1 X0 Y0 Z9.8065 F4.28
G1 X-0.5 Y0 Z9.8048 F4.67
G1 X-1 Y0 Z9.7867 F5.12
G1 X-1.5 Y0 Z9.7523 F5.63
G1 X-2 Y0 Z9.7018 F6.23
G1 X-2.5 Y0 Z9.6369 F6.93
G1 X-3 Y0 Z9.5607 F7.75
G1 X-3.5 Y0 Z9.5486 F8.73
G1 X-4 Y0 Z9.5674 F9.9
G1 X-4.5 Y0 Z9.579 F11.33
G1 X-5 Y0 Z9.5823 F13.1
G1 X-5 Y1.5 Z9.5823 F13.1
G1 X-4.5 Y1.5 Z9.579 F11.33
G1 X-4 Y1.5 Z9.5674 F9.9
G1 X-3.5 Y1.5 Z9.5486 F8.73
G1 X-3 Y1.5 Z9.5606 F7.75
G1 X-2.5 Y1.5 Z9.6369 F6.93
G1 X-2 Y1.5 Z9.7018 F6.23
G1 X-1.5 Y1.5 Z9.7522 F5.63
G1 X-1 Y1.5 Z9.7866 F5.12
G1 X-0.5 Y1.5 Z9.8047 F4.67
G1 X0 Y1.5 Z9.8064 F4.28
G1 X0.5 Y1.5 Z9.7929 F3.93
G1 X1 Y1.5 Z9.7666 F3.63
G1 X1.5 Y1.5 Z9.7363 F3.36
G1 X2 Y1.5 Z9.7895 F3.12
G1 X2.5 Y1.5 Z9.854 F2.9
G1 X3 Y1.5 Z9.9112 F2.71
G1 X3.5 Y1.5 Z9.9578 F2.53
G1 X4 Y1.5 Z9.9921 F2.37
G1 X4.5 Y1.5 Z10.0174 F2.23
G1 X5 Y1.5 Z10.0359 F2.1
G1 X5 Y3 Z10.035 F13.1
G1 X4.5 Y3 Z10.0166 F2.23
G1 X4 Y3 Z9.9913 F2.37
G1 X3.5 Y3 Z9.957 F2.53
G1 X3 Y3 Z9.9104 F2.71
G1 X2.5 Y3 Z9.8532 F2.9
G1 X2 Y3 Z9.7887 F3.12
G1 X1.5 Y3 Z9.7358 F3.36
G1 X1 Y3 Z9.7663 F3.63
G1 X0.5 Y3 Z9.7927 F3.93
G1 X0 Y3 Z9.8062 F4.28
G1 X-0.5 Y3 Z9.8046 F4.67
G1 X-1 Y3 Z9.7866 F5.12
G1 X-1.5 Y3 Z9.7522 F5.63
G1 X-2 Y3 Z9.7018 F6.23
G1 X-2.5 Y3 Z9.6368 F6.93
G1 X-3 Y3 Z9.5605 F7.75
G1 X-3.5 Y3 Z9.5484 F8.73
G1 X-4 Y3 Z9.5672 F9.9
G1 X-4.5 Y3 Z9.5788 F11.33
G1 X-5 Y3 Z9.5821 F13.1
G1 X-5 Y4.5 Z9.5818 F13.1
G1 X-4.5 Y4.5 Z9.5785 F11.33
G1 X-4 Y4.5 Z9.567 F9.9
G1 X-3.5 Y4.5 Z9.5483 F8.73
G1 X-3 Y4.5 Z9.5603 F7.75
G1 X-2.5 Y4.5 Z9.6365 F6.93
G1 X-2 Y4.5 Z9.7014 F6.23
G1 X-1.5 Y4.5 Z9.7519 F5.63
G1 X-1 Y4.5 Z9.7864 F5.12
G1 X-0.5 Y4.5 Z9.8045 F4.67
G1 X0 Y4.5 Z9.8062 F4.28
G1 X0.5 Y4.5 Z9.7927 F3.93
G1 X1 Y4.5 Z9.7662 F3.63
G1 X1.5 Y4.5 Z9.7353 F3.36
G1 X2 Y4.5 Z9.7872 F3.12
G1 X2.5 Y4.5 Z9.8515 F2.9
G1 X3 Y4.5 Z9.9087 F2.71
G1 X3.5 Y4.5 Z9.9554 F2.53
G1 X4 Y4.5 Z9.9896 F2.37
G1 X4.5 Y4.5 Z10.0149 F2.23
G1 X5 Y4.5 Z10.0334 F2.1
M103

G1 X12.9945 Y4.5 Z10.3291 F13.1

G1 Z15.3291 F5
(**** end ****)

G28
M02
