# Supplementary material for: Gradient matters via filament diameter-adjustable 3D printing
Source: Nat Commun. 2024 Apr 4;15:2930. doi: 10.1038/s41467-024-47360-y (PMC10994943; doi:10.1038/s41467-024-47360-y)
Supplement: Supplementary file 14 — Source Data [file 41467_2024_47360_MOESM14_ESM.xlsx]

## Sheet: Fig. 2a
Fig. 2a
	In Fig. 2a-(iii), 1st row					In Fig. 2a-(iii), 2nd row					In Fig. 2a-(iii), 3rd row					In Fig. 2a-(iii), 4th row
	No.	Experimental mass (g)	Experimental flow (mm3/s)	Simulation flow (mm3/s)		No.	Experimental mass (g)	Experimental flow (mm3/s)	Simulation flow (mm3/s)		No.	Experimental mass (g)	Experimental flow (mm3/s)	Simulation flow (mm3/s)		No.	Experimental mass (g)	Experimental flow (mm3/s)	Simulation flow (mm3/s)
	1	0.7178	1.22897	2.96315		1	0.4976	2.2719	6.70455		1	0.5708	0.9773	1.68264		1	2.1352	9.10029	30.2762
	2	0.709	1.21391			2	0.5165	2.35819			2	0.5781	0.9898			2	2.0672	8.81047
	3	0.7275	1.24558			3	0.5185	2.36732			3	0.5705	0.9768			3	2.0505	8.73929
	4	0.6871	1.17641			4	0.5092	2.32486			4	0.57	0.9759			4	2.0791	8.86119
	5	0.7416	1.26972			5	0.5234	2.38969			5	0.5697	0.9754			5	2.1404	9.12245
	6	0.7252	1.24164			6	0.5089	2.32349			6	0.5657	0.9686			6	2.0923	8.91744
	7	0.7301	1.25003			7	0.5247	2.39563			7	0.569	0.9742			7	2.0415	8.70093
	8	0.7306	1.25089			8	0.5157	2.35454			8	0.5581	0.9555			8	1.9881	8.47334
	9	0.7299	1.24969			9	0.5243	2.3938			9	0.5641	0.9658			9	2.1321	9.08707
	10	0.7329	1.25483			10	0.5224	2.38513			10	0.5786	0.9906			10	2.0539	8.75378
	11	0.7351	1.25859			11	0.5229	2.38741			11	0.567	0.9708			11	2.1015	8.95666
	12	0.7222	1.23651			12	0.5218	2.38239			12	0.5659	0.9689			12	2.1079	8.98393
	φ=0.4 mm, 110 ℃, 500 kPa, Nozzle tip #1 from Regenovo Biotechnology Co., Ltd, the density of H-PCL is 1.217 g/cm3, 8 minutes			Simulated fluid velocity (m/s)		φ=0.5 mm, 110 ℃, 500 kPa, Nozzle tip #1 from Regenovo Biotechnology Co., Ltd, the density of H-PCL is 1.217 g/cm3, 3 minutes			Simulated fluid velocity (m/s)		φ=0.4 mm, 110 ℃, 400 kPa, Nozzle tip #1 from Regenovo Biotechnology Co., Ltd, the density of H-PCL is 1.217 g/cm3, 8 minutes			Simulated fluid velocity (m/s)		φ=0.4 mm, 70 ℃, 400 kPa, Nozzle tip #1 from Regenovo Biotechnology Co., Ltd, the density of L-PCL is 1.304 g/cm3, 3 minutes			Simulated fluid velocity (m/s)
				0.02358					0.034146					0.01339					0.24093

## Sheet: Fig. 2b
Fig. 2b
		No. 1	No. 2	No. 3	No. 4
	Velocity (mm/s)	Diameter D (mm)	Diameter D (mm)	Diameter D (mm)	Diameter D (mm)	Mean (μm)	Error bar (μm)
	0.5	2.41185	2.43123	2.46004	2.54454	1.77039	0.02097
	1	1.22036	1.20722	1.17584	1.24135	1.24177	0.01409
	2	0.62603	0.63684	0.63363	0.60107	0.89157	0.01163
	3	0.4627	0.44307	0.45558	0.39855	0.74815	0.02481
	4	0.30609	0.31951	0.32877	0.32538	0.63819	0.01002
	5	0.23622	0.21618	0.27743	0.25933	0.56051	0.03042
	6	0.22369	0.20991	0.20718	0.22844	0.52589	0.01253
	7	0.18241	0.1629	0.19966	0.18866	0.48292	0.02051
	8	0.16677	0.14188	0.16798	0.16461	0.45152	0.01778
	9	0.14789	0.1492	0.1528	0.15606	0.43916	0.00534
	10	0.13795	0.14077	0.13135	0.12947	0.41435	0.00821
	11	0.12719	0.12404	0.13194	0.13129	0.40464	0.00585
	12	0.12325	0.11261	0.11747	0.10774	0.38298	0.01103
	13	0.09916	0.10001	0.09497	0.09915	0.3538	0.00411
	14	0.09158	0.09172	0.10064	0.09699	0.34815	0.00802

## Sheet: Fig. 2d(v)
Fig. 2d(v)
		Constant H group		Variable H group
	Trajectory (mm)	Filament width (μm)	Error bar (μm)	Filament width (μm)	Error bar (μm)
	0	0	0	0	0
	0.003331	0	0	0	0
	0.006661	0	0	0	0
	0.009992	0	0	0	0
	0.013322	0	0	0	0
	0.016653	0	0	0	0
	0.019983	0	0	0	0
	0.023314	0	0	0	0
	0.026644	0	0	0	0
	0.029975	0	0	0	0
	0.033306	0	0	0	0
	0.036636	0	0	0	0
	0.039967	0	0	0	0
	0.043297	0	0	0	0
	0.046628	0	0	0	0
	0.049958	0	0	0	0
	0.053289	0	0	0	0
	0.056619	0	0	0	0
	0.05995	0	0	0	0
	0.063281	0	0	0	0
	0.066611	0	0	0	0
	0.069942	0	0	0	0
	0.073272	0	0	1.66565	3.3313
	0.076603	0	0	6.66133	13.3226
	0.079933	0	0	9.99135	19.9827
	0.083264	0	0	11.657	23.314
	0.086595	0	0	14.1555	28.3109
	0.089925	0	0	14.987	29.974
	0.093256	0	0	15.8199	31.6397
	0.096586	0	0	16.6527	33.3053
	0.099917	0	0	16.6527	33.3053
	0.103247	4.16285	8.32569	17.4855	34.971
	0.106578	24.1468	48.2936	17.4855	34.971
	0.109908	49.1252	98.2504	17.4855	34.971
	0.113239	53.2893	102.185	17.4855	34.971
	0.11657	59.1178	105.336	17.4855	34.971
	0.1199	61.615	110.311	17.4855	34.971
	0.123231	71.6076	111.545	35.8038	51.8376
	0.126561	79.9333	114.44	50.7908	65.2298
	0.129892	102.415	110.241	62.4478	78.5983
	0.133222	119.067	112.267	75.7705	95.9665
	0.136553	139.884	116.808	95.7545	107.97
	0.139883	156.535	121.827	110.74	108.037
	0.143214	185.678	121.292	124.896	111.113
	0.146545	194.006	123.468	152.374	116.756
	0.149875	203.996	125.191	175.687	120.404
	0.153206	211.492	127.333	195.671	130.909
	0.156536	227.31	129.203	205.662	137.386
	0.159867	251.458	119.977	217.32	145.211
	0.163197	302.248	80.7343	234.806	149.973
	0.166528	317.235	72.1722	258.118	149.948
	0.169858	328.06	69.7816	279.768	148.921
	0.173189	338.053	70.1011	327.228	92.4334
	0.17652	348.876	69.9339	345.546	82.546
	0.17985	360.533	68.3306	368.859	65.5691
	0.183181	377.187	75.2816	379.684	66.499
	0.186511	399.667	91.2117	391.34	67.5213
	0.189842	408.828	93.3112	403.831	69.67
	0.193172	419.651	95.6432	420.483	74.0953
	0.196503	430.476	102.234	432.14	76.7894
	0.199833	437.136	101.62	438.802	76.7891
	0.203164	445.463	102.162	447.962	73.8516
	0.206495	452.957	104.228	457.95	71.2518
	0.209825	462.113	105.265	466.279	67.3287
	0.213156	475.437	114.518	476.271	60.9903
	0.216486	486.263	111.561	486.261	55.7984
	0.219817	498.751	107.763	495.421	54.9537
	0.223147	505.413	101.18	502.082	54.4799
	0.226478	510.409	98.5884	509.575	54.9973
	0.229808	516.235	96.1069	516.237	54.7267
	0.233139	522.065	93.666	522.898	54.7255
	0.23647	530.392	89.8386	530.391	55.3569
	0.2398	536.221	89.2861	536.219	55.1978
	0.243131	544.546	85.5846	549.543	61.773
	0.246461	552.04	86.3961	557.036	61.1948
	0.249792	562.033	87.1215	563.697	57.1307
	0.253122	571.19	89.0988	570.358	53.4544
	0.256453	584.513	100.672	577.853	47.9181
	0.259784	590.342	98.4772	586.179	41.2411
	0.263114	596.171	97.8603	593.672	37.2255
	0.266445	602.833	95.2964	599.501	31.5963
	0.269775	609.491	92.7377	606.163	30.648
	0.273106	618.651	89.3423	613.654	28.3088
	0.276436	624.48	84.9788	619.484	29.1617
	0.279767	632.807	84.2571	630.308	34.6512
	0.283097	638.635	83.6143	643.63	47.6768
	0.286428	641.964	83.6132	649.458	46.5482
	0.289759	646.128	83.9499	653.622	45.2081
	0.293089	648.626	86.0546	658.619	45.6152
	0.29642	653.622	89.2589	661.949	42.9446
	0.29975	659.449	90.7643	666.112	41.5998
	0.303081	667.778	91.0288	669.442	38.9358
	0.306411	676.102	95.952	672.773	38.9358
	0.309742	681.099	99.1928	677.769	36.3336
	0.313072	687.76	101.696	680.267	33.3481
	0.316403	692.756	105.11	684.432	32.004
	0.319734	696.92	106.417	688.594	29.0831
	0.323064	699.419	109.487	693.588	28.047
	0.326395	703.583	110.809	696.92	23.9212
	0.329725	707.743	111.511	701.083	22.5054
	0.333056	712.74	113.272	706.91	21.3051
	0.336386	717.737	113.906	710.242	17.492
	0.339717	722.73	114.183	714.404	16.8723
	0.343047	726.894	113.088	719.401	15.1394
	0.346378	731.891	113.415	724.397	15.5038
	0.349709	738.551	111.707	730.225	17.909
	0.353039	743.547	111.008	733.557	16.6239
	0.35637	748.544	109.262	739.385	19.0361
	0.3597	755.204	108.244	742.714	18.2413
	0.363031	769.359	102.078	748.544	18.9132
	0.366361	776.853	101.836	750.209	17.7011
	0.369692	780.183	102.379	754.372	19.3246
	0.373022	784.348	105.689	757.702	19.3254
	0.376353	787.679	105.689	762.698	18.0399
	0.379684	791.008	107.596	764.362	19.3242
	0.383014	794.339	108.247	768.527	17.063
	0.386345	798.502	111.673	771.858	18.5179
	0.389675	800.167	113.317	775.187	17.0638
	0.393006	802.665	116.426	777.685	17.5185
	0.396336	805.996	119.219	781.849	17.492
	0.399667	809.327	123.815	786.012	16.0892
	0.402997	815.154	130.314	789.342	19.0352
	0.406328	820.151	132.899	793.505	18.1144
	0.409659	826.812	138.697	796.836	18.9133
	0.412989	833.473	142.874	800.167	18.9133
	0.41632	840.134	148.508	805.164	20.5981
	0.41965	844.298	148.362	806.829	19.1088
	0.422981	847.628	151.42	809.326	21.0647
	0.426311	850.96	152.806	812.656	21.5827
	0.429642	853.456	153.576	814.322	23.3125
	0.432973	855.12	151.711	815.987	23.2331
	0.436303	859.284	152.94	818.486	25.5636
	0.439634	860.95	151.079	820.983	23.3146
	0.442964	863.448	152.222	823.48	23.2937
	0.446295	864.281	150.49	825.977	25.0724
	0.449625	864.28	149.282	826.81	25.7096
	0.452956	864.28	147.362	826.81	25.7096
	0.456286	867.611	148.163	830.142	23.2945
	0.459617	871.775	148.359	830.974	26.1554
	0.462948	875.104	145.998	832.64	25.6558
	0.466278	877.602	145.697	835.137	24.6805
	0.469609	880.932	144.628	835.97	25.3642
	0.472939	883.431	144.446	838.467	22.4867
	0.47627	887.594	143.704	840.966	23.4725
	0.4796	891.757	142.928	842.631	23.8631
	0.482931	894.255	143.834	844.297	23.7856
	0.486261	895.919	145.684	845.963	21.9246
	0.489592	897.585	145.137	848.46	23.1343
	0.492923	901.749	147.56	850.124	23.2945
	0.496253	902.581	148.972	852.623	22.2593
	0.499584	906.745	148.06	855.121	21.3042
	0.502914	907.578	148.363	857.62	20.4404
	0.506245	910.075	150.439	860.118	19.4911
	0.509575	910.908	150.785	860.951	19.132
	0.512906	911.741	149.798	864.281	16.8744
	0.516236	912.573	150.159	866.779	17.2804
	0.519567	913.406	149.378	868.444	16.6264
	0.522898	914.239	148.611	870.942	13.461
	0.526228	915.072	147.609	871.775	14.229
	0.529559	915.071	148.932	875.105	14.485
	0.532889	915.903	146.873	875.938	13.0407
	0.53622	915.072	146.58	878.435	11.3362
	0.53955	915.072	145.593	880.1	10.3102
	0.542881	915.905	147.049	881.765	11.3356
	0.546211	916.737	145.109	881.765	11.3356
	0.549542	917.57	146.583	884.264	11.3761
	0.552873	918.403	145.897	885.929	13.042
	0.556203	920.067	146.704	890.092	10.3104
	0.559534	920.9	146.909	890.925	11.3763
	0.562864	928.393	152.026	890.925	11.3763
	0.566195	930.059	153.19	892.591	10.5323
	0.569525	926.729	157.638	895.088	12.5713
	0.572856	925.062	162.081	895.921	13.0407
	0.576187	924.23	163.897	898.419	13.4251
	0.579517	923.398	165.801	898.419	13.4251
	0.582848	921.732	169.158	899.252	14.6438
	0.586178	923.398	168.193	900.916	14.7685
	0.589509	921.732	169.878	902.581	14.1307
	0.592839	920.069	169.985	903.414	15.2328
	0.59617	920.067	171.868	903.414	15.2328
	0.5995	919.235	174.126	906.745	15.2328
	0.602831	918.402	177.437	908.41	15.9447
	0.606162	918.402	178.476	910.076	15.2328
	0.609492	915.905	183.514	910.076	15.2328
	0.612823	915.072	185.984	912.575	15.6223
	0.616153	913.407	189.898	913.407	16.6258
	0.619484	912.575	190.803	915.073	16.4018
	0.622814	907.579	192.531	915.906	15.3837
	0.626145	903.415	191.237	918.402	16.3989
	0.629475	902.582	189.482	919.233	15.6205
	0.632806	906.745	189.294	919.233	15.6205
	0.636137	909.242	190.027	920.066	14.986
	0.639467	908.409	190.015	920.899	15.9716
	0.642798	908.41	190.19	921.732	15.4717
	0.646128	907.578	188.924	922.565	15.1394
	0.649459	905.912	187.677	923.398	13.6967
	0.652789	904.246	186.441	923.398	13.6967
	0.65612	902.581	189.325	923.398	12.5705
	0.65945	899.251	193.687	921.733	11.9688
	0.662781	892.591	201.235	921.733	11.9688
	0.666112	883.431	204.65	922.565	10.5329
	0.669442	874.272	210.161	922.565	10.5329
	0.672773	870.109	211.56	923.398	10.3112
	0.676103	867.611	215.133	924.23	11.3768
	0.679434	865.945	216.752	924.23	11.3768
	0.682764	863.447	218.931	925.063	9.94568
	0.686095	860.95	219.001	925.063	9.94568
	0.689425	855.121	211.142	925.063	11.6575
	0.692756	845.13	205.118	925.063	11.6575
	0.696087	840.967	200.84	925.896	13.0425
	0.699417	837.636	197.759	927.562	11.0464
	0.702748	834.306	193.45	928.394	12.573
	0.706078	832.64	193.46	929.226	12.7552
	0.709409	829.309	188.541	930.059	13.1478
	0.712739	825.979	185.757	930.892	14.5181
	0.71607	825.146	186.122	931.724	14.988
	0.719401	825.146	182.571	931.724	14.988
	0.722731	825.147	179.94	931.724	14.988
	0.726062	814.322	179.325	934.223	15.5034
	0.729392	807.662	180.334	935.889	15.6223
	0.732723	785.18	191.874	935.889	15.6223
	0.736053	778.518	194.573	937.553	17.5176
	0.739384	770.191	197.328	938.386	18.3176
	0.742714	764.364	201.43	940.051	16.6242
	0.746045	761.034	203.237	940.051	16.6242
	0.749376	758.535	204.252	944.213	17.7276
	0.752706	755.205	204.395	944.213	17.7276
	0.756037	751.041	207.344	946.712	18.9134
	0.759367	749.375	207.584	947.544	18.3426
	0.762698	746.878	210.297	947.544	20.7992
	0.766028	741.882	212.207	948.377	21.9878
	0.769359	738.552	214.304	948.377	21.9878
	0.772689	736.054	215.142	950.042	24.53
	0.77602	732.723	214.901	950.042	24.53
	0.779351	728.559	214.321	950.042	24.53
	0.782681	724.397	215.459	950.874	24.0926
	0.786012	721.066	213.615	950.874	24.0926
	0.789342	716.903	214.82	950.042	25.4185
	0.792673	712.74	214.056	950.042	25.4185
	0.796003	710.243	215.043	949.21	24.1712
	0.799334	707.744	216.195	948.377	22.9748
	0.802664	703.581	213.717	947.544	21.84
	0.805995	701.915	217.794	948.377	20.4178
	0.809326	699.419	215.194	947.544	19.3244
	0.812656	698.585	218.27	947.544	19.3244
	0.815987	694.422	216.026	946.712	19.6799
	0.819317	687.759	213.095	945.046	17.7012
	0.822648	681.098	208.818	945.879	16.3151
	0.825978	677.769	208.392	945.879	16.3151
	0.829309	675.271	207.09	945.879	16.5403
	0.832639	671.941	207.911	946.712	17.7014
	0.83597	660.284	203.234	947.544	17.3052
	0.839301	653.622	205.604	948.377	18.5183
	0.842631	650.291	203.906	949.21	17.1981
	0.845962	646.961	206.143	949.21	15.623
	0.849292	645.295	206.215	949.21	15.623
	0.852623	641.965	207.27	950.043	17.0656
	0.855953	634.471	208.57	950.043	17.0656
	0.859284	635.305	209.293	950.043	17.0656
	0.862615	636.137	208.117	950.876	18.5456
	0.865945	634.471	209.454	950.876	18.5456
	0.869276	633.638	208.461	951.707	20.0524
	0.872606	631.973	209.876	952.539	20.1672
	0.875937	631.973	209.876	953.372	19.6801
	0.879267	631.141	210.598	954.204	18.5432
	0.882598	629.477	209.817	953.372	19.1079
	0.885928	629.477	209.747	952.539	20.1672
	0.889259	630.309	209.771	952.54	18.2438
	0.89259	629.477	210.504	952.54	18.2438
	0.89592	629.477	211.293	953.373	18.5204
	0.899251	630.309	211.282	952.54	17.2001
	0.902581	629.477	212.861	953.373	16.8472
	0.905912	631.14	214.375	954.206	15.5038
	0.909242	631.141	216.058	953.373	14.2287
	0.912573	631.974	216.995	950.874	12.8994
	0.915903	631.142	215.46	951.707	12.5729
	0.919234	631.141	217.323	951.707	12.5729
	0.922565	633.638	218.134	950.874	11.3761
	0.925895	634.472	219.251	950.874	11.3761
	0.929226	633.639	221.096	950.874	11.3761
	0.932556	633.639	221.096	949.21	12.4628
	0.935887	635.305	223.823	947.544	11.3768
	0.939217	636.97	223.194	945.046	9.94568
	0.942548	636.968	221.982	945.046	9.94568
	0.945878	638.634	223.691	945.046	9.94568
	0.949209	639.467	223.933	945.046	9.94568
	0.95254	639.467	223.933	943.381	11.6556
	0.95587	641.132	224.585	943.381	11.6556
	0.959201	641.965	224.829	941.717	11.9704
	0.962531	642.798	225.086	941.716	13.4251
	0.965862	642.798	223.9	941.716	13.4251
	0.969192	646.128	226.233	941.716	13.4251
	0.972523	650.291	227.868	941.716	13.4251
	0.975853	657.785	231.652	942.549	14.6438
	0.979184	656.953	231.68	942.549	14.6438
	0.982515	657.786	232.176	943.381	13.4251
	0.985845	657.786	232.176	944.214	14.7695
	0.989176	656.121	231.754	944.214	14.7695
	0.992506	654.456	229.922	945.047	15.2319
	0.995837	652.791	227.276	945.047	17.7023
	0.999167	651.125	225.438	943.381	17.7023
	1.0025	651.125	224.649	943.381	17.7023
	1.00583	651.125	224.649	943.381	17.7023
	1.00916	650.292	223.343	942.549	19.0361
	1.01249	650.292	221.113	942.549	19.0361
	1.01582	650.292	222.597	943.38	19.6799
	1.01915	651.125	219.49	942.547	21.0642
	1.02248	651.125	219.49	941.716	20.4187
	1.02581	651.125	219.49	941.716	20.4187
	1.02914	651.125	218.781	940.883	19.3254
	1.03247	653.622	217.507	940.883	19.3254
	1.0358	653.622	219.065	940.883	18.3437
	1.03913	652.789	217.806	940.883	18.3437
	1.04246	654.455	215.939	940.883	18.3437
	1.0458	656.121	217.806	940.05	17.7023
	1.04913	656.121	217.177	940.883	18.9387
	1.05246	656.953	216.211	941.716	17.7023
	1.05579	659.452	216.58	941.716	18.7177
	1.05912	659.452	218.789	942.549	17.6237
	1.06245	661.949	219.115	942.549	19.0361
	1.06578	662.782	218.212	944.214	17.5185
	1.06911	663.615	218.354	945.047	19.1088
	1.07244	666.112	218.772	945.88	19.0361
	1.07577	669.443	220.473	945.88	21.5854
	1.0791	671.109	218.578	946.713	21.1307
	1.08243	671.941	218.879	947.546	21.1526
	1.08576	675.271	218.491	948.377	22.649
	1.08909	676.936	216.228	946.712	24.9784
	1.09242	679.435	215.107	946.712	24.9784
	1.09575	682.765	214.796	947.543	25.8691
	1.09908	688.593	211.613	946.71	26.4173
	1.10241	694.422	204.596	945.046	26.2789
	1.10574	697.752	198.729	942.549	26.7833
	1.10908	699.417	198.627	941.716	26.8349
	1.11241	700.25	195.859	942.549	27.9984
	1.11574	701.083	192.874	940.883	27.5321
	1.11907	701.916	190.11	938.385	26.4181
	1.1224	701.084	189.041	935.055	26.4192
	1.12573	701.084	189.041	934.222	27.2632
	1.12906	700.25	186.182	934.222	27.2632
	1.13239	701.083	183.422	932.556	27.059
	1.13572	701.916	182.49	929.226	25.3642
	1.13905	701.916	178.663	929.226	25.3642
	1.14238	701.083	175.765	929.226	25.3642
	1.14571	701.916	171.286	928.393	24.6805
	1.14904	700.249	165.891	925.897	23.7066
	1.15237	700.25	159.11	925.896	25.9394
	1.1557	705.245	148.185	925.896	25.9394
	1.15903	706.91	144.085	925.896	25.9394
	1.16237	708.576	140.524	925.896	25.9394
	1.16569	708.577	138.991	926.729	27.2432
	1.16903	710.243	134.889	926.729	27.2432
	1.17236	717.737	122.78	927.562	28.5847
	1.17569	720.234	120.067	928.394	29.9587
	1.17902	726.063	113.598	930.06	31.7564
	1.18235	729.393	108.368	930.893	33.1384
	1.18568	730.225	105.93	931.726	34.5455
	1.18901	731.891	103.457	932.557	38.2639
	1.19234	733.557	101.618	933.39	39.7222
	1.19567	736.053	96.7211	933.39	39.7222
	1.199	744.381	81.832	934.223	41.1961
	1.20233	755.205	68.4388	935.056	40.3687
	1.20566	759.368	62.9005	935.056	40.3687
	1.20899	765.196	51.3365	935.056	40.3687
	1.21232	769.361	45.7461	935.056	40.3687
	1.21565	768.527	38.3998	934.223	38.8871
	1.21898	768.527	32.4487	934.223	38.8871
	1.22232	768.527	28.4399	933.39	37.4211
	1.22564	772.691	19.7973	933.39	37.4211
	1.22898	775.188	11.9704	931.724	36.8233
	1.23231	776.853	8.32604	930.892	36.5334
	1.23564	776.021	9.80535	930.892	36.5334
	1.23897	777.685	9.99391	930.06	35.0767
	1.2423	778.518	14.2273	930.06	35.0767
	1.24563	780.183	19.1085	929.227	33.6369
	1.24896	781.016	23.1558	927.562	33.1384
	1.25229	781.016	23.1558	926.729	31.7564
	1.25562	781.849	25.9964	926.729	31.7564
	1.25895	782.682	28.9057	926.729	29.586
	1.26228	783.515	30.2039	926.729	29.586
	1.26561	784.346	30.4626	925.896	28.2594
	1.26894	786.012	32.7444	927.56	28.0636
	1.27227	786.845	34.0049	926.728	26.8341
	1.2756	789.343	36.1786	927.56	27.5315
	1.27893	791.842	39.1608	928.393	26.8341
	1.28227	795.171	42.6827	929.227	24.6258
	1.2856	796.003	47.6469	929.227	24.6258
	1.28893	797.669	48.3786	929.227	23.2348
	1.29226	799.335	50.1429	931.726	22.3214
	1.29559	799.335	50.1429	931.726	22.3214
	1.29892	800.167	53.2461	931.726	22.4866
	1.30225	801.833	54.0048	932.559	22.2593
	1.30558	801.833	51.4804	932.559	22.2593
	1.30891	803.499	54.2098	935.055	19.1104
	1.31224	804.33	54.4887	935.055	19.1104
	1.31557	805.995	54.7262	935.887	19.0376
	1.3189	806.828	54.4807	935.887	19.0376
	1.32223	805.995	53.9777	937.552	18.5439
	1.32556	807.66	56.8801	937.552	18.5439
	1.32889	809.326	55.2641	939.217	19.0361
	1.33222	809.326	55.2641	939.217	19.0361
	1.33555	809.326	55.2641	940.05	17.492
	1.33888	809.326	55.2641	940.883	18.5439
	1.34221	810.159	56.4149	940.883	18.5439
	1.34554	811.824	55.4228	940.05	17.492
	1.34888	811.824	55.4228	940.883	18.1409
	1.35221	811.824	54.2084	940.883	18.1409
	1.35554	812.657	55.3978	940.883	16.8734
	1.35887	814.323	55.2307	940.883	16.8734
	1.3622	815.986	54.3206	942.547	18.6425
	1.36553	818.485	54.6853	941.715	19.1079
	1.36886	819.317	50.8024	940.883	19.7025
	1.37219	821.816	51.2644	941.716	20.5972
	1.37552	824.313	50.0342	940.883	21.3249
	1.37885	831.807	41.8993	939.217	23.074
	1.38218	835.138	38.1087	940.05	27.9155
	1.38551	840.967	34.4527	940.05	27.9155
	1.38884	846.795	31.5239	940.05	29.8367
	1.39217	850.96	29.6028	940.883	30.8274
	1.3955	851.792	28.0471	940.883	30.8274
	1.39883	853.457	24.9807	940.05	31.7581
	1.40216	855.122	21.9884	939.217	32.7472
	1.40549	855.955	19.0358	938.385	31.8744
	1.40883	855.954	15.142	937.553	32.9146
	1.41216	855.121	15.2333	936.72	31.8728
	1.41549	855.121	12.573	935.055	31.7566
	1.41882	855.954	13.5975	934.222	30.8258
	1.42215	855.121	11.9701	933.389	29.8351
	1.42548	855.954	11.8538	932.556	28.9065
	1.42881	855.121	9.9451	932.556	28.9065
	1.43214	856.787	11.3355	931.724	28.0474
	1.43547	856.787	11.0048	931.724	28.0474
	1.4388	856.787	8.32638	930.892	29.099
	1.44213	856.786	7.86903	930.892	29.099
	1.44546	859.284	7.19406	931.724	28.3098
	1.44879	859.284	7.19406	931.724	28.3098
	1.45212	860.95	6.9322	930.892	27.5315
	1.45545	860.95	5.76702	930.892	27.5315
	1.45878	862.615	6.07929	930.892	27.5315
	1.46212	864.28	7.92757	932.557	27.5986
	1.46544	865.945	6.66004	932.557	27.5986
	1.46878	868.444	8.75874	932.557	27.5986
	1.47211	869.277	10.5323	932.557	27.5986
	1.47544	870.108	13.6974	932.557	27.5986
	1.47877	870.108	14.2273	933.39	26.8341
	1.4821	870.941	14.7695	934.223	28.0636
	1.48543	870.941	16.4291	935.056	29.3361
	1.48876	873.439	15.2319	935.889	29.9135
	1.49209	873.439	17.0642	937.554	28.5858
	1.49542	874.271	17.7276	937.554	28.5858
	1.49875	875.104	16.4002	936.721	27.3798
	1.50208	874.272	17.304	937.554	29.3517
	1.50541	875.935	15.6223	937.554	29.3517
	1.50874	877.601	15.9735	938.387	28.9553
	1.51207	878.434	17.2804	939.219	28.6508
	1.5154	877.602	16.8749	940.051	28.4402
	1.51873	878.435	17.4936	940.051	29.8363
	1.52207	879.268	16.984	940.884	29.8517
	1.5254	880.934	17.5199	941.717	29.9599
	1.52873	880.932	19.3242	941.717	29.9599
	1.53206	881.765	19.1078	942.55	30.1598
	1.53539	884.264	19.3242	943.383	30.4497
	1.53872	885.096	21.3041	943.383	30.4497
	1.54205	884.264	19.7034	943.383	30.4497
	1.54538	885.928	21.239	945.047	31.7571
	1.54871	887.594	20.4404	945.047	31.7571
	1.55204	889.259	23.2348	945.881	30.8868
	1.55537	891.758	23.1351	945.881	30.8868
	1.5587	895.921	23.8622	945.88	31.8285
	1.56203	897.586	23.4714	945.88	31.8285
	1.56536	898.419	26.4181	945.88	32.8575
	1.56869	900.085	24.5308	946.713	34.1138
	1.57202	893.423	32.3337	946.713	34.1138
	1.57535	890.092	38.8777	948.378	34.0052
	1.57868	887.595	43.8903	947.546	34.0188
	1.58202	889.258	44.2673	947.546	34.0188
	1.58535	890.924	45.2996	947.546	34.0188
	1.58868	889.259	44.9314	947.544	32.8032
	1.59201	891.758	44.549	945.879	31.5972
	1.59534	891.758	43.3712	945.046	31.874
	1.59867	891.758	42.7701	944.213	29.603
	1.602	891.758	44.549	944.214	28.9708
	1.60533	893.423	43.9639	942.549	30.2815
	1.60866	891.758	42.7701	942.549	30.2815
	1.61199	893.422	41.6331	941.716	28.6982
	1.61532	890.925	40.3794	941.716	28.8268
	1.61865	887.595	39.0779	940.051	28.4416
	1.62198	886.762	37.7174	939.219	29.5419
	1.62531	885.096	38.1076	939.219	27.6002
	1.62864	882.598	38.3615	939.22	28.391
	1.63197	880.934	41.288	939.219	26.7827
	1.6353	880.101	42.7729	938.386	28.1789
	1.63864	878.436	46.1797	939.219	27.9978
	1.64196	878.436	48.3702	939.219	27.9978
	1.6453	876.771	49.5785	939.219	27.3294
	1.64863	875.938	53.4984	939.219	27.3294
	1.65196	874.272	54.5595	937.553	27.799
	1.65529	873.439	54.1427	936.72	29.3363
	1.65862	872.608	58.0705	936.72	30.4499
	1.66195	869.277	58.0705	935.887	30.2811
	1.66528	866.778	60.7702	935.055	29.586
	1.66861	866.778	63.0405	935.055	29.586
	1.67194	864.28	63.4571	935.055	30.9304
	1.67527	861.782	64.0852	934.222	31.5373
	1.6786	860.117	67.4041	932.556	31.3609
	1.68193	856.787	67.4048	931.723	30.3267
	1.68526	853.456	69.5118	930.89	31.0647
	1.68859	851.791	70.8269	930.89	31.0647
	1.69192	848.461	70.7754	930.059	30.2059
	1.69525	843.464	72.07	930.059	31.8715
	1.69858	840.966	73.1966	930.06	29.9587
	1.70192	839.3	74.0755	929.227	28.9065
	1.70525	837.636	73.1971	929.227	29.1611
	1.70858	835.138	76.1598	929.227	29.1611
	1.71191	833.473	74.8372	929.227	29.1611
	1.71524	832.64	76.9628	928.394	28.4388
	1.71857	831.807	78.5973	929.227	29.1611
	1.7219	831.807	78.926	930.06	30.3267
	1.72523	829.309	81.8982	928.394	28.4388
	1.72856	829.309	82.528	929.226	27.5986
	1.73189	828.476	86.0116	929.226	27.5986
	1.73522	827.643	86.1888	929.226	27.5986
	1.73855	826.812	86.484	930.892	27.5315
	1.74188	825.98	88.8701	930.892	27.5315
	1.74521	827.644	89.4708	931.724	26.4175
	1.74854	826.812	89.3002	932.557	25.654
	1.75187	826.812	90.1644	933.39	26.4175
	1.7552	826.812	88.1766	934.223	25.726
	1.75854	825.98	89.7385	935.055	26.5559
	1.76187	825.147	86.1415	935.887	27.463
	1.7652	824.314	86.0179	936.72	28.4388
	1.76853	822.65	87.4863	935.887	27.5973
	1.77186	815.154	82.0497	937.553	29.8506
	1.77519	801	79.5852	937.553	29.8506
	1.77852	793.507	79.3942	937.553	31.7712
	1.78185	787.679	79.6782	936.72	32.5617
	1.78518	783.516	77.0303	937.552	31.5392
	1.78851	771.858	70.4093	938.385	32.7897
	1.79184	764.364	70.6262	937.552	31.5392
	1.79517	761.866	69.5113	936.719	32.4495
	1.7985	758.535	70.9855	936.719	32.4495
	1.80183	756.87	71.0376	935.886	31.2446
	1.80516	751.041	69.6773	935.886	31.2446
	1.80849	749.375	70.0214	935.886	29.1629
	1.81182	746.045	69.2774	935.055	30.2047
	1.81515	742.714	71.2771	935.055	30.2047
	1.81848	739.384	70.8082	935.886	27.1941
	1.82181	736.054	73.2211	935.886	27.1941
	1.82515	730.224	74.9372	936.719	26.1365
	1.82848	726.894	77.4598	936.719	26.1365
	1.83181	722.731	78.5821	935.886	25.0712
	1.83514	720.234	80.5504	935.886	25.0712
	1.83847	717.734	84.3659	935.886	25.0712
	1.8418	712.74	85.2619	935.053	24.0741
	1.84513	701.083	92.6404	935.053	24.0741
	1.84846	698.586	95.4267	935.053	24.0741
	1.85179	697.752	99.117	935.886	23.074
	1.85512	695.254	99.9323	935.055	22.1555
	1.85845	694.422	102.349	935.887	21.2393
	1.86178	694.422	105.2	934.222	19.7035
	1.86511	694.423	108.453	935.055	18.9134
	1.86844	693.59	110.675	935.055	18.9134
	1.87177	693.59	115.579	935.887	18.2416
	1.8751	691.092	119.67	935.887	19.0352
	1.87843	694.422	126.344	936.72	18.5183
	1.88177	696.92	131.192	939.217	19.2292
	1.8851	695.256	134.833	939.217	19.2292
	1.88843	692.757	137.727	940.883	20.4411
	1.89176	691.923	138.325	940.883	20.4411
	1.89509	691.923	142.149	941.716	23.1358
	1.89842	691.09	143.137	942.549	24.4758
	1.90175	689.426	144.793	941.716	24.6827
	1.90508	689.426	146.872	942.549	25.943
	1.90841	688.593	147.56	943.381	25.9964
	1.91174	688.593	149.626	944.214	27.2637
	1.91507	688.593	151.395	944.214	27.2637
	1.9184	688.593	151.224	944.214	27.2637
	1.92173	689.426	152.117	942.55	27.4642
	1.92506	687.762	152.031	940.884	27.3969
	1.92839	688.593	152.948	940.883	24.7015
	1.93172	689.426	153.879	940.05	24.8321
	1.93505	689.426	155.813	939.217	23.5518
	1.93839	689.426	155.813	938.385	23.7667
	1.94171	690.259	158.715	936.72	22.8135
	1.94505	691.923	160.728	936.72	21.9878
	1.94838	692.756	161.751	935.887	20.7102
	1.95171	695.254	166.936	935.055	21.3043
	1.95504	699.417	170.021	934.222	22.0087
	1.95837	700.25	171.113	933.389	22.6507
	1.9617	700.25	171.416	933.389	22.6507
	1.96503	701.083	172.537	932.556	23.3937
	1.96836	701.083	174.603	931.724	24.5302
	1.97169	701.916	175.741	933.389	22.6507
	1.97502	701.915	176.138	931.724	22.3234
	1.97835	701.915	178.267	930.893	23.4725
	1.98168	703.58	176.83	930.893	23.4725
	1.98501	704.413	180.189	931.726	22.8132
	1.98834	705.247	179.818	930.893	24.0944
	1.99167	706.08	179.419	929.227	23.8631
	1.995	707.743	179.758	930.06	23.2945
	1.99833	707.744	180.332	930.06	23.2945
	2.00167	707.743	181.07	930.892	24.3978
	2.005	709.409	179.933	930.892	24.3978
	2.00833	708.576	179.385	931.724	25.1259
	2.01166	711.074	178.85	932.557	26.2242
	2.01499	711.907	176.496	932.557	26.2242
	2.01832	712.74	176.385	932.557	27.9976
	2.02165	713.573	174.093	932.557	27.9976
	2.02498	713.573	174.05	933.39	29.2097
	2.02831	715.238	173.155	932.557	29.9135
	2.03164	715.238	171.826	932.557	29.9135
	2.03497	717.737	169.139	931.724	33.0138
	2.0383	718.568	167.003	932.557	33.6381
	2.04163	720.233	163.942	932.557	33.6381
	2.04496	722.73	163.661	931.726	34.4382
	2.04829	724.396	163.015	931.726	34.4382
	2.05162	724.397	161.9	930.893	33.2499
	2.05495	726.063	162.436	930.893	33.2499
	2.05828	727.727	161.924	930.893	33.2499
	2.06161	727.727	160.801	930.06	32.1039
	2.06495	730.225	160.545	930.059	33.7865
	2.06828	734.388	160.019	930.059	33.7865
	2.07161	736.886	155.873	928.393	31.7552
	2.07494	738.55	156.675	928.393	31.7552
	2.07827	737.718	155.85	928.393	31.7552
	2.0816	736.054	153.376	927.562	30.8258
	2.08493	735.221	152.733	927.562	30.8258
	2.08826	735.221	150.292	928.393	31.7552
	2.09159	734.39	149.752	928.393	31.7552
	2.09492	731.891	148.36	928.393	31.7552
	2.09825	733.557	144.444	927.56	32.8007
	2.10158	735.221	142.331	927.56	32.8007
	2.10491	734.388	141.943	928.393	33.7865
	2.10824	736.053	138.155	928.393	33.7865
	2.11157	738.552	137.628	928.394	32.104
	2.1149	740.217	135.953	928.394	34.3308
	2.11824	739.384	133.804	928.394	34.3308
	2.12156	741.05	134.507	927.562	33.5819
	2.1249	746.044	133.224	927.562	33.5819
	2.12823	751.041	134.399	928.394	34.3308
	2.13156	751.875	134.119	926.729	34.4385
	2.13489	754.372	134.944	926.729	34.4385
	2.13822	759.367	132.526	926.729	34.4385
	2.14155	755.204	132.901	926.729	34.4385
	2.14488	752.707	132.528	925.896	33.4166
	2.14821	751.874	133.012	925.063	34.1148
	2.15154	750.208	130.145	926.729	34.0061
	2.15487	750.209	130.626	926.729	34.0061
	2.1582	749.377	129.535	927.56	32.8007
	2.16153	750.209	129.26	927.56	32.8007
	2.16486	749.377	126.179	927.56	32.8007
	2.16819	751.041	125.489	926.729	33.7878
	2.17152	751.041	124.189	927.562	34.8784
	2.17485	753.539	123.408	928.394	36.0131
	2.17819	756.871	122.596	928.394	36.0131
	2.18152	758.535	122.747	928.394	36.5229
	2.18485	760.201	122.294	930.06	36.2179
	2.18818	760.201	120.405	930.06	36.2179
	2.19151	764.364	119.948	930.893	37.4355
	2.19484	764.364	118.114	932.559	37.7797
	2.19817	767.694	119.236	932.559	37.7797
	2.2015	771.025	120.593	932.559	37.7797
	2.20483	779.351	122.373	934.223	39.0779
	2.20816	779.351	120.7	935.055	40.2762
	2.21149	781.016	120.715	935.055	40.2762
	2.21482	782.681	120.117	933.39	40.0016
	2.21815	784.346	119.608	933.39	40.0016
	2.22148	788.509	117.922	933.39	40.0016
	2.22481	791.008	117.926	933.39	41.7212
	2.22814	792.673	118.13	932.557	40.6094
	2.23147	794.339	117.045	932.557	40.6094
	2.2348	795.172	117.42	932.557	40.6094
	2.23814	796.005	115.982	931.724	39.5365
	2.24147	797.669	114.94	932.557	38.5538
	2.2448	798.502	116.756	932.557	38.5538
	2.24813	799.335	116.554	932.557	38.6496
	2.25146	799.335	115.341	931.724	37.6191
	2.25479	800.999	113.713	930.892	36.7363
	2.25812	801.832	114.131	931.724	35.9091
	2.26145	801.832	112.302	931.724	35.9091
	2.26478	804.33	111.91	930.059	35.7024
	2.26811	803.497	112.137	930.059	35.7024
	2.27144	804.33	110.144	929.227	33.1943
	2.27477	803.499	108.107	930.06	32.1039
	2.2781	805.163	107.556	930.893	33.2499
	2.28143	805.996	107.302	930.893	33.2499
	2.28476	805.995	106.994	930.893	33.2499
	2.28809	804.329	104.387	930.06	32.5614
	2.29142	805.995	102.87	930.892	31.7722
	2.29475	806.829	102.92	930.892	31.7722
	2.29808	806.829	101.618	930.892	31.7722
	2.30142	808.494	101.618	930.892	31.3032
	2.30475	808.494	99.1494	930.892	31.3032
	2.30808	810.159	96.5049	930.892	31.3032
	2.31141	810.159	95.3871	933.389	32.104
	2.31474	815.154	88.6361	933.389	32.104
	2.31807	822.647	80.2568	933.389	32.104
	2.3214	821.815	78.0313	933.389	31.8728
	2.32473	823.48	76.7409	933.389	31.8728
	2.32806	824.313	75.8746	933.389	31.8728
	2.33139	826.81	73.7941	933.389	31.8728
	2.33472	825.145	72.5813	933.389	31.8728
	2.33805	825.979	69.7051	932.556	31.0052
	2.34138	826.812	68.656	932.556	31.0052
	2.34471	827.644	65.8584	933.389	30.2046
	2.34804	830.142	66.1886	933.389	30.2046
	2.35137	832.64	64.5263	934.222	29.0977
	2.3547	834.306	61.323	932.557	27.1937
	2.35803	835.97	60.504	932.557	27.1937
	2.36136	835.97	59.0187	932.557	27.1937
	2.3647	836.803	59.2298	932.557	27.1937
	2.36803	836.804	62.213	932.557	27.1937
	2.37136	835.97	62.1907	932.557	27.5986
	2.37469	834.306	64.6676	932.557	27.5986
	2.37802	834.306	65.7452	931.724	28.4401
	2.38135	833.473	65.2865	931.724	28.4401
	2.38468	835.138	68.277	931.724	28.4401
	2.38801	835.137	69.9354	930.059	26.5572
	2.39134	836.803	73.1407	929.226	27.5986
	2.39467	836.803	73.1407	929.226	27.5986
	2.398	835.137	72.8367	929.226	27.5986
	2.40133	835.97	72.6142	929.226	27.5986
	2.40466	832.639	71.2777	930.059	28.3098
	2.40799	832.64	70.862	928.393	28.3098
	2.41132	830.974	69.0914	928.393	28.3098
	2.41466	831.807	68.277	927.562	28.9703
	2.41799	830.974	67.8491	927.562	28.9703
	2.42132	830.974	67.958	927.562	28.9703
	2.42465	830.974	65.5762	928.394	28.046
	2.42798	831.807	68.277	929.227	29.1611
	2.43131	830.142	67.6786	928.394	28.046
	2.43464	831.807	67.1299	930.06	27.9139
	2.43797	831.807	66.2984	930.892	26.9891
	2.4413	831.806	67.6232	931.724	28.0474
	2.44463	830.973	67.8485	932.556	28.9065
	2.44796	833.472	68.7083	933.389	29.9589
	2.45129	830.14	70.1993	933.389	29.9589
	2.45462	830.142	69.6193	935.055	30.2047
	2.45795	830.142	69.6193	936.72	31.8728
	2.46128	828.477	69.4049	937.553	32.9146
	2.46461	827.644	68.2293	938.386	34.0061
	2.46794	827.644	69.8895	939.219	35.1427
	2.47127	827.644	69.8895	938.386	36.218
	2.4746	827.644	69.8895	940.05	38.1071
	2.47793	825.979	69.757	940.05	38.1071
	2.48127	827.644	69.9952	939.217	37.3845
	2.4846	827.644	69.6774	939.217	37.3845
	2.48793	827.644	69.9952	940.05	38.5893
	2.49126	828.477	68.8162	940.05	38.5893
	2.49459	827.644	68.0121	940.05	38.5893
	2.49792	829.31	67.9849	939.217	37.3845
	2.50125	829.31	67.9849	937.552	36.1268
	2.50458	830.976	66.4164	937.552	36.1268
	2.50791	830.976	64.6099	935.887	33.6371
	2.51124	831.808	65.4559	935.056	33.0138
	2.51457	832.64	63.0759	935.056	33.0138
	2.5179	833.473	60.8906	934.223	31.7722
	2.52123	824.313	54.2165	933.39	31.1698
	2.52456	822.649	52.9399	931.724	30.6916
	2.52789	825.147	52.7562	931.724	30.6916
	2.53122	824.314	52.272	930.892	29.4777
	2.53455	823.481	52.2632	930.059	28.8275
	2.53789	824.313	52.6265	930.059	28.8275
	2.54122	823.481	55.4229	930.059	28.8275
	2.54455	824.313	56.0962	930.892	28.0636
	2.54788	822.649	56.5882	931.724	29.3361
	2.55121	821.816	56.1535	932.557	28.2606
	2.55454	822.649	57.1086	932.556	26.784
	2.55787	820.983	55.8314	933.389	25.9957
	2.5612	818.485	57.0033	934.222	27.3983
	2.56453	818.485	56.678	935.056	29.2097
	2.56786	815.154	56.481	935.056	29.2097
	2.57119	814.322	57.0754	935.056	29.2097
	2.57452	814.322	57.2049	935.056	29.2097
	2.57785	812.656	56.3253	936.721	30.083
	2.58118	811.823	56.6772	937.553	28.9731
	2.58451	810.99	55.4985	938.386	28.4417
	2.58784	810.99	55.4985	939.219	27.3309
	2.59117	804.33	62.3969	939.219	27.3309
	2.59451	797.669	72.2808	939.219	26.9217
	2.59783	797.669	73.6494	938.386	25.4202
	2.60117	797.668	74.8944	939.219	24.4751
	2.6045	796.836	76.4521	938.386	25.2743
	2.60783	796.835	73.5428	939.219	24.4751
	2.61116	797.668	74.9931	937.553	23.9404
	2.61449	797.67	75.2882	938.386	23.2945
	2.61782	797.67	75.2882	938.386	23.2945
	2.62115	797.67	76.9403	937.553	24.3995
	2.62448	799.335	77.2038	937.553	24.3995
	2.62781	799.335	76.094	938.386	23.9212
	2.63114	801	79.1201	936.72	22.9748
	2.63447	800.167	77.9842	936.72	22.9748
	2.6378	801	79.957	936.72	22.9748
	2.64113	803.497	81.5086	937.553	23.3144
	2.64446	803.497	82.5455	937.553	24.3995
	2.64779	803.497	82.5455	936.72	23.1352
	2.65112	804.33	84.718	936.72	22.8132
	2.65446	803.497	85.7539	936.72	22.8132
	2.65779	803.497	87.7965	935.887	23.7076
	2.66112	803.497	87.3742	935.887	23.7076
	2.66445	801.832	90.6156	935.055	24.6821
	2.66778	801.832	90.2885	934.222	25.5834
	2.67111	800.999	92.2387	935.055	26.8358
	2.67444	800.166	93.6661	935.055	28.4417
	2.67777	799.333	93.4537	935.887	27.6002
	2.6811	799.333	95.8759	935.887	27.6002
	2.68443	797.669	94.8874	935.056	28.6989
	2.68776	796.836	96.5058	933.39	30.5709
	2.69109	795.171	95.6976	934.223	31.7722
	2.69442	796.003	96.1074	934.223	31.7722
	2.69775	794.338	95.0043	933.39	31.1698
	2.70108	794.339	97.4994	933.39	31.1698
	2.70441	791.842	95.6186	933.39	31.1698
	2.70774	792.673	96.3359	933.39	31.1698
	2.71107	792.673	96.3359	933.39	31.1698
	2.71441	793.506	97.153	933.39	31.1698
	2.71774	794.338	95.5481	933.39	31.1698
	2.72107	795.171	96.5062	934.223	32.463
	2.7244	796.003	97.4453	934.223	32.463
	2.72773	797.669	96.1655	934.223	32.463
	2.73106	797.669	96.1655	935.056	31.4063
	2.73439	799.335	92.9783	935.056	31.4063
	2.73772	801.832	92.7128	935.056	31.4063
	2.74105	802.665	91.1286	934.223	32.2345
	2.74438	804.33	92.4782	934.223	32.2345
	2.74771	805.163	90.9001	934.223	32.2345
	2.75104	805.995	89.3276	934.223	32.2345
	2.75437	807.66	88.8085	934.223	32.2345
	2.7577	809.326	88.3283	933.391	33.1244
	2.76103	811.824	83.7007	932.559	32.6323
	2.76436	811.824	82.0496	931.726	31.2871
	2.76769	814.322	80.0499	930.893	29.974
	2.77102	816.82	79.9517	930.893	29.974
	2.77435	817.653	76.7959	931.726	30.5696
	2.77768	818.485	72.2766	931.726	30.5696
	2.78102	819.317	72.1037	930.893	31.5373
	2.78435	820.983	69.3586	930.893	31.5373
	2.78768	820.151	66.8538	931.724	30.6916
	2.79101	819.319	65.9418	930.892	31.7722
	2.79434	817.652	63.5153	930.892	31.7722
	2.79767	816.819	63.7986	931.724	32.4489
	2.801	816.819	62.9818	930.892	31.3032
	2.80433	815.154	60.7702	930.892	31.3032
	2.80766	812.657	61.7131	930.06	32.1039
	2.81099	814.323	59.7337	931.724	32.4489
	2.81432	812.657	60.3803	930.892	31.7722
	2.81765	812.657	60.0733	930.892	31.7722
	2.82098	813.489	58.602	931.724	30.6916
	2.82431	812.656	56.4564	931.724	30.6916
	2.82764	813.489	57.9676	931.724	30.6916
	2.83097	815.153	54.9551	931.724	30.6916
	2.8343	815.987	57.7511	930.06	30.3267
	2.83764	819.317	57.5588	930.06	30.3267
	2.84097	822.649	59.2683	930.06	30.3267
	2.8443	822.649	60.1342	930.06	30.3267
	2.84763	822.649	61.1103	931.724	31.8715
	2.85096	821.816	59.7253	932.556	31.0052
	2.85429	821.816	59.7253	932.556	33.1943
	2.85762	821.816	58.7891	933.389	34.006
	2.86095	820.983	60.4103	934.222	33.2499
	2.86428	821.816	58.4105	935.055	34.1145
	2.86761	821.816	59.6634	936.72	33.897
	2.87094	820.15	59.1654	938.386	34.1145
	2.87427	819.317	61.5926	938.386	34.1145
	2.8776	817.652	63.1052	940.051	34.006
	2.88093	815.987	64.5269	940.884	33.2499
	2.88426	815.987	68.3104	940.884	33.2499
	2.88759	815.154	69.2446	940.884	33.2499
	2.89092	811.824	73.4928	940.051	32.4477
	2.89426	812.656	74.9205	939.219	33.1943
	2.89758	810.99	75.1915	939.219	33.1943
	2.90092	810.992	77.3713	939.219	33.1943
	2.90425	810.159	78.6454	939.219	33.1943
	2.90758	807.662	79.5853	940.051	34.006
	2.91091	806.829	82.4105	940.051	33.897
	2.91424	803.497	80.2736	938.386	31.9885
	2.91757	801	83.971	937.553	32.802
	2.9209	796.837	86.7825	936.72	31.8728
	2.92423	795.172	88.6796	937.553	32.9146
	2.92756	794.339	89.4737	937.553	33.2499
	2.93089	791.839	90.9427	937.553	35.0899
	2.93422	791.008	91.7562	937.553	35.0899
	2.93755	789.342	90.314	938.386	36.218
	2.94088	788.51	93.3876	937.553	37.0385
	2.94421	787.676	91.0278	938.385	38.2041
	2.94754	786.845	92.0714	940.05	40.0934
	2.95087	786.012	91.9383	940.884	42.8672
	2.9542	785.179	91.3885	941.717	44.0479
	2.95754	784.346	91.7167	943.383	45.9385
	2.96087	782.681	89.9044	943.383	46.4986
	2.9642	782.682	89.4927	943.383	46.4986
	2.96753	781.849	89.1356	945.047	48.3679
	2.97086	781.849	91.5105	943.381	48.7487
	2.97419	781.849	90.4127	945.047	49.0512
	2.97752	781.849	91.5913	944.214	48.5301
	2.98085	781.016	92.3603	943.381	48.0611
	2.98418	781.849	91.5913	943.381	48.0611
	2.98751	781.016	91.3537	943.381	49.0512
	2.99084	782.682	92.0997	944.214	50.4726
	2.99417	782.681	89.9062	945.046	49.652
	2.9975	783.514	91.3903	944.213	49.5867
	3.00083	784.346	90.419	944.213	49.5867
	3.00416	785.179	89.7157	945.047	49.8752
	3.00749	786.012	87.9095	945.047	49.8752
	3.01082	786.844	89.4244	944.214	48.379
	3.01416	787.678	87.0405	945.879	47.8792
	3.01749	787.678	85.2373	945.88	49.1751
	3.02082	787.678	84.715	944.214	48.6838
	3.02415	787.676	83.9264	943.381	47.2086
	3.02748	785.179	84.0526	942.549	45.7465
	3.03081	781.849	86.0091	940.051	42.5986
	3.03414	781.848	86.1391	939.219	42.1294
	3.03747	780.185	85.6238	936.72	40.0941
	3.0408	779.352	84.5644	935.887	38.7455
	3.04413	780.183	84.581	934.223	36.1296
	3.04746	780.183	83.1255	932.557	34.2914
	3.05079	779.351	82.7967	931.726	35.0766
	3.05412	779.351	81.2182	930.06	32.5614
	3.05745	780.183	81.7346	930.892	31.7722
	3.06078	780.185	82.3191	930.892	31.7722
	3.06411	781.849	79.9957	930.06	32.5614
	3.06744	785.179	80.0879	928.394	30.6904
	3.07077	788.51	83.1688	927.562	29.4764
	3.0741	791.008	81.8291	928.394	28.4388
	3.07744	792.673	82.1697	929.227	29.664
	3.08077	796.836	84.5361	928.394	29.0817
	3.0841	799.335	86.0385	928.394	31.2871
	3.08743	805.996	89.6579	928.394	31.2871
	3.09076	810.158	94.9604	929.227	32.6323
	3.09409	810.99	94.7704	926.729	31.7564
	3.09742	810.99	96.1265	926.729	31.7564
	3.10075	811.823	95.155	927.562	33.1384
	3.10408	812.657	94.2434	928.394	32.2189
	3.10741	812.657	94.2434	927.562	31.8872
	3.11074	815.154	95.0396	926.729	32.7878
	3.11407	814.323	95.9328	926.729	32.7878
	3.1174	815.156	96.0435	927.562	32.003
	3.12073	816.821	96.3511	927.562	32.003
	3.12406	816.821	95.8508	927.562	32.003
	3.12739	816.82	95.425	930.06	34.0061
	3.13072	818.486	96.0046	930.06	34.0061
	3.13406	820.151	96.8102	929.227	32.5189
	3.13739	822.649	98.0479	930.893	31.8872
	3.14072	827.643	99.044	930.893	31.8872
	3.14405	829.309	98.3508	934.222	31.8899
	3.14738	830.973	99.6388	935.055	31.0525
	3.15071	832.64	98.9876	937.553	30.9482
	3.15404	834.306	100.342	937.553	30.9482
	3.15737	835.971	101.715	938.386	31.4079
	3.1607	837.637	101.259	938.386	31.4079
	3.16403	838.468	102.018	940.05	32.5633
	3.16736	840.134	101.691	940.05	32.5633
	3.17069	840.967	102.492	942.547	35.1425
	3.17402	841.8	103.314	941.716	34.0077
	3.17735	842.633	102.474	941.716	35.7054
	3.18068	844.298	101.768	940.883	36.6384
	3.18401	842.633	103.587	940.883	36.6384
	3.18734	845.13	103.563	940.883	36.6384
	3.19067	845.961	102.005	938.387	37.5207
	3.19401	847.627	102.059	937.554	38.5058
	3.19733	846.794	102.127	937.554	38.5058
	3.20067	848.46	99.076	935.889	40.6094
	3.204	850.958	97.0442	934.223	38.6974
	3.20733	852.621	93.691	934.223	38.6974
	3.21066	854.288	91.9173	935.056	39.7232
	3.21399	857.62	88.2218	934.223	38.8881
	3.21732	860.95	87.0848	933.39	37.8153
	3.22065	861.782	85.6664	932.557	38.9357
	3.22398	865.945	84.2577	932.557	38.9357
	3.22731	865.945	84.2577	932.557	38.9357
	3.23064	867.611	83.5746	932.557	38.9357
	3.23397	870.109	83.0378	932.557	38.8406
	3.2373	872.607	82.3059	932.557	38.8406
	3.24063	874.272	81.697	933.389	38.1087
	3.24396	887.594	64.611	933.389	38.1087
	3.24729	889.258	64.2943	933.389	38.1087
	3.25062	890.924	66.1933	934.222	39.079
	3.25395	891.757	65.3427	934.222	39.079
	3.25729	892.589	65.9414	934.222	39.079
	3.26062	895.921	67.6578	935.055	40.0027
	3.26395	894.255	67.5757	935.055	40.0027
	3.26728	895.921	67.4388	935.887	40.9733
	3.27061	895.921	67.3291	935.055	42.1633
	3.27394	897.584	67.3017	935.887	43.171
	3.27727	897.585	67.3581	935.887	43.171
	3.2806	898.418	66.4111	935.887	43.171
	3.28393	897.586	67.5757	935.886	43.4256
	3.28726	897.585	65.7464	935.053	44.6331
	3.29059	897.586	67.8488	935.886	43.4256
	3.29392	899.251	65.943	935.886	43.4256
	3.29725	900.084	65.0608	936.719	44.5501
	3.30058	900.084	62.9223	937.552	43.8915
	3.30391	900.916	60.4109	937.552	43.8915
	3.30724	903.414	54.3452	937.552	43.8915
	3.31057	908.41	53.0365	936.719	44.5501
	3.31391	910.909	49.9574	936.719	44.5501
	3.31724	912.573	48.6456	936.719	44.5501
	3.32057	912.573	48.1104	935.055	44.132
	3.3239	911.741	47.4428	934.223	43.0412
	3.32723	913.406	48.0623	934.223	43.0412
	3.33056	911.741	47.4428	934.223	43.0412
	3.33389	910.908	48.6835	934.223	43.0412
	3.33722	910.076	46.893	934.223	43.0412
	3.34055	910.075	47.1299	933.39	44.2174
	3.34388	909.242	46.3884	932.557	43.1699
	3.34721	906.746	47.1307	932.557	43.1699
	3.35054	906.746	48.5226	932.557	43.1699
	3.35387	904.248	47.9186	932.557	43.1699
	3.3572	904.248	47.9186	933.39	44.0498
	3.36053	902.582	48.188	933.39	44.0498
	3.36386	899.251	48.4177	935.055	44.3854
	3.36719	897.585	47.9186	935.887	43.7666
	3.37053	897.585	48.6843	935.887	43.7666
	3.37385	896.753	47.1319	935.887	43.7666
	3.37719	893.422	47.1319	935.056	45.0451
	3.38052	894.255	46.5893	935.056	45.0451
	3.38385	891.757	45.2911	934.223	44.0593
	3.38718	891.758	46.0984	935.887	42.218
	3.39051	890.924	42.9546	935.887	42.3929
	3.39384	890.092	40.7357	935.055	41.6337
	3.39717	890.092	40.7357	935.055	41.6337
	3.4005	889.259	38.6509	935.055	41.6337
	3.40383	888.427	36.7252	935.055	41.6337
	3.40716	888.427	38.1069	935.055	41.6337
	3.41049	887.595	36.5345	934.222	40.565
	3.41382	887.595	35.7155	934.222	40.565
	3.41715	888.428	35.9091	933.389	39.8174
	3.42048	887.595	34.8772	934.222	38.507
	3.42381	885.929	36.1784	934.222	38.507
	3.42714	885.929	36.076	934.222	38.507
	3.43047	885.096	35.2857	934.222	37.8287
	3.4338	883.431	36.5218	934.222	37.8287
	3.43714	884.264	34.8772	935.055	36.6241
	3.44047	882.599	35.7683	935.055	36.6241
	3.4438	880.934	37.0383	934.222	37.3368
	3.44713	881.766	35.3916	934.222	37.3368
	3.45046	882.599	35.9746	934.222	37.3368
	3.45379	880.101	37.1257	933.39	38.1076
	3.45712	879.268	36.3836	934.223	37.0372
	3.46045	879.268	34.074	933.39	40.0939
	3.46378	877.602	34.9843	933.39	40.0939
	3.46711	876.771	34.7593	932.557	39.4079
	3.47044	875.938	34.0743	931.724	40.4613
	3.47377	875.938	34.0743	932.557	41.1523
	3.4771	875.105	33.3475	931.724	42.2499
	3.48043	872.607	32.291	931.724	42.2499
	3.48376	870.941	33.2503	931.724	42.2499
	3.48709	869.275	34.2907	931.724	42.2499
	3.49043	866.777	34.8656	931.724	42.2499
	3.49376	865.947	36.1784	930.892	43.0412
	3.49709	864.281	37.3355	931.724	41.9864
	3.50042	861.782	38.2044	931.724	41.9864
	3.50375	860.117	38.9712	932.557	40.9721
	3.50708	859.284	43.596	933.39	40.0939
	3.51041	852.623	54.5922	933.39	40.0939
	3.51374	849.293	63.6015	933.39	40.0939
	3.51707	845.13	69.7225	935.887	41.6863
	3.5204	844.297	73.8505	934.222	41.553
	3.52373	839.3	76.676	934.22	40.197
	3.52706	837.636	77.8937	933.388	41.3646
	3.53039	834.304	79.9555	933.388	41.3646
	3.53372	835.97	81.2175	933.388	41.3646
	3.53705	832.64	83.6851	933.388	41.9858
	3.54038	831.807	85.3209	934.22	42.6088
	3.54371	830.142	87.0375	931.723	45.6956
	3.54704	830.143	89.0928	930.892	44.5602
	3.55037	828.477	90.2886	932.557	42.7385
	3.5537	827.644	91.9175	932.557	42.7385
	3.55704	827.644	91.9175	931.724	43.2867
	3.56037	827.644	91.9175	930.892	42.1723
	3.5637	825.98	93.6915	932.557	42.3909
	3.56703	825.979	95.7215	930.892	44.2269
	3.57036	825.979	97.7856	930.892	44.2269
	3.57369	826.812	98.6658	930.059	43.2011
	3.57702	825.979	100.472	930.059	43.2011
	3.58035	825.147	102.09	931.724	41.3642
	3.58368	825.146	100.228	931.724	41.3642
	3.58701	825.147	102.343	931.724	41.3642
	3.59034	824.314	103.961	931.724	41.3642
	3.59367	823.481	103.099	931.724	41.3642
	3.597	824.314	105.515	931.724	41.3642
	3.60033	822.649	104.156	931.724	41.3642
	3.60366	821.816	105.79	931.724	41.3642
	3.60699	821.816	105.79	931.724	41.3642
	3.61033	820.983	104.987	931.724	41.3642
	3.61366	820.15	104.453	931.724	41.3642
	3.61699	818.485	105.3	930.892	41.9083
	3.62032	818.485	105.58	932.557	43.7646
	3.62365	818.485	105.44	931.724	42.7709
	3.62698	818.485	105.124	931.724	42.7709
	3.63031	817.652	104.635	931.724	42.7709
	3.63364	817.653	104.565	931.724	42.7709
	3.63697	817.653	104.565	931.724	42.7709
	3.6403	816.82	99.6338	933.39	44.6327
	3.64363	816.82	99.2619	934.223	45.5453
	3.64696	816.82	99.6338	934.223	45.5453
	3.65029	815.154	96.3503	933.39	44.0498
	3.65362	817.653	97.9916	933.39	44.0498
	3.65695	816.819	93.0727	933.39	44.0498
	3.66028	817.652	93.9871	933.39	44.0498
	3.66361	818.485	91.8729	934.223	45.0563
	3.66694	819.317	90.3558	934.223	45.0563
	3.67028	820.983	89.5541	935.056	45.9403
	3.67361	821.815	87.5856	935.889	44.768
	3.67694	825.979	86.2077	935.056	43.8815
	3.68027	828.476	83.5247	935.056	43.8815
	3.6836	831.807	83.9223	935.056	43.8815
	3.68693	833.473	81.1896	935.889	44.768
	3.69026	835.138	79.7186	935.889	44.768
	3.69359	834.306	77.3224	937.553	44.6423
	3.69692	836.803	76.6945	939.217	42.7389
	3.70025	835.97	74.1259	939.217	42.7389
	3.70358	837.636	75.0925	938.385	41.8977
	3.70691	836.803	72.5308	938.385	41.8977
	3.71024	837.636	72.6391	938.385	41.8977
	3.71357	836.803	70.0934	937.553	42.6944
	3.7169	835.971	66.3332	936.72	43.7955
	3.72023	834.306	65.4068	936.719	44.2168
	3.72356	835.138	60.8899	936.719	44.2168
	3.72689	832.64	59.2663	936.719	44.2168
	3.73022	831.806	53.8668	936.719	44.2168
	3.73355	831.806	51.5513	935.887	44.9314
	3.73689	828.477	46.499	934.223	45.0563
	3.74022	830.974	32.9146	933.39	44.0498
	3.74355	835.137	20.2358	933.39	44.0498
	3.74688	832.64	15.6205	933.39	44.0498
	3.75021	828.476	17.0631	931.724	43.8815
	3.75354	828.476	16.6242	930.893	45.0545
	3.75687	827.644	17.5165	930.893	45.0545
	3.7602	826.812	14.7386	930.893	45.0545
	3.76353	826.812	17.0642	930.06	44.0479
	3.76686	826.81	16.624	930.06	44.0479
	3.77019	825.979	16.5413	930.06	46.2594
	3.77352	825.146	15.4728	930.06	46.2594
	3.77685	822.649	14.3905	929.227	45.2592
	3.78018	820.15	13.6994	929.227	45.2592
	3.78351	817.652	18.3426	930.06	44.6318
	3.78684	814.322	23.157	930.06	44.6318
	3.79018	811.824	29.9589	930.059	45.3723
	3.79351	807.66	39.6399	929.226	46.7077
	3.79684	805.996	44.0177	930.892	47.2196
	3.80017	804.33	47.6101	930.892	47.2196
	3.8035	802.666	51.8117	930.892	46.0298
	3.80683	801.832	56.7422	930.892	46.0298
	3.81016	800.999	59.7321	930.892	47.1412
	3.81349	798.501	62.8031	931.724	48.1407
	3.81682	798.501	65.1728	932.557	47.8808
	3.82015	796.836	69.403	933.39	48.5995
	3.82348	796.836	71.8124	933.39	48.5995
	3.82681	795.171	76.0641	933.39	48.5995
	3.83014	793.506	76.6945	933.39	48.5995
	3.83347	793.506	80.9183	933.39	48.5995
	3.8368	792.673	82.8398	933.39	49.8764
	3.84013	792.673	85.3465	933.39	49.8764
	3.84346	793.506	87.4176	934.222	50.8389
	3.84679	792.673	90.4789	933.389	52.3355
	3.85012	791.008	89.637	933.389	52.3355
	3.85346	791.841	93.5487	933.389	52.3355
	3.85679	792.672	93.3735	933.389	52.3355
	3.86012	791.006	94.2605	934.222	53.0462
	3.86345	791.008	93.9858	932.557	54.7254
	3.86678	789.343	96.8723	934.223	55.4971
	3.87011	789.343	95.5654	934.223	55.4971
	3.87344	789.343	94.3189	935.055	54.0048
	3.87677	788.51	94.216	934.222	53.0462
	3.8801	789.343	93.1352	933.389	53.2462
	3.88343	791.008	93.5924	932.557	52.3104
	3.88676	790.175	91.5902	932.557	52.3104
	3.89009	791.008	92.0785	932.557	52.3104
	3.89342	791.008	92.0785	932.557	53.3604
	3.89675	791.008	92.0785	931.724	52.478
	3.90008	791.009	91.5145	932.557	51.0219
	3.90341	791.841	92.595	932.557	51.0219
	3.90674	789.342	91.2117	931.724	50.1721
	3.91007	787.676	91.838	931.724	50.1721
	3.91341	786.012	92.2996	931.724	50.1721
	3.91674	786.845	94.5706	932.557	48.723
	3.92007	786.012	93.0578	932.557	48.723
	3.9234	785.179	96.198	932.557	48.723
	3.92673	784.346	94.6134	931.724	47.9097
	3.93006	785.18	96.466	930.892	46.0298
	3.93339	785.18	96.8104	930.892	46.0298
	3.93672	786.846	98.289	930.059	46.4198
	3.94005	785.18	97.2297	930.059	46.4198
	3.94338	786.013	97.1774	931.724	45.8587
	3.94671	786.846	98.7395	931.724	45.8587
	3.95004	788.51	97.7244	931.724	45.8587
	3.95337	788.512	100.263	931.724	45.0451
	3.9567	789.343	97.7102	932.557	46.0701
	3.96003	789.343	97.331	933.39	44.7982
	3.96336	791.008	96.3955	934.223	44.2269
	3.96669	791.008	94.6141	933.39	44.7982
	3.97003	791.841	94.4919	935.055	42.3384
	3.97336	791.841	92.9529	934.222	41.5559
	3.97669	793.506	90.9012	934.222	41.5559
	3.98002	795.171	91.3473	934.223	41.1073
	3.98335	796.836	89.7543	934.223	41.1073
	3.98668	798.502	90.6563	935.056	40.0016
	3.99001	799.335	90.3959	935.056	40.0016
	3.99334	801.832	91.8714	935.887	39.2208
	3.99667	801.832	91.0221	936.72	38.495
	4	801.831	92.0735	937.553	37.3368
	4.00333	801.831	91.0231	938.386	36.218
	4.00666	803.497	89.1365	938.386	36.218
	4.00999	805.162	90.7371	938.386	36.218
	4.01332	806.828	91.71	938.386	36.218
	4.01665	809.327	89.9868	940.051	34.3308
	4.01998	811.826	90.7388	940.051	34.3308
	4.02331	814.323	90.785	940.884	35.0899
	4.02665	814.322	90.253	942.549	34.8271
	4.02998	816.82	91.7113	941.716	35.7054
	4.03331	820.151	91.2666	940.883	36.6384
	4.03664	820.151	91.2666	941.716	35.7054
	4.03997	820.984	90.7025	942.547	36.7879
	4.0433	822.65	91.2108	944.213	36.7376
	4.04663	825.147	91.6307	945.046	37.8165
	4.04996	826.81	88.3859	945.046	37.8165
	4.05329	829.309	88.9125	945.046	37.8165
	4.05662	831.807	89.5498	945.046	37.8165
	4.05995	835.137	89.0112	945.879	38.6509
	4.06328	839.301	90.4793	944.213	38.5072
	4.06661	841.799	89.4254	943.38	39.4442
	4.06994	842.631	89.8637	943.38	39.4442
	4.07327	844.297	90.9478	943.38	39.4442
	4.0766	845.13	89.3012	942.549	38.4607
	4.07993	846.794	90.4114	942.549	38.4607
	4.08326	847.627	88.7653	942.549	38.4607
	4.08659	849.293	87.7807	940.884	38.5072
	4.08993	850.125	86.609	942.549	38.6493
	4.09326	850.958	84.8924	942.549	38.6493
	4.09659	851.791	85.7539	941.716	37.8149
	4.09992	853.457	84.4939	941.716	37.8149
	4.10325	855.122	83.7465	942.547	35.1425
	4.10658	855.955	84.6524	943.38	34.1145
	4.10991	857.621	81.4234	943.38	34.1145
	4.11324	859.285	80.8073	943.38	34.1145
	4.11657	860.118	79.2067	944.214	31.0665
	4.1199	861.782	77.9857	944.214	31.0665
	4.12323	864.28	77.7527	945.047	30.2063
	4.12656	866.778	77.5562	945.88	31.0069
	4.12989	868.444	73.8432	946.713	30.2063
	4.13322	870.109	75.2816	947.546	29.4783
	4.13655	875.104	74.6418	946.713	30.6923
	4.13988	875.104	72.6837	948.377	30.9333
	4.14321	878.435	70.8804	947.544	30.1
	4.14654	881.766	69.4041	947.544	30.1
	4.14987	882.599	67.7116	948.376	31.1698
	4.15321	886.761	66.1867	947.543	32.463
	4.15654	887.594	64.6676	947.544	31.7712
	4.15987	889.259	61.6519	948.377	32.9006
	4.1632	890.092	60.1566	947.544	33.5819
	4.16653	891.757	57.1965	949.21	33.6369
	4.16986	894.255	56.4235	949.21	33.6369
	4.17319	894.255	53.0465	949.21	35.1425
	4.17652	895.088	51.8387	950.043	36.3199
	4.17985	896.753	50.1709	950.043	38.3988
	4.18318	896.753	47.6763	951.708	36.5229
	4.18651	899.251	44.933	952.541	37.1878
	4.18984	899.251	42.3918	952.541	37.1878
	4.19317	901.749	41.8098	952.54	38.8406
	4.1965	902.582	39.1252	952.54	40.9721
	4.19983	903.415	40.1861	952.54	40.9721
	4.20316	905.913	39.1252	952.54	42.7393
	4.2065	906.746	38.3977	951.707	43.7971
	4.20982	908.412	38.0105	950.874	42.696
	4.21316	907.578	35.8211	950.874	42.696
	4.21649	909.242	36.6872	950.042	41.6325
	4.21982	910.075	36.7249	949.21	42.7376
	4.22315	911.741	34.3307	949.209	40.6094
	4.22648	910.909	34.8772	948.377	41.7195
	4.22981	910.076	31.9873	948.377	41.7195
	4.23314	910.909	29.8516	947.543	38.6974
	4.23647	910.909	27.7987	947.543	38.6974
	4.2398	908.41	26.557	947.543	38.6974
	4.24313	910.076	23.2928	946.712	35.7039
	4.24646	910.075	21.8173	946.712	35.7039
	4.24979	908.41	20.5965	947.544	36.7376
	4.25312	908.412	19.6801	946.712	35.9103
	4.25645	909.243	19.0373	946.712	35.9103
	4.25978	908.41	17.9111	946.712	35.9103
	4.26311	908.41	15.4738	946.712	35.9103
	4.26645	907.578	15.9735	947.544	37.0383
	4.26977	907.578	15.9735	945.879	38.9368
	4.27311	905.912	15.6223	945.879	38.9368
	4.27644	905.912	15.6223	946.712	40.0951
	4.27977	905.079	12.8633	947.544	40.8377
	4.2831	904.246	13.7324	947.544	40.8377
	4.28643	902.581	13.5971	946.713	41.8977
	4.28976	901.748	14.486	947.544	42.6944
	4.29309	898.418	14.7373	947.544	42.6944
	4.29642	895.919	17.8314	946.712	43.7954
	4.29975	894.255	15.9728	947.544	44.6422
	4.30308	891.758	17.0633	946.712	45.453
	4.30641	890.926	15.9735	945.879	44.4346
	4.30974	890.092	17.7015	947.544	46.3493
	4.31307	888.428	17.065	948.377	45.5342
	4.3164	889.259	17.1981	948.377	45.5342
	4.31973	887.595	17.3073	948.377	45.5342
	4.32306	886.761	19.4915	948.377	45.5342
	4.3264	885.929	17.2001	947.544	44.6422
	4.32973	885.095	19.4914	947.544	44.6422
	4.33306	884.264	20.7974	948.377	45.6964
	4.33639	882.598	21.9228	948.377	45.6964
	4.33972	883.431	20.5965	947.544	46.8256
	4.34305	881.766	21.8173	946.712	45.7772
	4.34638	881.766	24.5303	946.712	45.7772
	4.34971	880.101	25.8515	946.712	45.7772
	4.35304	880.101	23.1336	946.712	45.7772
	4.35637	880.101	25.8515	947.544	44.6422
	4.3597	878.435	27.2446	948.377	45.5342
	4.36303	877.602	28.5861	946.712	43.6262
	4.36636	876.77	31.2884	947.544	42.8672
	4.36969	874.271	30.0985	947.544	42.8672
	4.37302	872.607	32.7448	947.544	42.8672
	4.37635	872.607	34.2896	946.712	43.6262
	4.37968	870.941	35.5082	947.544	44.6422
	4.38301	870.941	35.8194	947.544	42.6944
	4.38635	869.275	35.7677	947.544	42.6944
	4.38968	866.778	36.1146	948.377	41.8965
	4.39301	869.277	37.3851	949.21	42.7376
	4.39634	868.444	36.0121	949.21	42.9965
	4.39967	866.778	37.6193	949.21	42.9965
	4.403	866.778	36.6231	948.377	41.8965
	4.40633	864.281	38.1219	948.377	41.8965
	4.40966	862.617	39.1252	948.377	41.8965
	4.41299	859.285	40.3353	948.377	41.8965
	4.41632	856.787	42.2498	948.377	41.8965
	4.41965	854.288	45.0564	947.544	40.8347
	4.42298	850.958	48.7597	947.544	42.5207
	4.42631	849.293	49.4751	947.544	42.5207
	4.42964	848.46	53.4545	946.712	43.6262
	4.43297	845.129	58.0926	946.712	43.6262
	4.4363	842.631	60.5028	945.879	42.651
	4.43963	842.631	62.1908	946.712	43.6262
	4.44296	840.967	63.0484	946.712	43.6262
	4.4463	839.303	66.2774	946.712	43.6262
	4.44963	837.637	67.1918	947.544	44.5593
	4.45296	836.804	68.8166	947.544	44.5593
	4.45629	835.138	72.0717	948.377	45.5342
	4.45962	834.306	73.7018	949.21	44.7663
	4.46295	835.138	73.946	949.21	46.5483
	4.46628	833.474	75.3309	949.21	46.5483
	4.46961	832.641	76.5303	950.043	47.5992
	4.47294	833.474	77.2218	949.21	46.7861
	4.47627	833.474	76.8859	950.042	47.9073
	4.4796	834.307	77.5146	951.707	48.2917
	4.48293	834.306	77.6089	951.707	48.2917
	4.48626	833.473	77.3164	952.54	47.178
	4.48959	834.306	75.6787	952.54	47.178
	4.49292	834.306	75.6787	952.54	47.178
	4.49625	834.304	73.8009	952.54	47.178
	4.49958	834.304	73.8009	951.707	46.0173
	4.50291	831.806	72.7853	950.874	47.1388
	4.50624	833.472	74.2443	950.043	46.019
	4.50957	829.31	74.1236	949.21	44.9312
	4.51291	830.143	74.7879	949.21	44.9312
	4.51624	830.143	77.841	947.544	42.8672
	4.51957	827.644	76.2631	945.879	42.651
	4.5229	828.477	75.428	945.046	41.7195
	4.52623	827.644	76.9871	944.213	42.8672
	4.52956	827.644	76.9871	945.046	42.1604
	4.53289	826.812	77.0291	944.214	41.2864
	4.53622	826.812	77.8886	944.214	41.2864
	4.53955	825.147	76.2584	944.214	41.2864
	4.54288	825.147	77.1744	945.047	42.3367
	4.54621	825.147	77.1744	945.047	42.3367
	4.54954	823.483	76.5003	945.047	42.3367
	4.55287	824.316	74.9928	945.047	42.3367
	4.5562	823.483	74.1435	945.046	42.1604
	4.55953	820.984	72.6889	945.879	43.1681
	4.56286	819.319	73.3221	945.046	43.8797
	4.56619	820.151	72.8858	945.879	44.7663
	4.56952	818.486	71.1916	946.712	45.7772
	4.57286	817.653	71.4056	947.544	46.6673
	4.57619	816.82	71.606	948.377	47.6768
	4.57952	815.987	70.7553	949.21	48.2647
	4.58285	815.154	71.0357	950.876	50.1807
	4.58618	812.656	71.896	950.874	50.3262
	4.58951	812.656	71.9475	950.874	52.0601
	4.59284	811.824	72.2227	950.874	52.0601
	4.59617	811.824	72.5293	952.54	53.9784
	4.5995	810.992	71.612	953.373	55.0217
	4.60283	811.823	69.4045	954.206	54.0127
	4.60616	811.823	68.7083	953.374	54.9531
	4.60949	811.823	66.4648	954.206	54.0127
	4.61282	812.656	65.3213	953.373	53.1759
	4.61615	814.322	62.869	954.206	52.6253
	4.61948	815.154	59.6033	955.038	53.7981
	4.62281	823.481	49.8757	955.87	51.2381
	4.62615	824.313	49.9602	955.87	51.2381
	4.62948	824.313	48.6855	955.037	50.6118
	4.63281	822.647	50.145	955.037	50.6118
	4.63614	824.312	50.9115	955.037	50.6118
	4.63947	822.647	51.7383	955.87	47.7253
	4.6428	822.649	53.565	955.87	46.0692
	4.64613	823.481	54.9537	955.87	46.0692
	4.64946	822.649	55.5977	955.87	43.7637
	4.65279	820.983	56.6846	955.87	43.7637
	4.65612	820.983	59.3617	955.87	41.6863
	4.65945	820.983	57.7191	955.87	41.6863
	4.66278	819.319	60.0719	955.87	39.6866
	4.66611	818.485	59.9102	955.87	39.6866
	4.66944	818.485	61.3738	956.703	38.5881
	4.67277	816.82	60.4651	956.703	38.5881
	4.6761	815.154	62.6874	954.206	39.2668
	4.67943	812.657	65.3208	955.038	40.0016
	4.68276	810.992	66.9149	955.871	37.3851
	4.68609	809.326	68.1471	955.871	37.3851
	4.68942	806.828	72.887	955.871	37.3851
	4.69276	805.162	75.6736	955.871	35.1414
	4.69609	805.163	78.1749	956.704	36.3188
	4.69942	803.499	81.4625	955.038	38.1076
	4.70275	803.497	83.257	955.871	37.1867
	4.70608	800.999	84.3657	955.038	36.0119
	4.70941	799.333	86.6365	955.871	36.7866
	4.71274	796.836	89.3831	955.871	36.7866
	4.71607	793.505	89.3831	956.704	37.913
	4.7194	791.839	91.1449	956.704	37.913
	4.72273	789.342	94.0072	956.704	37.913
	4.72606	788.51	94.492	956.704	38.1076
	4.72939	785.18	96.2352	956.704	38.1076
	4.73272	784.348	96.7765	955.038	36.2168
	4.73605	782.682	99.2853	955.038	36.2168
	4.73938	781.016	99.3412	955.038	36.2168
	4.74271	780.183	102.416	954.206	37.0372
	4.74605	778.519	105.018	952.54	36.9872
	4.74937	777.686	103.997	952.54	36.9872
	4.75271	777.686	105.969	953.373	35.9091
	4.75604	776.852	109.093	952.54	36.9872
	4.75937	776.852	110.038	952.54	36.9872
	4.7627	776.021	109.216	951.707	37.8153
	4.76603	775.188	110.942	950.874	38.8881
	4.76936	776.021	112.354	951.707	39.7232
	4.77269	774.355	112.732	950.874	40.8365
	4.77602	773.522	113.61	950.042	40.0016
	4.77935	774.355	115.07	950.874	39.2668
	4.78268	773.523	117.009	950.874	39.2668
	4.78601	773.523	117.009	950.874	39.2668
	4.78934	772.689	119.001	950.874	39.2668
	4.79267	773.523	117.165	950.874	39.2668
	4.796	772.691	120.33	950.874	39.2668
	4.79933	772.691	121.705	951.707	38.1076
	4.80267	771.858	121.595	951.707	38.1076
	4.806	772.691	122.13	951.707	38.1076
	4.80933	772.691	122.13	952.54	36.9872
	4.81266	771.858	122.081	953.373	37.8153
	4.81599	773.523	120.495	953.373	37.8153
	4.81932	772.691	120.484	953.373	35.9091
	4.82265	772.689	119.622	952.54	34.8241
	4.82598	771.857	118.047	953.373	35.7024
	4.82931	771.858	119.51	954.206	34.6644
	4.83264	771.025	117.17	954.206	32.9133
	4.83597	769.359	117.972	955.87	31.0052
	4.8393	771.025	118.8	955.87	31.0052
	4.84263	770.192	116.565	955.87	31.0052
	4.84596	770.192	116.565	955.037	32.1039
	4.84929	771.025	115.293	955.037	29.9587
	4.85262	771.024	114.812	954.206	29.099
	4.85595	772.691	113.01	954.206	29.099
	4.85928	772.691	112.649	954.206	29.099
	4.86261	774.355	111.544	954.206	29.099
	4.86594	774.355	111.544	954.206	29.099
	4.86928	774.355	109.199	954.206	29.099
	4.87261	774.356	109.604	954.206	29.099
	4.87594	775.188	111.54	954.206	29.099
	4.87927	774.355	110.143	954.206	29.099
	4.8826	775.187	109.871	954.206	29.099
	4.88593	776.019	107.338	952.541	29.1611
	4.88926	779.351	107.922	950.876	29.0977
	4.89259	783.514	105.334	950.877	26.9893
	4.89592	791.841	104.841	950.877	26.9893
	4.89925	793.507	102.597	950.044	27.9155
	4.90258	796.836	103.062	950.044	27.9155
	4.90591	796.837	102.38	950.044	29.8367
	4.90924	797.67	102.637	950.044	29.8367
	4.91257	797.669	103.249	950.044	29.8367
	4.9159	798.502	101.619	951.708	29.8351
	4.91923	798.502	103.137	951.708	29.8351
	4.92256	800.167	101.437	950.876	30.8258
	4.9259	800.167	101.437	950.876	30.8258
	4.92923	801	102.53	950.876	30.8258
	4.93256	802.666	102.439	950.043	31.7566
	4.93589	804.33	102.385	950.043	33.7878
	4.93922	806.828	101.072	950.876	34.8784
	4.94255	808.493	99.4116	950.876	34.8784
	4.94588	810.992	99.1555	951.708	33.897
	4.94921	811.824	98.0632	951.707	35.7024
	4.95254	814.322	96.1257	951.707	35.7024
	4.95587	815.987	94.945	952.54	36.7866
	4.9592	816.82	93.4679	952.54	36.7866
	4.96253	819.319	93.7297	953.373	37.913
	4.96586	820.149	93.0708	953.373	39.7232
	4.96919	822.649	93.0574	954.206	40.5638
	4.97252	824.314	93.6319	954.206	40.5638
	4.97585	825.147	93.3103	954.206	40.5638
	4.97918	829.31	95.9522	954.206	40.5638
	4.98252	830.143	96.5813	955.871	40.7912
	4.98585	832.64	97.4437	956.704	39.7232
	4.98918	833.473	95.1926	956.704	39.7232
	4.99251	834.306	95.3139	958.37	39.5365
	4.99584	836.804	96.3895	958.37	39.5365
	4.99917	836.804	95.5417	957.537	38.6974
	5.0025	840.134	95.2311	957.537	38.6974
	5.00583	838.468	93.9014	958.37	37.7174
	5.00916	840.966	93.3559	958.37	37.7174
	5.01249	842.631	92.0593	958.37	37.7174
	5.01582	844.296	91.1903	958.37	37.7174
	5.01915	845.963	87.7814	958.37	37.7174
	5.02248	847.628	86.956	957.537	36.6355
	5.02581	850.125	84.0551	957.537	36.6355
	5.02914	850.958	80.4179	958.37	35.7024
	5.03247	853.457	77.9839	959.201	34.8254
	5.0358	855.955	75.6549	960.034	35.7038
	5.03913	858.452	72.786	960.034	33.897
	5.04246	859.285	71.8462	960.867	34.8784
	5.0458	861.784	69.6706	960.867	34.8784
	5.04913	864.28	66.862	961.7	34.1145
	5.05246	865.113	66.188	962.533	35.1425
	5.05579	867.611	63.4564	962.533	35.1425
	5.05912	868.444	61.9151	962.533	35.1425
	5.06245	870.941	61.8611	961.7	34.3307
	5.06578	870.942	59.6718	962.531	35.4551
	5.06911	872.607	58.1358	962.531	35.4551
	5.07244	874.272	57.0765	962.531	35.4551
	5.07577	875.105	53.5926	963.364	36.2163
	5.0791	877.604	55.0983	962.531	36.9867
	5.08243	879.268	54.1836	962.531	36.9867
	5.08576	880.101	52.6869	962.531	36.9867
	5.08909	881.765	49.728	963.364	38.1071
	5.09242	883.431	48.903	964.197	37.0367
	5.09575	883.431	47.4442	963.364	37.9126
	5.09908	885.929	46.7077	962.531	38.9352
	5.10241	886.762	44.3	962.531	38.9352
	5.10574	885.929	44.7672	962.531	38.9352
	5.10908	888.428	43.7117	962.531	38.9352
	5.11241	888.427	42.9455	960.867	38.6957
	5.11574	888.427	40.0951	960.867	38.6957
	5.11907	889.261	40.7912	960.867	38.6957
	5.1224	890.092	38.1089	960.867	38.6957
	5.12573	890.093	37.6191	961.699	37.8149
	5.12906	890.092	33.7879	960.867	36.7376
	5.13239	892.589	30.8873	960.034	35.7038
	5.13572	893.422	29.8367	960.034	35.7038
	5.13905	894.255	25.1449	958.369	35.8072
	5.14238	895.088	22.3205	957.537	36.6355
	5.14571	898.419	22.1541	958.369	35.8072
	5.14904	898.419	18.3163	956.703	33.897
	5.15237	898.418	16.6242	957.536	32.802
	5.1557	899.251	18.2416	957.536	32.802
	5.15903	899.252	18.2422	957.536	32.802
	5.16236	899.252	19.6101	957.536	30.8258
	5.16569	900.085	22.3223	958.369	31.7566
	5.16903	899.252	21.2398	958.369	31.7566
	5.17236	900.085	22.3223	958.369	31.7566
	5.17569	900.918	22.5079	958.369	31.7566
	5.17902	898.419	22.814	959.201	32.7456
	5.18235	899.252	23.8638	959.201	32.7456
	5.18568	897.586	24.4003	960.867	34.6658
	5.18901	895.922	25.0708	960.035	35.5987
	5.19234	895.088	24.5294	960.035	35.5987
	5.19567	894.256	26.4351	960.035	35.5987
	5.199	894.255	26.1529	960.035	37.6191
	5.20233	892.591	24.7742	960.035	37.6191
	5.20566	891.758	26.4177	960.035	37.6191
	5.20899	891.758	28.4403	960.867	38.6957
	5.21232	890.925	28.3261	960.867	38.6957
	5.21565	890.092	27.915	960.867	38.6957
	5.21898	890.092	27.915	961.7	39.8144
	5.22232	890.092	30.4497	962.533	38.8388
	5.22565	889.259	30.1598	962.533	38.8388
	5.22898	890.925	27.7988	962.533	38.8388
	5.23231	890.092	26.696	962.533	38.8388
	5.23564	889.259	27.4642	962.533	38.8388
	5.23897	889.259	24.7739	962.533	40.9703
	5.2423	890.092	24.5303	962.533	40.9703
	5.24563	890.092	24.5303	964.197	40.8361
	5.24896	888.427	23.293	964.197	40.8361
	5.25229	887.594	23.1537	963.364	39.7228
	5.25562	885.929	24.6242	963.364	39.7228
	5.25895	885.096	23.2928	963.364	39.7228
	5.26228	885.096	25.9941	964.197	40.5635
	5.26561	883.431	25.9941	964.197	40.5635
	5.26894	882.598	27.7321	964.197	40.5635
	5.27227	881.765	29.0828	964.197	40.5635
	5.2756	879.267	32.0617	965.03	39.7228
	5.27893	879.267	33.0837	965.03	39.7228
	5.28227	878.435	34.4372	964.197	38.8877
	5.28559	876.77	36.0121	964.197	37.0367
	5.28893	876.77	38.6857	963.364	35.9087
	5.29226	874.272	40.0136	964.197	35.0882
	5.29559	873.439	41.3657	963.364	34.329
	5.29892	872.607	42.7399	962.531	35.1409
	5.30225	870.941	44.3119	963.364	34.329
	5.30558	868.444	44.132	963.364	34.8635
	5.30891	868.444	45.453	964.197	34.1264
	5.31224	864.28	45.7065	965.03	33.456
	5.31557	860.948	47.5312	965.861	34.2902
	5.3189	860.117	48.0648	965.861	34.2902
	5.32223	856.787	51.767	966.694	33.5681
	5.32556	855.121	54.278	967.527	34.8784
	5.32889	854.288	55.8977	967.527	34.8784
	5.33222	851.79	56.2193	966.694	35.5999
	5.33555	851.791	58.2204	967.527	38.2177
	5.33888	848.46	60.2803	968.36	37.225
	5.34222	847.627	61.9221	968.36	37.225
	5.34555	846.794	66.0196	967.527	38.1208
	5.34888	845.961	65.2094	968.36	38.6866
	5.35221	844.297	68.4984	967.527	38.1208
	5.35554	843.464	70.1456	966.694	39.0671
	5.35887	842.631	69.7557	967.527	39.6428
	5.3622	842.631	71.7936	968.36	38.6866
	5.36553	842.631	73.9255	966.694	38.3988
	5.36886	843.464	74.6907	966.694	38.3988
	5.37219	843.464	74.8392	966.694	38.3988
	5.37552	842.631	76.4828	965.029	36.0131
	5.37885	842.631	78.4875	964.196	36.9383
	5.38218	841.8	80.319	964.196	36.9383
	5.38551	841.799	82.5435	962.53	35.0371
	5.38884	841.799	82.5435	962.53	35.0371
	5.39217	841.799	86.7807	963.363	34.1145
	5.3955	839.3	87.4864	963.363	34.1145
	5.39883	840.133	88.092	961.699	34.4366
	5.40217	839.3	89.4098	961.699	34.4366
	5.4055	838.467	91.3484	960.866	35.5072
	5.40883	835.97	91.6944	960.866	35.5072
	5.41216	834.304	94.7687	960.866	35.5072
	5.41549	833.472	96.4274	959.2	35.6632
	5.41882	831.807	97.7614	959.2	35.6632
	5.42215	830.974	97.0829	959.2	35.6632
	5.42548	830.142	98.5902	959.2	35.6632
	5.42881	828.476	99.8204	960.033	36.9242
	5.43214	827.643	99.2678	959.201	37.7769
	5.43547	827.643	99.1932	959.201	37.7769
	5.4388	826.81	98.7401	959.201	37.7769
	5.44213	826.81	98.7401	958.37	37.223
	5.44546	827.643	97.0828	958.37	37.223
	5.44879	825.977	98.3131	958.37	37.223
	5.45212	826.81	96.6581	959.203	38.5529
	5.45545	825.977	94.0055	957.537	40.3802
	5.45878	825.146	93.5872	957.537	40.3802
	5.46211	826.812	92.434	958.369	40.9139
	5.46544	827.644	93.1961	958.369	40.9139
	5.46878	827.644	90.7839	958.369	40.9139
	5.47211	827.644	91.1903	957.536	39.6399
	5.47544	825.146	89.5482	957.536	37.5313
	5.47877	826.812	90.8602	958.369	38.2028
	5.4821	826.812	90.8602	958.369	38.2028
	5.48543	825.146	89.7545	959.201	37.1848
	5.48876	825.979	92.7386	959.201	37.1848
	5.49209	824.313	91.6757	960.034	37.9112
	5.49542	826.812	91.4283	960.034	37.9112
	5.49875	826.812	91.4283	960.867	38.6957
	5.50208	825.979	91.0483	961.7	39.5349
	5.50541	828.477	92.6738	961.7	39.5349
	5.50874	826.812	91.7111	962.533	40.4252
	5.51207	827.643	90.0466	964.196	40.4709
	5.5154	828.476	88.4251	965.029	41.4528
	5.51873	827.643	85.931	965.029	41.4528
	5.52206	825.146	86.181	965.861	42.4773
	5.5254	825.977	84.5644	965.863	42.3888
	5.52873	825.979	82.9752	966.695	43.455
	5.53206	826.812	78.9262	967.528	44.3083
	5.53539	827.644	77.3226	967.528	44.3083
	5.53872	825.98	74.1249	967.528	44.3083
	5.54205	826.81	71.762	968.361	45.3702
	5.54538	826.812	69.2988	967.528	44.3083
	5.54871	826.812	66.3544	968.36	43.3712
	5.55204	826.812	64.832	968.36	43.3712
	5.55537	825.98	63.8329	969.193	44.2679
	5.5587	825.146	60.7704	969.193	44.2679
	5.56203	825.146	58.4753	970.025	45.29
	5.56536	825.146	57.583	969.193	44.2679
	5.56869	825.146	54.6165	969.193	44.2679
	5.57202	823.48	52.1218	970.025	43.3712
	5.57535	825.145	49.7271	970.857	42.3481
	5.57869	823.48	47.2078	970.857	42.3481
	5.58202	823.481	45.453	971.69	43.2874
	5.58535	823.48	42.5111	970.857	42.3481
	5.58868	821.816	42.2509	970.024	41.4544
	5.59201	820.984	43.7222	970.025	43.5414
	5.59534	820.15	45.8589	969.193	42.4773
	5.59867	818.485	48.4472	969.193	42.7377
	5.602	817.653	48.9856	969.193	42.7377
	5.60533	814.323	53.3935	968.361	41.9859
	5.60866	813.49	54.5499	967.528	41.2864
	5.61199	814.322	59.8587	967.528	41.2864
	5.61532	813.49	61.854	965.863	41.5098
	5.61865	812.657	63.9487	965.863	41.5098
	5.62198	810.992	67.7946	965.03	40.9153
	5.62531	809.325	69.4373	964.197	39.6412
	5.62864	806.828	70.8805	963.364	40.6431
	5.63197	804.329	72.4352	962.531	40.0588
	5.6353	801.832	74.3415	961.699	41.0956
	5.63863	800.999	73.0957	961.699	41.0956
	5.64196	799.335	75.9957	960.034	40.6418
	5.64529	799.333	74.8208	960.034	40.6418
	5.64863	800.166	73.7943	959.201	39.406
	5.65196	802.665	75.2153	958.369	40.2762
	5.65529	804.329	77.514	959.201	40.9703
	5.65862	810.99	72.8933	959.201	38.9339
	5.66195	809.327	75.6076	959.201	38.9339
	5.66528	809.327	77.6349	959.201	38.8388
	5.66861	808.494	78.7405	958.37	37.7174
	5.67194	806.828	81.5079	959.203	38.5538
	5.67527	803.497	83.5674	959.203	38.5538
	5.6786	802.666	82.1693	959.203	38.5538
	5.68193	799.335	88.1589	958.37	37.5207
	5.68526	796.836	89.5481	957.537	36.5344
	5.68859	794.338	92.3989	957.537	36.5344
	5.69192	791.841	92.7916	957.537	36.5344
	5.69525	790.175	95.6182	956.704	37.5207
	5.69858	787.676	95.9319	955.871	38.4577
	5.70191	785.179	97.3436	955.871	38.4577
	5.70525	783.514	100.668	955.871	38.4577
	5.70858	781.848	100.998	955.871	38.4577
	5.71191	781.016	104.139	955.038	39.4428
	5.71524	778.519	103.527	954.206	38.5058
	5.71857	778.519	105.579	954.206	38.5058
	5.7219	776.021	106.194	954.206	38.5058
	5.72523	775.188	104.275	954.206	38.5058
	5.72856	775.188	106.798	955.038	41.4544
	5.73189	775.188	108.89	955.038	41.4544
	5.73522	771.025	108.69	954.206	40.4725
	5.73855	771.858	110.173	955.871	40.4268
	5.74188	769.359	110.496	955.871	40.4268
	5.74521	769.359	110.496	956.704	39.5365
	5.74854	769.359	111.196	958.37	39.5365
	5.75187	768.527	110.776	958.37	39.5365
	5.7552	766.861	111.707	959.203	38.5538
	5.75854	765.196	111.707	960.034	39.6283
	5.76186	766.029	112.387	960.867	38.6957
	5.7652	765.196	112.466	962.531	38.9352
	5.76853	766.862	112.696	962.531	38.9352
	5.77186	766.029	112.847	964.197	39.2662
	5.77519	767.694	113.222	965.03	38.4933
	5.77852	767.694	112.6	965.03	38.4933
	5.78185	768.527	114.226	965.03	40.8246
	5.78518	767.694	113.971	965.863	40.1509
	5.78851	767.694	113.516	965.863	40.1509
	5.79184	769.359	114.246	964.197	39.6411
	5.79517	769.359	113.922	964.197	39.6411
	5.7985	768.528	114.128	965.03	38.9707
	5.80183	770.192	115.001	965.03	38.9707
	5.80516	772.691	113.239	965.03	38.9707
	5.80849	774.355	110.143	962.531	37.7781
	5.81182	776.853	108.958	961.699	36.6224
	5.81515	778.519	110.608	961.699	36.6224
	5.81848	780.183	109.702	960.867	35.5089
	5.82181	780.183	108.277	961.7	34.3307
	5.82515	781.018	110.478	960.867	33.2499
	5.82848	781.016	108.928	961.7	32.1039
	5.83181	781.849	109.093	960.034	31.8728
	5.83514	783.514	108.414	959.201	30.8857
	5.83847	784.346	106.177	959.201	30.8857
	5.8418	783.515	103.423	959.201	30.8857
	5.84513	785.18	100.889	959.201	30.8857
	5.84846	786.845	100.411	959.201	30.8857
	5.85179	789.343	98.0494	959.201	30.8857
	5.85512	791.841	97.7235	959.201	30.8857
	5.85845	793.506	97.0399	959.201	30.8857
	5.86178	796.836	94.8431	960.033	29.8367
	5.86511	800.167	94.5697	960.033	29.8367
	5.86844	803.499	92.9923	960.033	29.8367
	5.87177	806.828	91.509	960.033	29.8367
	5.8751	810.159	91.7108	960.866	28.972
	5.87844	814.323	90.9058	960.866	30.8274
	5.88177	817.653	91.7557	961.699	31.7581
	5.8851	820.983	90.9461	960.867	32.802
	5.88843	822.649	91.2911	962.531	32.7472
	5.89176	825.146	90.1674	962.531	32.7472
	5.89509	825.98	91.6953	963.364	33.7895
	5.89842	827.644	90.2135	964.196	34.8784
	5.90175	830.973	89.2234	964.196	34.8784
	5.90508	832.639	87.7818	965.861	35.0371
	5.90841	835.97	88.8704	966.694	36.2179
	5.91174	840.134	89.0523	967.527	35.3
	5.91507	843.465	88.5108	965.863	37.9734
	5.9184	846.794	90.1656	965.863	37.9734
	5.92173	850.958	90.4165	966.695	39.2544
	5.92506	853.457	89.5895	965.863	40.3348
	5.92839	853.457	89.5895	965.863	38.3609
	5.93172	855.954	88.7886	965.863	38.3609
	5.93505	857.62	87.382	965.03	39.536
	5.93839	859.284	86.3807	963.364	38.9707
	5.94172	860.95	84.9779	963.364	41.3646
	5.94505	860.117	81.8691	963.364	41.3646
	5.94838	862.614	76.9644	962.531	40.1509
	5.95171	865.113	76.2584	961.699	41.3646
	5.95504	868.443	73.9434	961.699	39.6294
	5.95837	869.275	69.9666	963.364	41.0956
	5.9617	870.94	66.75	962.531	40.0588
	5.96503	874.271	62.1002	962.531	40.0588
	5.96836	874.271	59.7324	960.867	39.6428
	5.97169	876.77	56.8734	961.7	40.5536
	5.97502	880.101	50.0968	962.533	39.3149
	5.97835	882.598	44.768	962.533	39.3149
	5.98168	887.595	37.3355	961.7	38.3988
	5.98501	890.925	32.8032	960.867	39.079
	5.98834	890.925	30.3433	960.867	39.079
	5.99167	892.591	29.1625	961.699	40.0934
	5.995	893.422	27.7814	961.699	40.0934
	5.99833	893.422	27.7814	960.866	39.2662
	6.00167	893.422	25.4179	961.699	38.1071
	6.005	895.088	26.8334	962.531	39.2191
	6.00833	895.088	26.4168	962.531	39.2191
	6.01166	896.753	25.4179	962.531	39.2191
	6.01499	895.921	24.7732	963.364	40.3691
	6.01832	898.418	22.8132	963.364	40.3691
	6.02165	898.418	23.1352	965.03	40.8246
	6.02498	900.916	23.1551	964.197	41.9968
	6.02831	901.749	23.766	964.197	41.9968
	6.03164	904.248	22.5073	964.197	41.9968
	6.03497	904.248	23.3144	964.197	41.9968
	6.0383	906.745	22.8114	965.03	41.3646
	6.04163	905.912	23.2331	965.863	40.1509
	6.04496	905.912	23.2331	965.863	40.1509
	6.04829	907.578	22.5054	965.863	40.1509
	6.05162	908.409	22.1552	966.695	38.9707
	6.05495	908.409	22.1552	966.695	38.4933
	6.05828	909.242	22.5892	969.194	37.3845
	6.06161	909.242	22.2593	968.361	38.1071
	6.06495	910.075	21.4771	966.695	36.0115
	6.06828	909.242	22.2593	966.695	36.0115
	6.07161	910.908	20.4404	967.527	36.9354
	6.07494	910.908	20.4404	967.527	36.9354
	6.07827	910.908	20.4404	966.695	36.0115
	6.0816	911.741	19.6799	965.863	35.1409
	6.08493	911.741	17.7014	965.863	36.9867
	6.08826	910.908	18.9379	965.863	36.9867
	6.09159	911.741	18.5184	965.863	36.9867
	6.09492	910.076	18.719	965.863	37.3845
	6.09825	911.741	17.0656	965.863	37.3845
	6.10158	910.908	17.5199	966.695	38.1071
	6.10491	910.075	17.4936	965.863	39.2191
	6.10824	910.908	17.5199	965.03	38.1071
	6.11157	911.742	19.8668	965.03	38.1071
	6.1149	910.908	17.3075	964.197	38.8877
	6.11823	911.741	17.4934	964.197	38.6971
	6.12156	911.741	17.4934	964.197	38.6971
	6.1249	912.573	17.8337	963.363	41.5418
	6.12823	913.406	18.3196	963.363	41.5418
	6.13156	912.573	17.8337	962.531	40.6091
	6.13489	911.741	17.2807	964.197	40.8361
	6.13822	912.573	15.6227	965.861	42.7376
	6.14155	911.741	17.7036	965.861	42.7376
	6.14488	910.075	16.6262	965.03	41.8977
	6.14821	910.075	17.0654	965.03	41.8977
	6.15154	908.41	17.0653	965.863	41.1518
	6.15487	907.578	15.9739	967.528	41.5542
	6.1582	906.745	16.8472	967.528	41.5542
	6.16153	906.745	17.7034	967.528	41.5542
	6.16486	905.912	17.2001	967.528	41.5542
	6.16819	904.248	18.9379	966.695	40.4607
	6.17152	905.079	17.7034	966.695	38.7805
	6.17485	904.248	20.7995	964.197	38.2162
	6.17819	904.248	20.7995	963.364	38.7805
	6.18152	903.415	19.4914	962.533	37.7797
	6.18485	902.582	21.5848	962.533	37.7797
	6.18818	899.251	23.235	960.867	37.4355
	6.19151	900.916	24.0946	961.7	38.3988
	6.19484	897.586	25.1467	960.034	38.2057
	6.19817	897.586	27.8011	960.034	36.7249
	6.2015	896.753	26.5595	960.034	36.7249
	6.20483	896.753	27.517	960.034	36.7249
	6.20816	895.089	27.6488	960.866	37.827
	6.21149	894.255	26.156	961.699	38.9707
	6.21482	893.422	24.8321	961.699	40.8246
	6.21815	893.422	25.9964	962.531	41.6875
	6.22148	893.422	23.2951	962.531	40.3348
	6.22481	893.422	23.2951	964.197	42.1726
	6.22814	890.924	22.0094	965.863	44.7675
	6.23147	891.757	22.3223	966.694	46.0984
	6.2348	890.924	23.4731	966.694	46.0984
	6.23814	890.091	21.9884	967.527	46.5873
	6.24146	884.264	30.0984	968.36	47.9081
	6.2448	881.766	34.4372	968.36	47.9081
	6.24813	880.934	33.2488	969.193	46.8643
	6.25146	878.435	36.2169	969.193	46.8643
	6.25479	877.602	35.9221	968.36	45.5335
	6.25812	875.937	36.2807	968.36	45.5335
	6.26145	873.438	39.255	968.36	45.5335
	6.26478	872.605	40.1516	968.361	43.2015
	6.26811	870.108	42.8559	969.194	42.3913
	6.27144	869.275	44.4341	968.361	41.0956
	6.27477	868.443	48.0626	968.361	41.0956
	6.2781	865.113	50.1723	967.528	41.9087
	6.28143	863.448	53.3841	966.695	40.6431
	6.28476	860.95	58.61	965.863	39.4073
	6.28809	857.62	63.1045	965.863	39.4073
	6.29142	856.787	66.5211	965.03	38.2041
	6.29475	855.121	70.2527	965.03	38.2041
	6.29809	855.121	72.634	965.03	38.2041
	6.30142	853.456	76.0139	965.03	38.2041
	6.30475	852.623	78.2968	964.197	37.0367
	6.30808	852.623	82.528	965.03	37.8149
	6.31141	850.124	83.1253	965.03	37.8149
	6.31474	850.125	87.3742	965.03	37.8149
	6.31807	847.627	87.9701	965.03	37.8149
	6.3214	847.627	89.8008	964.197	37.0367
	6.32473	845.961	91.2106	965.861	35.0371
	6.32806	846.794	91.4283	965.861	35.0371
	6.33139	845.129	92.474	966.694	34.1145
	6.33472	842.63	94.9456	968.36	34.3306
	6.33805	841.799	96.5796	969.193	35.0371
	6.34138	841.799	98.5131	969.193	35.0371
	6.34471	840.966	98.2171	970.025	34.1145
	6.34804	839.301	98.8376	971.691	32.2189
	6.35137	838.468	100.484	971.691	32.2189
	6.35471	837.636	100.157	971.691	32.2189
	6.35804	835.97	100.838	970.858	33.1384
	6.36137	835.97	101.058	970.858	33.1384
	6.3647	835.137	102.344	971.691	32.2189
	6.36803	834.304	101.769	972.524	31.2427
	6.37136	832.639	103.051	972.524	31.2427
	6.37469	833.472	103.423	971.691	32.2189
	6.37802	830.974	103.995	971.691	34.4382
	6.38135	830.974	103.995	971.691	34.4382
	6.38468	830.142	103.313	971.691	34.4382
	6.38801	829.309	102.941	970.858	33.8014
	6.39134	829.309	102.941	970.025	34.8651
	6.39467	829.309	102.653	970.858	36.1284
	6.398	828.476	102.269	972.524	37.9751
	6.40133	828.476	102.269	971.691	38.7821
	6.40466	827.644	101.912	971.691	41.0972
	6.40799	827.644	101.912	971.691	41.0972
	6.41132	827.644	101.912	972.524	41.6891
	6.41465	826.812	101.58	971.69	44.6327
	6.41798	828.477	102.919	971.69	44.6327
	6.42131	826.81	99.6346	972.521	45.2592
	6.42465	826.81	99.6346	972.521	45.2592
	6.42798	825.977	99.3605	972.521	45.2592
	6.43131	826.81	98.1762	971.69	44.0498
	6.43464	825.977	97.4816	971.69	44.0498
	6.43797	826.81	96.3511	971.69	44.0498
	6.4413	826.81	94.0198	969.193	43.0852
	6.44463	825.977	93.8476	969.193	43.0852
	6.44796	826.81	92.2328	969.193	39.3149
	6.45129	825.98	89.7805	968.36	38.1087
	6.45462	826.812	88.132	967.527	36.9383
	6.45795	825.147	87.2899	967.527	35.3
	6.46128	824.314	84.1933	967.527	35.3
	6.46461	825.147	83.2601	967.527	31.5373
	6.46794	824.314	80.8773	966.694	30.9304
	6.47127	824.314	78.5105	967.527	30.0972
	6.4746	824.314	74.5974	967.527	30.0972
	6.47794	823.48	69.9363	967.527	30.0972
	6.48127	824.313	67.0819	967.527	30.0972
	6.4846	824.314	63.3385	968.36	31.4051
	6.48793	826.812	57.9672	968.36	31.4051
	6.49126	825.98	50.8024	968.36	31.4051
	6.49459	826.812	48.7519	968.36	31.4051
	6.49792	827.644	43.5532	968.36	31.4051
	6.50125	826.812	42.7714	968.36	31.4051
	6.50458	828.477	42.2493	967.527	32.2332
	6.50791	825.979	40.609	967.527	32.2332
	6.51124	844.297	47.2198	969.193	31.8291
	6.51457	842.633	48.8746	967.527	33.6918
	6.5179	842.633	48.9502	967.527	33.6918
	6.52123	841.8	51.41	967.527	33.6918
	6.52456	839.301	52.2396	967.527	33.6918
	6.52789	836.804	53.1063	965.029	34.4382
	6.53122	835.138	54.8197	965.029	34.4382
	6.53456	831.807	59.4791	964.196	33.8014
	6.53789	828.477	64.1439	964.196	33.8014
	6.54122	825.147	65.2865	963.364	34.8635
	6.54455	824.314	67.958	963.364	34.8635
	6.54788	821.816	67.6786	965.029	34.4382
	6.55121	820.983	70.417	965.029	34.4382
	6.55454	819.317	73.6243	965.861	33.6369
	6.55787	816.819	72.5298	966.694	34.8651
	6.5612	815.153	75.918	966.695	37.2234
	6.56453	813.488	77.4135	966.695	37.2234
	6.56786	813.488	79.1614	968.361	37.1238
	6.57119	810.159	82.3192	969.194	37.7781
	6.57452	809.326	84.9122	968.361	36.6224
	6.57785	807.662	87.2971	969.194	37.7781
	6.58118	805.164	89.6319	969.194	37.7781
	6.58451	803.499	92.0743	969.194	37.7781
	6.58784	800.167	94.1399	968.361	38.4933
	6.59117	800.166	96.428	969.193	37.3862
	6.5945	798.501	96.6578	969.193	37.3862
	6.59783	796.003	100.064	969.193	37.9751
	6.60117	796.003	102.366	969.193	37.9751
	6.6045	793.506	103.67	970.025	37.2251
	6.60783	791.841	105.509	970.025	37.2251
	6.61116	790.175	108.003	969.193	36.6872
	6.61449	789.342	108.877	970.025	37.2251
	6.61782	786.013	111.096	970.858	36.5357
	6.62115	784.348	111.511	969.194	36.4832
	6.62448	782.682	111.958	969.194	36.4832
	6.62781	781.016	113.386	970.86	36.5339
	6.63114	775.188	111.109	970.027	35.9085
	6.63447	771.025	112.273	969.194	37.1861
	6.6378	769.361	114.376	968.361	36.0114
	6.64113	766.862	115.065	968.361	36.0114
	6.64446	764.364	115.838	969.193	35.5599
	6.64779	764.364	115.838	970.025	36.2169
[truncated: 4,671 more rows]

## Sheet: Fig. 2e
Fig. 2e
	Fabrication code file size
	Resolution (mm)	File size (KB)
	10	0.289
	5	0.396
	2.5	0.623
	1.25	1.096
	0.625	2.074
	0.3125	4.032
	0.15625	7.941

## Sheet: Fig. 2f
Fig. 2f
	Resolution 10 mm				Resolution 5 mm				Resolution 2.5 mm				Resolution 1.25 mm				Resolution 0.625 mm
	Trajectory (mm)	Diameter D (mm)	Error bar (mm)		Trajectory (mm)	Diameter D (mm)	Error bar (mm)		Trajectory (mm)	Diameter D (mm)	Error bar (mm)		Trajectory (mm)	Diameter D (mm)	Error bar (mm)		Trajectory (mm)	Diameter D (mm)	Error bar (mm)
	0.04563	0.00977	0.01954		0.1761	0.10499	0.04207		-0.0164	0.05875	0.0257		0.24065	0.13289	0.04215		0.01384	0.05319	0.01843
	0.06606	0.01693	0.03385		0.19695	0.10947	0.04299		0.00448	0.0722	0.0228		0.26142	0.14397	0.04193		0.03453	0.10632	0.04897
	0.0865	0.05169	0.05973		0.2178	0.12102	0.04316		0.02536	0.07816	0.02614		0.28219	0.15446	0.04641		0.05522	0.11404	0.05145
	0.10694	0.07629	0.05722		0.23865	0.13021	0.04288		0.04624	0.08627	0.00969		0.30296	0.1673	0.05322		0.07591	0.07813	0.00326
	0.12738	0.0832	0.05918		0.2595	0.13619	0.04387		0.06712	0.09014	0.01414		0.32372	0.18142	0.05556		0.0966	0.07347	0.01754
	0.14782	0.06425	0.04976		0.28035	0.14135	0.0453		0.088	0.08931	0.01514		0.34449	0.19191	0.05062		0.11729	0.08548	0.01562
	0.16825	0.06788	0.0518		0.3012	0.14819	0.04792		0.10888	0.09508	0.02254		0.36526	0.19745	0.04614		0.13798	0.08806	0.00906
	0.18869	0.07156	0.05177		0.32205	0.16203	0.04663		0.12976	0.10272	0.02303		0.38603	0.21176	0.05255		0.15867	0.09552	0.00801
	0.20913	0.08745	0.04503		0.3429	0.17715	0.04965		0.15064	0.11176	0.02222		0.4068	0.23434	0.05178		0.17936	0.10274	0.01451
	0.22957	0.10709	0.02895		0.36375	0.18653	0.05486		0.17152	0.11929	0.02344		0.42756	0.25001	0.05712		0.20005	0.11461	0.01257
	0.25001	0.11567	0.03665		0.3846	0.19483	0.06094		0.1924	0.1307	0.02549		0.44833	0.26484	0.05493		0.22074	0.11756	0.01229
	0.27044	0.12082	0.04192		0.40545	0.20843	0.06223		0.21328	0.14251	0.03569		0.4691	0.28035	0.05534		0.24143	0.12817	0.00764
	0.29088	0.12946	0.03987		0.4263	0.22311	0.06518		0.23416	0.15129	0.03958		0.48987	0.28859	0.05394		0.26212	0.13629	0.01226
	0.31132	0.13884	0.04627		0.44715	0.23638	0.05991		0.25504	0.16283	0.0363		0.51063	0.29812	0.04365		0.28281	0.14313	0.01835
	0.33176	0.15206	0.04397		0.468	0.25108	0.05508		0.27592	0.17486	0.03653		0.5314	0.30818	0.04668		0.3035	0.15624	0.02374
	0.3522	0.166	0.0462		0.48885	0.26268	0.0522		0.2968	0.19002	0.03295		0.55217	0.32005	0.04103		0.32419	0.17487	0.02704
	0.37263	0.17687	0.05259		0.5097	0.27651	0.04962		0.31768	0.20433	0.03215		0.57294	0.32962	0.03906		0.34488	0.18563	0.02772
	0.39307	0.18468	0.0599		0.53055	0.28721	0.04895		0.33856	0.21788	0.02956		0.59371	0.34065	0.03721		0.36557	0.19554	0.03095
	0.41351	0.19549	0.06493		0.5514	0.30169	0.04899		0.35944	0.22874	0.03205		0.61447	0.34838	0.03231		0.38626	0.20744	0.02997
	0.43395	0.20691	0.07109		0.57225	0.31295	0.04478		0.38032	0.24703	0.03121		0.63524	0.36144	0.02517		0.40695	0.22489	0.03601
	0.45439	0.22288	0.07236		0.5931	0.32158	0.04277		0.4012	0.26229	0.0337		0.65601	0.36894	0.02377		0.42764	0.24327	0.04039
	0.47482	0.23373	0.07365		0.61395	0.32843	0.03875		0.42208	0.27784	0.03117		0.67678	0.3755	0.02497		0.44833	0.26163	0.03494
	0.49526	0.25093	0.07191		0.6348	0.33725	0.03622		0.44296	0.2911	0.03048		0.69754	0.38295	0.02342		0.46902	0.27712	0.03433
	0.5157	0.26232	0.07085		0.65565	0.34584	0.03358		0.46384	0.30215	0.03189		0.71831	0.39282	0.01634		0.48971	0.29135	0.02757
	0.53614	0.27435	0.06493		0.6765	0.35491	0.03377		0.48472	0.31107	0.03453		0.73908	0.39473	0.01739		0.5104	0.29945	0.02676
	0.55658	0.28713	0.06042		0.69735	0.36557	0.03026		0.5056	0.32506	0.03219		0.75985	0.39864	0.01546		0.53109	0.30994	0.02336
	0.57701	0.29738	0.06032		0.7182	0.37415	0.02772		0.52648	0.33508	0.02963		0.78062	0.40318	0.0111		0.55178	0.32344	0.02116
	0.59745	0.30803	0.06218		0.73905	0.37974	0.02027		0.54736	0.34675	0.02821		0.80138	0.40677	0.00943		0.57247	0.33549	0.01597
	0.61789	0.31855	0.05683		0.7599	0.38276	0.01498		0.56824	0.35801	0.02715		0.82215	0.40723	0.0064		0.59316	0.34357	0.01307
	0.63833	0.32948	0.05584		0.78075	0.38621	0.01613		0.58912	0.36633	0.0227		0.84292	0.41263	0.00434		0.61385	0.35121	0.01048
	0.65877	0.34133	0.04869		0.8016	0.39042	0.01759		0.61	0.36942	0.01906		0.86369	0.41467	0.00582		0.63454	0.3563	0.00741
	0.6792	0.35278	0.04225		0.82245	0.39383	0.01756		0.63088	0.37313	0.0161		0.88445	0.41404	0.00738		0.65523	0.36432	0.00597
	0.69964	0.35776	0.03389		0.8433	0.39575	0.01246		0.65176	0.37976	0.01496		0.90522	0.41221	0.00557		0.67592	0.36989	0.00483
	0.72008	0.36465	0.02806		0.86415	0.39789	0.00979		0.67264	0.38526	0.01474		0.92599	0.41446	0.00616		0.69661	0.37871	0.00639
	0.74052	0.37182	0.02328		0.885	0.40124	0.00985		0.69352	0.39102	0.01401		0.94676	0.41631	0.00528		0.7173	0.38451	0.0049
	0.76096	0.37408	0.02235		0.90585	0.4017	0.01038		0.7144	0.39371	0.01623		0.96753	0.4165	0.00677		0.73799	0.39152	0.00397
	0.78139	0.37939	0.02448		0.9267	0.40106	0.01099		0.73528	0.39808	0.01551		0.98829	0.41792	0.00677		0.75868	0.39425	0.01026
	0.80183	0.38673	0.02393		0.94755	0.40161	0.00657		0.75616	0.40146	0.01934		1.00906	0.41608	0.00749		0.77937	0.39721	0.01282
	0.82227	0.39249	0.02289		0.9684	0.39932	0.01031		0.77704	0.40289	0.01915		1.02983	0.4124	0.00686		0.80006	0.39758	0.01513
	0.84271	0.39832	0.02221		0.98925	0.39976	0.01208		0.79792	0.40088	0.01751		1.0506	0.4103	0.00952		0.82075	0.40031	0.01645
	0.86315	0.40288	0.01933		1.0101	0.40238	0.01526		0.8188	0.40347	0.01582		1.07136	0.40668	0.01409		0.84144	0.4009	0.018
	0.88358	0.40257	0.01912		1.03095	0.40179	0.01884		0.83968	0.40302	0.01501		1.09213	0.40543	0.014		0.86213	0.4015	0.01911
	0.90402	0.40332	0.01558		1.0518	0.39963	0.0168		0.86056	0.40626	0.011		1.1129	0.40294	0.0127		0.88282	0.40219	0.01734
	0.92446	0.40548	0.01695		1.07265	0.39583	0.01552		0.88144	0.40708	0.00885		1.13367	0.40103	0.01283		0.90351	0.40498	0.01533
	0.9449	0.40707	0.01618		1.0935	0.39537	0.01484		0.90232	0.40787	0.00844		1.15444	0.40089	0.00924		0.9242	0.40742	0.01762
	0.96534	0.41107	0.0118		1.11435	0.39276	0.01555		0.9232	0.40992	0.00665		1.1752	0.39473	0.0068		0.94489	0.41031	0.01841
	0.98577	0.40985	0.01111		1.1352	0.39301	0.01803		0.94408	0.40914	0.00724		1.19597	0.39233	0.00876		0.96558	0.40641	0.01666
	1.00621	0.40864	0.00926		1.15605	0.38997	0.01638		0.96496	0.40944	0.00748		1.21674	0.38908	0.0085		0.98627	0.40209	0.01295
	1.02665	0.40662	0.00879		1.1769	0.38721	0.01573		0.98584	0.40803	0.0084		1.23751	0.38667	0.0083		1.00696	0.40251	0.01289
	1.04709	0.4085	0.00812		1.19775	0.38437	0.01677		1.00672	0.40584	0.00855		1.25827	0.38003	0.00833		1.02765	0.40297	0.01072
	1.06753	0.40555	0.00674		1.2186	0.38068	0.01756		1.0276	0.40223	0.00756		1.27904	0.37752	0.01099		1.04834	0.39635	0.01293
	1.08796	0.40427	0.00809		1.23945	0.37993	0.01478		1.04848	0.3986	0.00515		1.29981	0.37727	0.01235		1.06903	0.39575	0.01087
	1.1084	0.40165	0.01287		1.2603	0.37763	0.01304		1.06936	0.39524	0.00458		1.32058	0.37588	0.0139		1.08972	0.39346	0.01671
	1.12884	0.40202	0.01676		1.28115	0.37513	0.01153		1.09024	0.38987	0.00576		1.34135	0.37489	0.01712		1.11041	0.39685	0.01826
	1.14928	0.3993	0.01723		1.302	0.37207	0.01119		1.11112	0.38836	0.00876		1.36211	0.37358	0.01534		1.1311	0.39448	0.01858
	1.16972	0.39698	0.0145		1.32285	0.36965	0.01184		1.132	0.38559	0.00671		1.38288	0.36855	0.01503		1.15179	0.39002	0.01572
	1.19015	0.39117	0.01437		1.3437	0.36898	0.01116		1.15288	0.38359	0.00754		1.40365	0.36448	0.01103		1.17248	0.38506	0.01267
	1.21059	0.38792	0.01372		1.36455	0.36468	0.00923		1.17376	0.38094	0.00665		1.42442	0.36822	0.00901		1.19317	0.38262	0.01265
	1.23103	0.38482	0.0126		1.3854	0.36327	0.00967		1.19464	0.37907	0.00857		1.44518	0.36849	0.0064		1.21386	0.37862	0.01233
	1.25147	0.38715	0.01163		1.40625	0.3621	0.00634		1.21552	0.37804	0.00955		1.46595	0.36572	0.00558		1.23455	0.37614	0.0122
	1.27191	0.38543	0.01434		1.4271	0.36	0.00502		1.2364	0.373	0.0071		1.48672	0.36247	0.0044		1.25524	0.3743	0.01384
	1.29234	0.38096	0.01391		1.44795	0.36033	0.00661		1.25728	0.37026	0.00721		1.50749	0.35987	0.00579		1.27593	0.37211	0.00963
	1.31278	0.37627	0.01317		1.4688	0.35909	0.0064		1.27816	0.36751	0.00572		1.52826	0.35656	0.00536		1.29662	0.37193	0.00611
	1.33322	0.3729	0.01226		1.48965	0.3568	0.00485		1.29904	0.36561	0.00522		1.54902	0.35227	0.00341		1.31731	0.37171	0.00597
	1.35366	0.37012	0.01349		1.5105	0.35377	0.00278		1.31992	0.36475	0.00437		1.56979	0.35034	0.00262		1.338	0.36988	0.00558
	1.3741	0.36814	0.01003		1.53135	0.35215	0.00304		1.3408	0.36436	0.00722		1.59056	0.34937	0.00152		1.35869	0.36893	0.00782
	1.39453	0.3674	0.01206		1.5522	0.35068	0.0048		1.36168	0.36087	0.00589		1.61133	0.3496	0.00384		1.37938	0.36528	0.00279
	1.41497	0.36331	0.00724		1.57305	0.34978	0.00403		1.38256	0.3573	0.00774		1.63209	0.35032	0.00441		1.40007	0.36319	0.00243
	1.43541	0.36238	0.01024		1.5939	0.35034	0.00178		1.40344	0.35694	0.00783		1.65286	0.35299	0.00325		1.42076	0.36505	0.00315
	1.45585	0.36203	0.01036		1.61475	0.3496	0.00414		1.42432	0.35785	0.00617		1.67363	0.35703	0.00552		1.44145	0.3692	0.00405
	1.47629	0.3603	0.00866		1.6356	0.34777	0.00426		1.4452	0.35732	0.00583		1.6944	0.35462	0.00755		1.46214	0.36824	0.00762
	1.49672	0.3582	0.00684		1.65645	0.34978	0.00354		1.46608	0.35717	0.00396		1.71517	0.35348	0.0015		1.48283	0.36593	0.00786
	1.51716	0.35872	0.00776		1.6773	0.35051	0.00355		1.48696	0.35806	0.00304		1.73593	0.35372	0.0011		1.50352	0.36454	0.00776
	1.5376	0.35691	0.00958		1.69815	0.35068	0.00505		1.50784	0.35734	0.00417		1.7567	0.35515	0.00219		1.52421	0.3662	0.00424
	1.55804	0.35534	0.00744		1.719	0.35086	0.00493		1.52872	0.35537	0.00526		1.77747	0.35563	0.000413268		1.5449	0.36898	0.0034
	1.57848	0.35298	0.00873		1.73985	0.35305	0.00296		1.5496	0.35501	0.00538		1.79824	0.35754	0.000712228		1.56559	0.36853	0.000399067
	1.59891	0.35604	0.00814		1.7607	0.35125	0.002		1.57048	0.35449	0.00322		1.819	0.35895	0.00325		1.58628	0.36691	0.00212
	1.61935	0.3564	0.00802		1.78155	0.3505	0.00521		1.59136	0.35323	0.00235		1.83977	0.36105	0.00618		1.60697	0.36616	0.00785
	1.63979	0.35226	0.00873		1.8024	0.34813	0.00509		1.61224	0.35341	0.00238		1.86054	0.36315	0.00693		1.62766	0.36685	0.00818
	1.66023	0.35153	0.00894		1.82325	0.34796	0.00383		1.63312	0.35377	0.00222		1.88131	0.36336	0.00843		1.64835	0.36505	0.00291
	1.68067	0.34971	0.00928		1.8441	0.34906	0.00317		1.654	0.3534	0.00374		1.90208	0.36314	0.0074		1.66904	0.36459	0.000698451
	1.7011	0.34902	0.00662		1.86495	0.35015	0.0028		1.67488	0.35251	0.00329		1.92284	0.36456	0.00559		1.68973	0.36621	0.00223
	1.72154	0.34774	0.00681		1.8858	0.35179	0.00205		1.69576	0.35197	0.00149		1.94361	0.36668	0.00184		1.71042	0.36502	0.00662
	1.74198	0.34866	0.00624		1.90665	0.35176	0.00531		1.71664	0.35251	0.00195		1.96438	0.36689	0.00471		1.73111	0.36845	0.00925
	1.76242	0.34921	0.00581		1.9275	0.35391	0.00674		1.73752	0.35322	0.00362		1.98515	0.3685	0.0056		1.7518	0.36794	0.01161
	1.78286	0.35119	0.00726		1.94835	0.35298	0.00844		1.7584	0.35233	0.00279		2.00591	0.37333	0.00275		1.77249	0.3703	0.00865
	1.80329	0.35157	0.00627		1.9692	0.35407	0.00801		1.77928	0.35232	0.0035		2.02668	0.37219	0.00205		1.79318	0.37304	0.00869
	1.82373	0.35285	0.00506		1.99005	0.35246	0.00755		1.80016	0.35015	0.00387		2.04745	0.37241	0.00324		1.81387	0.37372	0.00883
	1.84417	0.35069	0.00329		2.0109	0.35119	0.00768		1.82104	0.35049	0.00562		2.06822	0.37446	0.00343		1.83456	0.37375	0.00683
	1.86461	0.34997	0.00295		2.03175	0.35209	0.0076		1.84192	0.34757	0.0055		2.08899	0.37172	0.00465		1.85525	0.37469	0.00283
	1.88505	0.3514	0.00571		2.0526	0.35318	0.00771		1.8628	0.34979	0.00293		2.10975	0.36844	0.00968		1.87594	0.37309	0.00376
	1.90548	0.35049	0.00589		2.07345	0.35445	0.00646		1.88368	0.35215	0.000723857		2.13052	0.37167	0.00856		1.89663	0.37287	0.00205
	1.92592	0.34795	0.00444		2.0943	0.35358	0.00383		1.90456	0.35414	0.00123		2.15129	0.37781	0.00678		1.91732	0.37333	0.0024
	1.94636	0.34666	0.00503		2.11515	0.35179	0.00283		1.92544	0.35324	0.00132		2.17206	0.38138	0.00739		1.93801	0.3733	0.00587
	1.9668	0.34868	0.00454		2.136	0.34997	0.00359		1.94632	0.35088	0.00332		2.19282	0.38251	0.00556		1.9587	0.37171	0.0058
	1.98724	0.35016	0.00225		2.15685	0.35087	0.00367		1.9672	0.35051	0.00426		2.21359	0.38208	0.00392		1.97939	0.3733	0.00566
	2.00767	0.34997	0.00367		2.1777	0.3525	0.00354		1.98808	0.35123	0.00485		2.23436	0.3814	0.00562		2.00008	0.37469	0.00239
	2.02811	0.34884	0.00634		2.19855	0.35358	0.00444		2.00896	0.3496	0.00398		2.25513	0.3823	0.00437		2.02077	0.37333	0.00284
	2.04855	0.34611	0.00532		2.2194	0.35467	0.00292		2.02984	0.34978	0.00355		2.2759	0.38581	0.00701		2.04146	0.37104	0.00346
	2.06899	0.34796	0.00301		2.24025	0.35575	0.00207		2.05072	0.35193	0.00662		2.29666	0.38889	0.00599		2.06215	0.37241	0.004
	2.08943	0.34797	0.00183		2.2611	0.35288	0.000931627		2.0716	0.3487	0.00241		2.31743	0.39214	0.00746		2.08284	0.37399	0.00519
	2.10986	0.3483	0.00588		2.28195	0.35214	0.00434		2.09248	0.34851	0.00365		2.3382	0.39539	0.00501		2.10353	0.37308	0.0057
	2.1303	0.34604	0.0095		2.3028	0.35269	0.00297		2.11336	0.34741	0.00393		2.35897	0.39433	0.00394		2.12422	0.374	0.0041
	2.15074	0.34605	0.00916		2.32365	0.35251	0.00167		2.13424	0.34814	0.00352		2.37973	0.39237	0.00586		2.14491	0.37896	0.00355
	2.17118	0.34369	0.00648		2.3445	0.35449	0.00198		2.15512	0.34723	0.00283		2.4005	0.39082	0.00873		2.1656	0.37941	0.00404
	2.19162	0.34206	0.00294		2.36535	0.35306	0.00149		2.176	0.34943	0.00233		2.42127	0.39217	0.00426		2.18629	0.3823	0.00404
	2.21205	0.34113	0.00255		2.3862	0.35305	0.00207		2.19688	0.34924	0.00364		2.44204	0.39108	0.00415		2.20698	0.38541	0.0025
	2.23249	0.34243	0.00293		2.40705	0.35195	0.00507		2.21776	0.35159	0.00468		2.46281	0.39087	0.00427		2.22767	0.38695	0.00228
	2.25293	0.34428	0.00411		2.4279	0.35122	0.00572		2.23864	0.35141	0.0042		2.48357	0.39066	0.00263		2.24836	0.38892	0.00173
	2.27337	0.34038	0.00249		2.44875	0.35087	0.00461		2.25952	0.34959	0.00444		2.50434	0.38936	0.002		2.26905	0.38717	0.001
	2.29381	0.34187	0.00301		2.4696	0.35087	0.00441		2.2804	0.3483	0.00562		2.52511	0.38979	0.002		2.28974	0.38739	0.00152
	2.31424	0.34466	0.00126		2.49045	0.35215	0.00266		2.30128	0.34894	0.01092		2.54588	0.39261	0.00293		2.31043	0.38672	0.0044
	2.33468	0.34558	0.00303		2.5113	0.355	0.00602		2.32216	0.34972	0.00852		2.56664	0.39583	0.00365		2.33112	0.38737	0.00501
	2.35512	0.34427	0.00425		2.53215	0.35464	0.00586		2.34304	0.35086	0.00493		2.58741	0.3967	0.00257		2.35181	0.38732	0.00939
	2.37556	0.3428	0.00379		2.553	0.3552	0.00399		2.36392	0.34942	0.00403		2.60818	0.3939	0.00421		2.3725	0.38949	0.0102
	2.396	0.34408	0.00488		2.57385	0.35448	0.00394		2.3848	0.3492	0.00699		2.62895	0.39604	0.00486		2.39319	0.39363	0.00873
	2.41643	0.34299	0.00277		2.5947	0.35481	0.00695		2.40568	0.35119	0.00768		2.64972	0.39945	0.00581		2.41388	0.39555	0.01005
	2.43687	0.34558	0.00221		2.61555	0.35717	0.00358		2.42656	0.35067	0.00549		2.67048	0.39817	0.00576		2.43457	0.39448	0.00971
	2.45731	0.34797	0.00125		2.6364	0.35895	0.00371		2.44744	0.35087	0.00425		2.69125	0.39728	0.00838		2.45526	0.39169	0.00862
	2.47775	0.35124	0.0026		2.65725	0.35875	0.00554		2.46832	0.35139	0.00654		2.71202	0.3984	0.00321		2.47595	0.39042	0.00553
	2.49819	0.34922	0.00556		2.6781	0.35644	0.00516		2.4892	0.34952	0.00954		2.73279	0.39475	0.00453		2.49664	0.39172	0.00543
	2.51862	0.34703	0.00486		2.69895	0.35627	0.0041		2.51008	0.3468	0.00851		2.75355	0.39367	0.00582		2.51733	0.39196	0.00198
	2.53906	0.34815	0.00179		2.7198	0.35571	0.00634		2.53096	0.34611	0.00515		2.77432	0.39194	0.00547		2.53802	0.39261	0.000748521
	2.5595	0.3487	0.00192		2.74065	0.35715	0.00578		2.55184	0.34611	0.00515		2.79509	0.39369	0.00306		2.55871	0.39303	0.00413
	2.57994	0.34776	0.00512		2.7615	0.35751	0.00542		2.57272	0.34849	0.00578		2.81586	0.39542	0.000644001		2.5794	0.39235	0.00796
	2.60038	0.34627	0.00716		2.78235	0.35878	0.00242		2.5936	0.34794	0.00546		2.83663	0.39649	0.000981448		2.60009	0.39039	0.00824
	2.62081	0.34795	0.00431		2.8032	0.35647	0.00137		2.61448	0.34792	0.00679		2.85739	0.39819	0.00243		2.62078	0.39192	0.00749
	2.64125	0.34942	0.00405		2.82405	0.35842	0.00204		2.63536	0.34645	0.00745		2.87816	0.4005	0.00664		2.64147	0.39557	0.00815
	2.66169	0.35138	0.00722		2.8449	0.35931	0.00123		2.65624	0.34538	0.00459		2.89893	0.4026	0.00761		2.66216	0.39835	0.00864
	2.68213	0.35341	0.00259		2.86575	0.3584	0.00475		2.67712	0.34447	0.00257		2.9197	0.40133	0.0078		2.68285	0.39771	0.00813
	2.70257	0.35448	0.00363		2.8866	0.35581	0.01055		2.698	0.34593	0.00467		2.94046	0.40137	0.00383		2.70354	0.39752	0.00688
	2.723	0.35662	0.00474		2.90745	0.35675	0.0085		2.71888	0.34612	0.00408		2.96123	0.39883	0.00302		2.72423	0.39774	0.00646
	2.74344	0.35232	0.00439		2.9283	0.355	0.00624		2.73976	0.3463	0.00473		2.982	0.39986	0.00691		2.74492	0.39712	0.00364
	2.76388	0.34997	0.00281		2.94915	0.35481	0.00687		2.76064	0.34793	0.00618		3.00277	0.40053	0.00191		2.76561	0.39946	0.00351
	2.78432	0.34741	0.00363		2.97	0.35303	0.00531		2.78152	0.34922	0.00499		3.02354	0.40159	0.00299		2.7863	0.39925	0.00399
	2.80476	0.35087	0.0041		2.99085	0.35557	0.00214		2.8024	0.3512	0.00691		3.0443	0.40306	0.00289		2.80699	0.40159	0.00204
	2.82519	0.35141	0.00432		3.0117	0.35825	0.00153		2.82328	0.35461	0.00807		3.06507	0.40517	0.00221		2.82768	0.40136	0.00538
	2.84563	0.34813	0.00496		3.03255	0.35592	0.0027		2.84416	0.35339	0.00541		3.08584	0.40663	0.00295		2.84837	0.40115	0.00518
	2.86607	0.34831	0.00513		3.0534	0.35876	0.00452		2.86504	0.35283	0.00651		3.10661	0.40785	0.00613		2.86906	0.40387	0.00742
	2.88651	0.34868	0.00502		3.07425	0.36034	0.00607		2.88592	0.35302	0.00562		3.12737	0.40763	0.00725		2.88975	0.40301	0.00847
	2.90695	0.35322	0.00451		3.0951	0.35643	0.00573		2.9068	0.35178	0.00359		3.14814	0.40531	0.00901		2.91044	0.40131	0.00904
	2.92738	0.35575	0.00265		3.11595	0.35784	0.00692		2.92768	0.35359	0.00279		3.16891	0.40724	0.00475		2.93113	0.40212	0.01108
	2.94782	0.35465	0.00523		3.1368	0.36175	0.0062		2.94856	0.35395	0.00282		3.18968	0.41181	0.00328		2.95182	0.40193	0.00989
	2.96826	0.35355	0.00657		3.15765	0.36402	0.00657		2.96944	0.35663	0.0044		3.21044	0.41469	0.00349		2.97251	0.4051	0.00944
	2.9887	0.35429	0.00508		3.1785	0.36048	0.00828		2.99032	0.35853	0.00831		3.23121	0.41305	0.00163		2.9932	0.40969	0.00904
	3.00914	0.35447	0.00494		3.19935	0.35803	0.00619		3.0112	0.36149	0.01097		3.25198	0.41508	0.0053		3.01389	0.41173	0.01034
	3.02957	0.35502	0.00334		3.2202	0.35751	0.00475		3.03208	0.36273	0.0105		3.27275	0.41464	0.00832		3.03458	0.41175	0.00905
	3.05001	0.35717	0.0037		3.24105	0.35714	0.00608		3.05296	0.36279	0.00678		3.29352	0.41606	0.00879		3.05527	0.41282	0.00551
	3.07045	0.35646	0.00222		3.2619	0.35535	0.00615		3.07384	0.36664	0.00633		3.31428	0.41748	0.00945		3.07596	0.41345	0.00432
	3.09089	0.35539	0.00227		3.28275	0.35391	0.00657		3.09472	0.36786	0.00565		3.33505	0.41831	0.00841		3.09665	0.41468	0.00376
	3.11133	0.35611	0.00211		3.3036	0.35268	0.00406		3.1156	0.36891	0.00488		3.35582	0.41793	0.00598		3.11734	0.41222	0.00454
	3.13176	0.35736	0.00158		3.32445	0.35431	0.00278		3.13648	0.37166	0.00451		3.37659	0.42158	0.00481		3.13803	0.41159	0.00496
	3.1522	0.35736	0.00205		3.3453	0.35622	0.00804		3.15736	0.37268	0.00506		3.39735	0.42078	0.00425		3.15872	0.41362	0.00805
	3.17264	0.35717	0.00288		3.36615	0.35709	0.00956		3.17824	0.37437	0.00672		3.41812	0.42139	0.00299		3.17941	0.41666	0.00961
	3.19308	0.35409	0.00683		3.387	0.35964	0.00477		3.19912	0.37742	0.00621		3.43889	0.42077	0.00561		3.2001	0.41812	0.00717
	3.21352	0.35482	0.00598		3.40785	0.3609	0.00157		3.22	0.38142	0.00833		3.45966	0.42074	0.00818		3.22079	0.41872	0.00807
	3.23395	0.3552	0.0044		3.4287	0.36177	0.00435		3.24088	0.386	0.01138		3.48043	0.42393	0.00969		3.24148	0.42193	0.00933
	3.25439	0.35303	0.00501		3.44955	0.35911	0.00506		3.26176	0.38832	0.01064		3.50119	0.42435	0.00811		3.26217	0.42176	0.00727
	3.27483	0.35213	0.00531		3.4704	0.35664	0.00188		3.28264	0.38894	0.01215		3.52196	0.42652	0.01026		3.28286	0.42016	0.0062
	3.29527	0.35069	0.00405		3.49125	0.35627	0.00476		3.30352	0.39304	0.01118		3.54273	0.42932	0.00894		3.30355	0.41935	0.00566
	3.31571	0.35467	0.00326		3.5121	0.3578	0.00927		3.3244	0.39527	0.01232		3.5635	0.43348	0.00659		3.32424	0.41812	0.00723
	3.33614	0.3548	0.00712		3.53295	0.35764	0.00863		3.34528	0.40079	0.00829		3.58426	0.4368	0.00617		3.34493	0.42316	0.00715
	3.35658	0.3558	0.01123		3.5538	0.35803	0.00641		3.36616	0.40209	0.00535		3.60503	0.4368	0.00613		3.36562	0.42256	0.00697
	3.37702	0.35602	0.00907		3.57465	0.35697	0.00563		3.38704	0.40539	0.00685		3.6258	0.43757	0.00631		3.38631	0.42337	0.00634
	3.39746	0.35749	0.0066		3.5955	0.35681	0.0033		3.40792	0.40991	0.00708		3.64657	0.43487	0.00236		3.407	0.42396	0.00735
	3.4179	0.35588	0.00684		3.61635	0.35574	0.00301		3.4288	0.41085	0.00702		3.66734	0.43329	0.00588		3.42769	0.42535	0.00835
	3.43833	0.35752	0.00441		3.6372	0.3568	0.00455		3.44968	0.41405	0.00927		3.6881	0.43698	0.00705		3.44838	0.42496	0.00789
	3.45877	0.3568	0.00474		3.65805	0.35891	0.00677		3.47056	0.41485	0.00722		3.70887	0.43681	0.00497		3.46907	0.42516	0.00803
	3.47921	0.3584	0.00518		3.6789	0.35744	0.00968		3.49144	0.41732	0.00559		3.72964	0.43779	0.00221		3.48976	0.42416	0.0078
	3.49965	0.35891	0.00664		3.69975	0.35729	0.00816		3.51232	0.41778	0.00553		3.75041	0.43389	0.004		3.51045	0.42597	0.00678
	3.52009	0.3582	0.00681		3.7206	0.35411	0.0052		3.5332	0.41868	0.00614		3.77117	0.43331	0.00222		3.53114	0.42778	0.00481
	3.54052	0.35858	0.00435		3.74145	0.35574	0.00301		3.55408	0.42167	0.00932		3.79194	0.43584	0.00463		3.55183	0.42855	0.00638
	3.56096	0.3577	0.00351		3.7623	0.35771	0.00147		3.57496	0.42231	0.00664		3.81271	0.4372	0.0044		3.57252	0.42775	0.00729
	3.5814	0.35502	0.00392		3.78315	0.35788	0.00373		3.59584	0.42443	0.00499		3.83348	0.43507	0.00206		3.59321	0.42875	0.00623
	3.60184	0.35681	0.00369		3.804	0.35681	0.004		3.61672	0.42461	0.000847545		3.85425	0.43429	0.000895382		3.6139	0.42838	0.00387
	3.62228	0.35662	0.00503		3.82485	0.3559	0.00513		3.6376	0.42625	0.00246		3.87501	0.4337	0.00148		3.63459	0.42957	0.00326
	3.64271	0.35555	0.00497		3.8457	0.35771	0.00255		3.65848	0.42848	0.00225		3.89578	0.43507	0.00122		3.65528	0.43251	0.00536
	3.66315	0.35447	0.00492		3.86655	0.35876	0.00456		3.67936	0.42993	0.00689		3.91655	0.4335	0.00385		3.67597	0.43407	0.0056
	3.68359	0.35449	0.00251		3.8874	0.35981	0.00554		3.70024	0.43197	0.00901		3.93732	0.43272	0.00323		3.69666	0.4354	0.00894
	3.70403	0.35414	0.00108		3.90825	0.35771	0.00205		3.72112	0.43377	0.00594		3.95808	0.43857	0.000887211		3.71735	0.43384	0.00852
	3.72447	0.35394	0.00457		3.9291	0.35878	0.00219		3.742	0.43158	0.00469		3.97885	0.43915	0.00146		3.73804	0.43173	0.00467
	3.7449	0.35393	0.00474		3.94995	0.3584	0.00484		3.76288	0.43083	0.00592		3.99962	0.43874	0.00611		3.75873	0.43271	0.00377
	3.76534	0.35267	0.00534		3.9708	0.35625	0.00636		3.78376	0.43038	0.00628		4.02039	0.43815	0.00613		3.77942	0.43406	0.00669
	3.78578	0.35231	0.00518		3.99165	0.35659	0.00712		3.80464	0.4345	0.00625		4.04116	0.44049	0.00322		3.80011	0.43579	0.00932
	3.80622	0.35714	0.00594		4.0125	0.35641	0.00769		3.82552	0.43552	0.00712		4.06192	0.44108	0.00231		3.8208	0.43309	0.00591
	3.82666	0.35928	0.00571		4.03335	0.35658	0.00811		3.8464	0.43567	0.00672		4.08269	0.44204	0.000880242		3.84149	0.43446	0.00562
	3.84709	0.35804	0.00524		4.0542	0.35553	0.00614		3.86728	0.43755	0.00747		4.10346	0.443	0.000877793		3.86218	0.43484	0.0066
	3.86753	0.35681	0.00324		4.07505	0.35501	0.00457		3.88816	0.43711	0.00767		4.12423	0.44165	0.00252		3.88287	0.43309	0.00582
	3.88797	0.3561	0.00373		4.0959	0.35681	0.00355		3.90904	0.43641	0.00588		4.14499	0.44183	0.00525		3.90356	0.43506	0.00474
	3.90841	0.35537	0.00523		4.11675	0.35556	0.00366		3.92992	0.4355	0.00809		4.16576	0.44127	0.00296		3.92425	0.4395	0.00653
	3.92885	0.35751	0.0055		4.1376	0.35786	0.00551		3.9508	0.43638	0.00793		4.18653	0.44337	0.00457		3.94494	0.44024	0.00964
	3.94928	0.36036	0.00375		4.15845	0.36072	0.00309		3.97168	0.43788	0.00407		4.2073	0.4449	0.0039		3.96563	0.44179	0.00859
	3.96972	0.36016	0.00609		4.1793	0.35789	0.00221		3.99256	0.44107	0.00235		4.22807	0.4454	0.01054		3.98632	0.44065	0.00721
	3.99016	0.35733	0.0049		4.20015	0.35877	0.00292		4.01344	0.4418	0.00212		4.24883	0.44675	0.00901		4.00701	0.44388	0.00983
	4.0106	0.35643	0.00576		4.221	0.35467	0.00311		4.03432	0.44005	0.00432		4.2696	0.44717	0.0054		4.0277	0.44371	0.00869
	4.03104	0.35573	0.00502		4.24185	0.35425	0.00793		4.0552	0.44078	0.003		4.29037	0.4487	0.00419		4.04839	0.4447	0.00555
	4.05147	0.35696	0.00668		4.2627	0.35661	0.00554		4.07608	0.44136	0.00331		4.31114	0.44831	0.00577		4.06908	0.44699	0.00512
	4.07191	0.35553	0.00625		4.28355	0.35948	0.00374		4.09696	0.43904	0.00358		4.3319	0.44925	0.00652		4.08977	0.4477	0.00897
	4.09235	0.35428	0.00564		4.3044	0.36016	0.00631		4.11784	0.43919	0.00238		4.35267	0.4502	0.00595		4.11046	0.44657	0.00857
	4.11279	0.35519	0.00505		4.32525	0.35767	0.00689		4.13872	0.43962	0.00323		4.37344	0.44964	0.00448		4.13115	0.44849	0.00654
	4.13323	0.3582	0.00706		4.3461	0.35716	0.00471		4.1596	0.44191	0.00652		4.39421	0.45041	0.00198		4.15184	0.45015	0.00981
	4.15366	0.35681	0.00324		4.36695	0.35717	0.00316		4.18048	0.44161	0.00725		4.41498	0.45246	0.00461		4.17253	0.45093	0.00763
	4.1741	0.35825	0.00201		4.3878	0.35645	0.00364		4.20136	0.44161	0.00753		4.43574	0.45468	0.00744		4.19322	0.44962	0.00693
	4.19454	0.35806	0.00275		4.40865	0.35589	0.00626		4.22224	0.44365	0.00519		4.45651	0.45449	0.00788		4.21391	0.44976	0.01047
	4.21498	0.35605	0.00769		4.4295	0.35537	0.00454		4.24312	0.44236	0.0041		4.47728	0.45562	0.00675		4.2346	0.45054	0.00866
	4.23542	0.35573	0.00468		4.45035	0.35555	0.00476		4.264	0.44105	0.00588		4.49805	0.45673	0.00765		4.25529	0.45413	0.00647
	4.25585	0.35574	0.00332		4.4712	0.35859	0.00309		4.28488	0.44036	0.00145		4.51881	0.45731	0.00474		4.27598	0.45618	0.0067
	4.27629	0.35626	0.00546		4.49205	0.3577	0.0041		4.30576	0.44266	0.00165		4.53958	0.45658	0.00371		4.29667	0.45375	0.00719
	4.29673	0.35605	0.0074		4.5129	0.35855	0.00734		4.32664	0.44266	0.000863051		4.56035	0.45491	0.0018		4.31736	0.45112	0.00794
	4.31717	0.3555	0.00843		4.53375	0.35675	0.0085		4.34752	0.44252	0.00213		4.58112	0.45584	0.00244		4.33805	0.45275	0.01186
	4.33761	0.3557	0.00676		4.5546	0.35375	0.00548		4.3684	0.44061	0.00605		4.60189	0.45637	0.00646		4.35874	0.45371	0.01011
	4.35804	0.35502	0.00353		4.57545	0.35446	0.00562		4.38928	0.4403	0.00819		4.62265	0.45971	0.00631		4.37943	0.45471	0.00436
	4.37848	0.35396	0.000830726		4.5963	0.35538	0.0036		4.41016	0.44279	0.00413		4.64342	0.46119	0.00592		4.40012	0.45285	0.00254
	4.39892	0.35431	0.00296		4.61715	0.35646	0.00223		4.43104	0.44078	0.00315		4.66419	0.46139	0.00345		4.42081	0.45097	0.00312
	4.41936	0.35485	0.00328		4.638	0.35485	0.00328		4.45192	0.44092	0.00392		4.68496	0.46193	0.00439		4.4415	0.45379	0.0018
	4.4398	0.35644	0.00472		4.65885	0.35358	0.00367		4.4728	0.44294	0.00365		4.70572	0.46394	0.00604		4.46219	0.45751	0.00201
	4.46023	0.35837	0.00756		4.6797	0.35449	0.00334		4.49368	0.44408	0.00453		4.72649	0.46705	0.00386		4.48288	0.46045	0.00574
	4.48067	0.35715	0.00556		4.70055	0.35342	0.00108		4.51456	0.44438	0.00271		4.74726	0.46704	0.00529		4.50357	0.46189	0.00855
	4.50111	0.3598	0.00622		4.7214	0.35502	0.00335		4.53544	0.4448	0.00399		4.76803	0.4701	0.00817		4.52426	0.46335	0.00972
	4.52155	0.35981	0.00616		4.74225	0.35948	0.00352		4.55632	0.44566	0.00432		4.7888	0.4699	0.00909		4.54495	0.46246	0.00713
	4.54199	0.35891	0.0069		4.7631	0.35875	0.00514		4.5772	0.4445	0.00561		4.80956	0.4672	0.00814		4.56564	0.46375	0.00703
	4.56242	0.35856	0.00678		4.78395	0.35698	0.00475		4.59808	0.44523	0.00465		4.83033	0.46721	0.00674		4.58633	0.4663	0.00711
	4.58286	0.35766	0.00743		4.8048	0.35431	0.00266		4.61896	0.44479	0.00532		4.8511	0.47029	0.00732		4.60702	0.46666	0.0073
	4.6033	0.35586	0.00808		4.82565	0.35359	0.00266		4.63984	0.44495	0.00359		4.87187	0.47226	0.00752		4.62771	0.46521	0.00713
	4.62374	0.35554	0.00527		4.8465	0.35141	0.00453		4.66072	0.44679	0.00545		4.89263	0.4739	0.00567		4.6484	0.46428	0.00796
	4.64418	0.35589	0.00592		4.86735	0.35232	0.00389		4.6816	0.44621	0.00621		4.9134	0.47318	0.00579		4.66909	0.46557	0.00756
	4.66461	0.35713	0.00687		4.8882	0.35088	0.0024		4.70248	0.44479	0.00549		4.93417	0.47317	0.0065		4.68978	0.46775	0.00708
	4.68505	0.3575	0.006		4.90905	0.35104	0.00503		4.72336	0.44623	0.00434		4.95494	0.47349	0.01013		4.71047	0.46813	0.00613
	4.70549	0.35484	0.00449		4.9299	0.35233	0.00279		4.74424	0.44423	0.00339		4.97571	0.47692	0.0073		4.73116	0.46703	0.0068
	4.72593	0.35323	0.00338		4.95075	0.35357	0.00528		4.76512	0.44251	0.00344		4.99647	0.47991	0.00913		4.75185	0.46919	0.00819
	4.74637	0.35607	0.00615		4.9716	0.35319	0.00708		4.786	0.44295	0.00267		5.01724	0.48128	0.01236		4.77254	0.47222	0.01085
	4.7668	0.358	0.00821		4.99245	0.35424	0.00874		4.80688	0.44237	0.00288		5.03801	0.48071	0.01442		4.79323	0.47383	0.01111
	4.78724	0.35962	0.00683		5.0133	0.35552	0.00725		4.82776	0.44137	0.00167		5.05878	0.47951	0.01258		4.81392	0.47208	0.0076
	4.80768	0.35978	0.00792		5.03415	0.35643	0.00607		4.84864	0.44309	0.00241		5.07954	0.48028	0.00838		4.83461	0.47046	0.00767
	4.82812	0.35974	0.00988		5.055	0.3555	0.00851		4.86952	0.44524	0.00335		5.10031	0.48366	0.0029		4.8553	0.47118	0.00753
	4.84856	0.36028	0.00936		5.07585	0.35372	0.00752		4.8904	0.44609	0.00453		5.12108	0.48331	0.00299		4.87599	0.47298	0.0082
	4.86899	0.35924	0.00833		5.0967	0.35153	0.00899		4.91128	0.44794	0.00332		5.14185	0.48242	0.00519		4.89668	0.47229	0.00441
	4.88943	0.35768	0.00618		5.11755	0.34937	0.00748		4.93216	0.44452	0.00384		5.16262	0.481	0.00633		4.91737	0.47211	0.00411
	4.90987	0.35572	0.0054		5.1384	0.35192	0.00746		4.95304	0.44236	0.00413		5.18338	0.48168	0.00906		4.93806	0.47408	0.00529
	4.93031	0.3552	0.00382		5.15925	0.35281	0.00779		4.97392	0.44379	0.00475		5.20415	0.48381	0.00704		4.95875	0.47498	0.00352
	4.95075	0.357	0.000896909		5.1801	0.35231	0.00451		4.9948	0.44364	0.00546		5.22492	0.48693	0.00939		4.97944	0.47497	0.0059
	4.97118	0.35769	0.00477		5.20095	0.35179	0.00258		5.01568	0.44163	0.00504		5.24569	0.48521	0.00684		5.00013	0.47407	0.00688
	4.99162	0.35787	0.00499		5.2218	0.35142	0.00369		5.03656	0.44221	0.00464		5.26645	0.48644	0.0069		5.02082	0.47425	0.00678
	5.01206	0.36159	0.00483		5.24265	0.35103	0.00599		5.05744	0.44164	0.00386		5.28722	0.4878	0.00943		5.04151	0.47549	0.00693
	5.0325	0.36088	0.00492		5.2635	0.34901	0.0071		5.07832	0.44049	0.00402		5.30799	0.48956	0.00737		5.0622	0.47676	0.00466
	5.05294	0.36	0.00436		5.28435	0.34977	0.0049		5.0992	0.44164	0.00386		5.32876	0.48871	0.00613		5.08289	0.47799	0.00617
	5.07337	0.35875	0.00541		5.3052	0.35159	0.00485		5.12008	0.44306	0.00629		5.34953	0.48715	0.00446		5.10358	0.47959	0.00657
	5.09381	0.35609	0.00399		5.32605	0.35323	0.00203		5.14096	0.4455	0.00568		5.37029	0.48729	0.00837		5.12427	0.47764	0.00552
	5.11425	0.35355	0.00687		5.3469	0.35646	0.00264		5.16184	0.44707	0.00578		5.39106	0.48591	0.00676		5.14496	0.48136	0.00548
	5.13469	0.35428	0.00599		5.36775	0.35842	0.00187		5.18272	0.4472	0.00697		5.41183	0.48797	0.00988		5.16565	0.48046	0.00769
	5.15513	0.35359	0.00336		5.3886	0.35788	0.00374		5.2036	0.44846	0.00837		5.4326	0.48707	0.01195		5.18634	0.48452	0.00595
	5.17556	0.3561	0.00344		5.40945	0.35716	0.00481		5.22448	0.44904	0.00753		5.45336	0.48675	0.01026		5.20703	0.48521	0.00683
	5.196	0.35539	0.00101		5.4303	0.3624	0.00935		5.24536	0.45034	0.00582		5.47413	0.48784	0.00577		5.22772	0.48765	0.0072
	5.21644	0.35664	0.00158		5.45115	0.3671	0.00977		5.26624	0.44806	0.00645		5.4949	0.48989	0.00891		5.24841	0.49027	0.00544
	5.23688	0.35736	0.00188		5.472	0.36652	0.01258		5.28712	0.44849	0.00589		5.51567	0.48954	0.00956		5.2691	0.49114	0.00519
	5.25732	0.35787	0.0047		5.49285	0.36736	0.01363		5.308	0.4509	0.00623		5.53644	0.48938	0.00793		5.28979	0.49218	0.00466
	5.27775	0.3568	0.0052		5.5137	0.37131	0.01415		5.32888	0.45019	0.00602		5.5572	0.49008	0.00728		5.31048	0.49009	0.00719
	5.29819	0.35607	0.00584		5.53455	0.37472	0.01404		5.34976	0.44934	0.00644		5.57797	0.49063	0.00442		5.33117	0.49009	0.00668
	5.31863	0.35557	0.00237		5.5554	0.37757	0.01496		5.37064	0.44806	0.00634		5.59874	0.49166	0.00469		5.35186	0.4901	0.00601
	5.33907	0.35843	0.00121		5.57625	0.3784	0.01565		5.39152	0.44778	0.0062		5.61951	0.49337	0.00668		5.37255	0.48955	0.00891
	5.35951	0.35911	0.00502		5.5971	0.38404	0.01664		5.4124	0.44817	0.00894		5.64027	0.49594	0.00723		5.39324	0.4906	0.00735
	5.37994	0.36049	0.00743		5.61795	0.38841	0.01911		5.43328	0.44903	0.00822		5.66104	0.49714	0.00698		5.41393	0.49385	0.00978
	5.40038	0.36045	0.00986		5.6388	0.39263	0.01942		5.45416	0.44987	0.00891		5.68181	0.49662	0.00716		5.43462	0.49553	0.01223
	5.42082	0.35881	0.01202		5.65965	0.39745	0.02002		5.47504	0.45103	0.00652		5.70258	0.49731	0.00695		5.45531	0.49417	0.01124
	5.44126	0.35632	0.01174		5.6805	0.40303	0.02354		5.49592	0.45506	0.01023		5.72335	0.49933	0.00894		5.476	0.4963	0.00547
	5.4617	0.35633	0.01149		5.70135	0.40865	0.0242		5.5168	0.45564	0.00864		5.74411	0.50039	0.00501		5.49669	0.49577	0.0064
	5.48213	0.35639	0.00844		5.7222	0.41302	0.02349		5.53768	0.45803	0.00723		5.76488	0.50478	0.00391		5.51738	0.49474	0.00698
	5.50257	0.3548	0.00753		5.74305	0.4189	0.02194		5.55856	0.46122	0.00667		5.78565	0.50543	0.00706		5.53807	0.49285	0.00669
	5.52301	0.35338	0.00609		5.7639	0.42607	0.02337		5.57944	0.45941	0.00787		5.80642	0.50641	0.0101		5.55876	0.4939	0.00423
	5.54345	0.3541	0.0061		5.78475	0.43172	0.02313		5.60032	0.46245	0.00769		5.82718	0.50872	0.01177		5.57945	0.49562	0.00419
	5.56389	0.35411	0.00526		5.8056	0.43696	0.02396		5.6212	0.46546	0.00859		5.84795	0.50993	0.00904		5.60014	0.49989	0.0023
	5.58432	0.35323	0.00228		5.82645	0.44244	0.02452		5.64208	0.46749	0.00955		5.86872	0.5121	0.00796		5.62083	0.49971	0.00416
	5.60476	0.35517	0.00685		5.8473	0.44994	0.02249		5.66296	0.46872	0.00914		5.88949	0.51459	0.00649		5.64152	0.49954	0.00493
	5.6252	0.35765	0.00791		5.86815	0.45483	0.01949		5.68384	0.46984	0.00654		5.91026	0.51391	0.00903		5.66221	0.50073	0.00411
	5.64564	0.35911	0.00509		5.889	0.46166	0.01884		5.70472	0.47088	0.00979		5.93102	0.51686	0.00992		5.6829	0.50307	0.00743
	5.66608	0.35948	0.00273		5.90985	0.4699	0.01747		5.7256	0.47426	0.00885		5.95179	0.51917	0.00876		5.70359	0.50204	0.00898
	5.68651	0.35537	0.00446		5.9307	0.47745	0.01655		5.74648	0.476	0.00931		5.97256	0.52079	0.00995		5.72428	0.50268	0.01168
	5.70695	0.35484	0.00426		5.95155	0.48435	0.01592		5.76736	0.48225	0.00864		5.99333	0.52111	0.01034		5.74497	0.50705	0.01207
	5.72739	0.35859	0.00394		5.9724	0.48816	0.01535		5.78824	0.48554	0.00862		6.01409	0.52228	0.00759		5.76566	0.50826	0.00877
	5.74783	0.35913	0.00146		5.99325	0.48988	0.01435		5.80912	0.48891	0.0103		6.03486	0.52245	0.00671		5.78635	0.50794	0.00765
	5.76827	0.36089	0.00405		6.0141	0.49364	0.01397		5.83	0.49233	0.00732		6.05563	0.52471	0.00752		5.80704	0.50876	0.00904
	5.7887	0.35947	0.00406		6.03495	0.49751	0.01322		5.85088	0.49526	0.00944		6.0764	0.52437	0.00882		5.82773	0.50942	0.00965
	5.80914	0.3584	0.00491		6.0558	0.50264	0.01117		5.87176	0.49399	0.00815		6.09716	0.52373	0.00816		5.84842	0.50861	0.00785
	5.82958	0.35803	0.00638		6.07665	0.50719	0.01051		5.89264	0.49592	0.00818		6.11793	0.52424	0.00583		5.86911	0.50761	0.00729
	5.85002	0.35587	0.00747		6.0975	0.51171	0.00851		5.91352	0.50028	0.00706		6.1387	0.526	0.00741		5.8898	0.50896	0.00604
	5.87046	0.35696	0.00668		6.11835	0.51543	0.00889		5.9344	0.5027	0.00658		6.15947	0.52471	0.00777		5.91049	0.51063	0.00556
	5.89089	0.3577	0.00351		6.1392	0.517	0.0111		5.95528	0.50524	0.00479		6.18024	0.52647	0.00903		5.93118	0.51179	0.00512
	5.91133	0.36019	0.00291		6.16005	0.51923	0.01001		5.97616	0.50649	0.00537		6.201	0.5286	0.00557		5.95187	0.51047	0.00424
	5.93177	0.35984	0.00195		6.1809	0.52362	0.01021		5.99704	0.50901	0.00483		6.22177	0.52587	0.00222		5.97256	0.51047	0.0043
	5.95221	0.35931	0.00262		6.20175	0.52738	0.0098		6.01792	0.51125	0.00514		6.24254	0.52635	0.00339		5.99325	0.51295	0.00571
	5.97265	0.3586	0.00148		6.2226	0.52957	0.00832		6.0388	0.51286	0.0061		6.26331	0.52924	0.0044		6.01394	0.51572	0.0093
	5.99308	0.35806	0.0032		6.24345	0.53161	0.00797		6.05968	0.51421	0.00741		6.28407	0.53021	0.00363		6.03463	0.51606	0.00818
	6.01352	0.35824	0.00302		6.2643	0.53236	0.00394		6.08056	0.51533	0.00688		6.30484	0.53085	0.00372		6.05532	0.51574	0.00763
	6.03396	0.36019	0.00203		6.28515	0.53116	0.00485		6.10144	0.52025	0.00666		6.32561	0.52909	0.00328		6.07601	0.51542	0.00593
	6.0544	0.35682	0.00226		6.306	0.53331	0.00509		6.12232	0.52026	0.00578		6.34638	0.53261	0.00335		6.0967	0.51789	0.00529
	6.07484	0.35966	0.003		6.32685	0.53438	0.00532		6.1432	0.52087	0.00572		6.36715	0.53309	0.00313		6.11739	0.5192	0.00524
	6.09527	0.3616	0.00369		6.3477	0.53606	0.00313		6.16408	0.52122	0.00676		6.38791	0.53324	0.00317		6.13808	0.52182	0.00352
	6.11571	0.36178	0.00275		6.36855	0.53761	0.00175		6.18496	0.52343	0.00604		6.40868	0.53658	0.00306		6.15877	0.52132	0.00557
	6.13615	0.35909	0.00668		6.3894	0.54255	0.00349		6.20584	0.52453	0.00403		6.42945	0.53721	0.00167		6.17946	0.52012	0.01082
	6.15659	0.35662	0.00517		6.41025	0.54359	0.00609		6.22672	0.52466	0.0035		6.45022	0.53531	0.00192		6.20015	0.51884	0.00859
	6.17703	0.35465	0.00531		6.4311	0.54477	0.00536		6.2476	0.52575	0.00381		6.47098	0.53544	0.00718		6.22084	0.52079	0.00947
	6.19746	0.35431	0.00302		6.45195	0.54559	0.00484		6.26848	0.52743	0.00475		6.49175	0.53576	0.00767		6.24153	0.51917	0.0085
	6.2179	0.35556	0.00353		6.4728	0.54723	0.00266		6.28936	0.52708	0.00348		6.51252	0.53433	0.00691		6.26222	0.52179	0.00739
	6.23834	0.35734	0.00452		6.49365	0.55012	0.00488		6.31024	0.52913	0.00217		6.53329	0.53705	0.0044		6.28291	0.52356	0.00911
	6.25878	0.3577	0.00412		6.5145	0.55058	0.00552		6.33112	0.52938	0.00159		6.55406	0.53547	0.00251		6.3036	0.52537	0.00665
	6.27922	0.36084	0.00777		6.53535	0.5514	0.00292		6.352	0.52829	0.00219		6.57482	0.53452	0.00344		6.32429	0.52826	0.00756
	6.29965	0.35871	0.00809		6.5562	0.55244	0.00245		6.37288	0.53105	0.00386		6.59559	0.53293	0.00216		6.34498	0.52679	0.00896
	6.32009	0.3585	0.01006		6.57705	0.55232	0.00345		6.39376	0.53509	0.00621		6.61636	0.53229	0.0011		6.36567	0.52729	0.00773
	6.34053	0.35943	0.00782		6.5979	0.55174	0.00434		6.41464	0.53402	0.00595		6.63713	0.53563	0.000726055		6.38636	0.52777	0.00772
	6.36097	0.35855	0.00751		6.61875	0.55209	0.00385		6.43552	0.53452	0.00337		6.65789	0.53547	0.000475555		6.40705	0.52954	0.00796
	6.38141	0.35858	0.00455		6.6396	0.55289	0.00404		6.4564	0.53357	0.00224		6.67866	0.5364	0.00683		6.42774	0.52874	0.00762
	6.40184	0.36036	0.00402		6.66045	0.55336	0.00338		6.47728	0.53594	0.00323		6.69943	0.53748	0.00888		6.44843	0.52938	0.00788
	6.42228	0.35982	0.00454		6.6813	0.55231	0.00468		6.49816	0.53712	0.00456		6.7202	0.5389	0.00885		6.46912	0.53067	0.00678
	6.44272	0.36105	0.00528		6.70215	0.55393	0.00434		6.51904	0.54006	0.00631		6.74097	0.5391	0.00384		6.48981	0.53194	0.00767
	6.46316	0.36037	0.00271		6.723	0.55575	0.00599		6.53992	0.53947	0.0067		6.76173	0.53989	0.00218		6.5105	0.53225	0.0082
	6.4836	0.36002	0.00212		6.74385	0.5568	0.00412		6.5608	0.53831	0.00447		6.7825	0.54193	0.0038		6.53119	0.53238	0.01106
	6.50403	0.36072	0.00338		6.7647	0.55692	0.00135		6.58168	0.53605	0.00486		6.80327	0.54303	0.00234		6.55188	0.53063	0.01075
	6.52447	0.36107	0.00339		6.78555	0.55532	0.00143		6.60256	0.53497	0.00591		6.82404	0.54459	0.0024		6.57257	0.52983	0.01031
	6.54491	0.35678	0.00679		6.8064	0.55256	0.00208		6.62344	0.53473	0.00693		6.8448	0.54349	0.00338		6.59326	0.53223	0.01053
	6.56535	0.35499	0.00674		6.82725	0.55428	0.00279		6.64432	0.53568	0.00663		6.86557	0.54535	0.00525		6.61395	0.53268	0.01232
	6.58579	0.35412	0.00405		6.8481	0.55532	0.0017		6.6652	0.537	0.0047		6.88634	0.54548	0.00832		6.63464	0.53349	0.0111
	6.60622	0.35771	0.00249		6.86895	0.55715	0.000951437		6.68608	0.53605	0.00532		6.90711	0.54547	0.00923		6.65533	0.53379	0.01273
	6.62666	0.3586	0.00213		6.8898	0.55908	0.00351		6.70696	0.53414	0.006		6.92788	0.54456	0.00667		6.67602	0.53731	0.01043
	6.6471	0.35664	0.00122		6.91065	0.55975	0.00542		6.72784	0.53627	0.00729		6.94864	0.54504	0.00621		6.69671	0.53859	0.00856
	6.66754	0.35646	0.00318		6.9315	0.55931	0.0038		6.74872	0.53794	0.00611		6.96941	0.54502	0.00749		6.7174	0.53636	0.01021
	6.68798	0.35895	0.00322		6.95235	0.55919	0.00463		6.7696	0.53842	0.00481		6.99018	0.54702	0.00993		6.73809	0.53829	0.00715
	6.70841	0.36015	0.0067		6.9732	0.55645	0.00415		6.79048	0.53878	0.00483		7.01095	0.54746	0.01166		6.75878	0.54098	0.00463
	6.72885	0.35937	0.01059		6.99405	0.55692	0.00135		6.81136	0.53949	0.00372		7.03171	0.54844	0.00697		6.77947	0.54381	0.00301
	6.74929	0.35924	0.00835		7.0149	0.5592	0.0019		6.83224	0.53962	0.000451731		7.05248	0.55106	0.0075		6.80016	0.54349	0.00324
	6.76973	0.35982	0.00462		7.03575	0.55988	0.00391		6.85312	0.54162	0.0018		7.07325	0.55183	0.00765		6.82085	0.54441	0.00586
	6.79017	0.35948	0.00291		7.0566	0.55886	0.00202		6.874	0.54348	0.00464		7.09402	0.55428	0.00861		6.84154	0.54504	0.00513
	6.8106	0.36002	0.00242		7.07745	0.55919	0.00347		6.89488	0.54417	0.00628		7.11479	0.55472	0.01059		6.86223	0.54705	0.00678
	6.83104	0.36002	0.00234		7.0983	0.55908	0.00279		6.91576	0.54219	0.00556		7.13555	0.55516	0.01177		6.88292	0.54921	0.00783
	6.85148	0.36159	0.00415		7.11915	0.56136	0.00227		6.93664	0.53935	0.00657		7.15632	0.55518	0.01014		6.90361	0.54844	0.00778
	6.87192	0.36403	0.00572		7.14	0.56011	0.00329		6.95752	0.53832	0.00281		7.17709	0.55776	0.0114		6.9243	0.54876	0.00589
	6.89236	0.36282	0.00408		7.16085	0.56158	0.00356		6.9784	0.53736	0.00469		7.19786	0.56184	0.01211		6.94499	0.54845	0.0063
	6.91279	0.36319	0.00206		7.1817	0.56011	0.00128		6.99928	0.53723	0.00608		7.21862	0.5623	0.01173		6.96568	0.54954	0.00562
	6.93323	0.36177	0.00413		7.20255	0.55897	0.00132		7.02016	0.53852	0.00702		7.23939	0.56444	0.00936		6.98637	0.55094	0.00281
	6.95367	0.3586	0.00288		7.2234	0.5592	0.0017		7.04104	0.53699	0.00623		7.26016	0.56521	0.00687		7.00706	0.54909	0.00202
	6.97411	0.35646	0.00316		7.24425	0.56011	0.00197		7.06192	0.53711	0.00659		7.28093	0.56582	0.00596		7.02775	0.55079	0.00141
	6.99455	0.35681	0.0043		7.2651	0.56022	0.00208		7.0828	0.53887	0.00742		7.3017	0.56642	0.00623		7.04844	0.55032	0.00329
	7.01498	0.35645	0.00458		7.28595	0.55886	0.00195		7.10368	0.53804	0.008		7.32246	0.56747	0.00576		7.06913	0.55263	0.00339
	7.03542	0.3543	0.00362		7.3068	0.55862	0.00389		7.12456	0.53689	0.00438		7.34323	0.56863	0.00978		7.08982	0.55277	0.00601
	7.05586	0.35431	0.00279		7.32765	0.55942	0.00334		7.14544	0.53961	0.00319		7.364	0.56712	0.01057		7.11051	0.5537	0.00452
	7.0763	0.35538	0.00356		7.3485	0.56079	0.00141		7.16632	0.5408	0.00178		7.38477	0.57103	0.008		7.1312	0.55199	0.00781
	7.09674	0.35859	0.00309		7.36935	0.56045	0.0025		7.1872	0.54103	0.000450551		7.40553	0.57177	0.00883		7.15189	0.55369	0.00603
	7.11717	0.3577	0.0044		7.3902	0.55931	0.00362		7.20808	0.54115	0.00115		7.4263	0.57132	0.00884		7.17258	0.55767	0.00512
	7.13761	0.35753	0.00253		7.41105	0.56021	0.00419		7.22896	0.54174	0.00182		7.44707	0.57429	0.00773		7.19327	0.56162	0.00391
	7.15805	0.35889	0.00798		7.4319	0.55895	0.00587		7.24984	0.54326	0.0031		7.46784	0.57593	0.00608		7.21396	0.56116	0.00367
	7.17849	0.36241	0.00872		7.45275	0.55873	0.00504		7.27072	0.54232	0.0028		7.48861	0.57473	0.00892		7.23465	0.55843	0.00451
	7.19893	0.36263	0.00613		7.4736	0.5584	0.00371		7.2916	0.54196	0.00529		7.50937	0.57559	0.01119		7.25534	0.55874	0.0039
	7.21936	0.36212	0.004		7.49445	0.56055	0.00509		7.31248	0.54384	0.00435		7.53014	0.57722	0.01006		7.27603	0.55979	0.00626
	7.2398	0.35858	0.00458		7.5153	0.56157	0.00548		7.33336	0.54268	0.00231		7.55091	0.5781	0.01038		7.29672	0.56022	0.00852
	7.26024	0.35748	0.00723		7.53615	0.56101	0.0049		7.35424	0.54253	0.00673		7.57168	0.58033	0.00741		7.31741	0.56145	0.00639
	7.28068	0.35607	0.00657		7.557	0.56079	0.00242		7.37512	0.54289	0.00622		7.59244	0.58035	0.0034		7.3381	0.56222	0.0041
	7.30112	0.3561	0.0034		7.57785	0.56181	0.00145		7.396	0.54195	0.00585		7.61321	0.57742	0.00319		7.35879	0.56041	0.0016
	7.32155	0.35608	0.00576		7.5987	0.56283	0.00133		7.41688	0.54161	0.00467		7.63398	0.57697	0.00429		7.37948	0.56011	0.00198
	7.34199	0.35787	0.00495		7.61955	0.56079	0.00239		7.43776	0.54079	0.00416		7.65475	0.57768	0.00804		7.40017	0.56146	0.00514
	7.36243	0.35894	0.00423		7.6404	0.56057	0.00178		7.45864	0.54043	0.00482		7.67552	0.57579	0.00486		7.42086	0.56388	0.00469
	7.38287	0.35735	0.00236		7.66125	0.56102	0.0022		7.47952	0.54079	0.00405		7.69628	0.57903	0.00368		7.44155	0.56508	0.00429
	7.40331	0.35913	0.00158		7.6821	0.56022	0.00304		7.5004	0.54126	0.00405		7.71705	0.57947	0.00398		7.46224	0.56508	0.00476
	7.42374	0.36213	0.00316		7.70295	0.56044	0.00383		7.52128	0.5443	0.00478		7.73782	0.57903	0.00423		7.48293	0.56627	0.00557
	7.44418	0.36351	0.00586		7.7238	0.56338	0.00587		7.54216	0.54251	0.0084		7.75859	0.57932	0.00458		7.50362	0.56748	0.00298
	7.46462	0.36561	0.00531		7.74465	0.56392	0.00806		7.56304	0.54261	0.0097		7.77935	0.58035	0.00379		7.52431	0.56748	0.00405
	7.48506	0.36578	0.00529		7.7655	0.56628	0.00821		7.58392	0.53958	0.00714		7.80012	0.58032	0.00754		7.545	0.56926	0.00605
	7.5055	0.36208	0.00777		7.78635	0.56608	0.00551		7.6048	0.5409	0.0051		7.82089	0.58107	0.00574		7.56569	0.57089	0.00699
	7.52593	0.36048	0.0083		7.8072	0.5653	0.0052		7.62568	0.54219	0.00486		7.84166	0.58063	0.00532		7.58638	0.57075	0.00531
	7.54637	0.35928	0.00605		7.82805	0.56325	0.007		7.64656	0.54007	0.00505		7.86243	0.58253	0.00517		7.60707	0.56956	0.0058
	7.56681	0.36124	0.00369		7.8489	0.56382	0.00663		7.66744	0.53969	0.00842		7.88319	0.58195	0.00417		7.62776	0.56942	0.00415
	7.58725	0.36369	0.00456		7.86975	0.56451	0.00504		7.68832	0.53981	0.00781		7.90396	0.57948	0.000507554		7.64845	0.57017	0.00304
	7.60769	0.36299	0.00511		7.8906	0.56564	0.00477		7.7092	0.53816	0.00801		7.92473	0.58063	0.00532		7.66914	0.56941	0.00554
	7.62812	0.36228	0.00582		7.91145	0.56473	0.00634		7.73008	0.53732	0.00897		7.9455	0.58137	0.00421		7.68983	0.57192	0.00783
	7.64856	0.36385	0.00611		7.9323	0.56474	0.00513		7.75096	0.54028	0.00791		7.96626	0.58167	0.00267		7.71052	0.57383	0.01021
	7.669	0.36106	0.00407		7.95315	0.56271	0.00385		7.77184	0.54172	0.00481		7.98703	0.58196	0.00231		7.73121	0.57634	0.00977
	7.68944	0.36105	0.00546		7.974	0.56214	0.00505		7.79272	0.54314	0.00343		8.0078	0.58224	0.00471		7.7519	0.57679	0.00934
	7.70988	0.36368	0.00559		7.99485	0.56281	0.00638		7.8136	0.54592	0.00712		8.02857	0.58225	0.00372		7.77259	0.57813	0.0071
	7.73031	0.36282	0.00386		8.0157	0.55985	0.00699		7.83448	0.54672	0.00849		8.04934	0.58268	0.00376		7.79328	0.57872	0.00667
	7.75075	0.36211	0.00492		8.03655	0.55782	0.00497		7.85536	0.5486	0.00625		8.0701	0.58618	0.00181		7.81397	0.57695	0.008
	7.77119	0.36142	0.00385		8.0574	0.55737	0.00338		7.87624	0.54757	0.00492		8.09087	0.58805	0.00264		7.83466	0.57676	0.01128
	7.79163	0.36052	0.00511		8.07825	0.55772	0.00253		7.89712	0.54477	0.00535		8.11164	0.58588	0.00285		7.85535	0.57852	0.01166
	7.81207	0.36265	0.00359		8.0991	0.55964	0.00557		7.918	0.54431	0.00405		8.13241	0.58674	0.00544		7.87604	0.57825	0.00939
	7.8325	0.3651	0.00419		8.11995	0.56056	0.00336		7.93888	0.54512	0.00502		8.15317	0.58862	0.00533		7.89673	0.58107	0.00489
	7.85294	0.36473	0.00613		8.1408	0.56249	0.00277		7.95976	0.54617	0.00502		8.17394	0.58846	0.0071		7.91742	0.58238	0.00612
	7.87338	0.36406	0.00264		8.16165	0.56328	0.00373		7.98064	0.54523	0.00536		8.19471	0.58804	0.00567		7.93811	0.58148	0.00898
	7.89382	0.363	0.0035		8.1825	0.56181	0.00125		8.00152	0.54464	0.00597		8.21548	0.5892	0.00536		7.9588	0.58189	0.01139
	7.91426	0.36283	0.0035		8.20335	0.56351	0.00167		8.0224	0.54557	0.00649		8.23625	0.59106	0.00583		7.97949	0.58339	0.00677
	7.93469	0.36196	0.00185		8.2242	0.56452	0.00369		8.04328	0.54685	0.00715		8.25701	0.59436	0.00474		8.00018	0.58383	0.00655
	7.95513	0.3609	0.00234		8.24505	0.56259	0.0056		8.06416	0.54941	0.00644		8.27778	0.59578	0.00587		8.02087	0.58615	0.00746
	7.97557	0.36195	0.00301		8.2659	0.56146	0.00471		8.08504	0.55173	0.0052		8.29855	0.59565	0.00364		8.04156	0.58383	0.00704
	7.99601	0.36283	0.00311		8.28675	0.56294	0.00361		8.10592	0.55485	0.00465		8.31932	0.59736	0.00308		8.06225	0.5847	0.00664
	8.01645	0.36284	0.00121		8.3076	0.56293	0.00478		8.1268	0.55566	0.00281		8.34008	0.59594	0.00327		8.08294	0.58745	0.00685
	8.03688	0.36231	0.00271		8.32845	0.56316	0.0041		8.14768	0.55554	0.00341		8.36085	0.59962	0.00521		8.10363	0.59031	0.00998
	8.05732	0.36299	0.00484		8.3493	0.56101	0.00336		8.16856	0.5545	0.00516		8.38162	0.60017	0.00776		8.12432	0.59003	0.0089
	8.07776	0.36647	0.00609		8.37015	0.56294	0.00373		8.18944	0.55827	0.00532		8.40239	0.60186	0.00798		8.14501	0.59031	0.00933
	8.0982	0.36666	0.00388		8.391	0.56327	0.00446		8.21032	0.5593	0.00554		8.42316	0.60315	0.0055		8.1657	0.59176	0.00833
	8.11864	0.36353	0.00381		8.41185	0.56067	0.00416		8.2312	0.56225	0.00523		8.44392	0.60199	0.00934		8.18639	0.59246	0.01003
	8.13907	0.36615	0.00236		8.4327	0.56305	0.00412		8.25208	0.56134	0.00549		8.46469	0.60421	0.01187		8.20708	0.59361	0.00962
	8.15951	0.36719	0.00236		8.45355	0.56305	0.00437		8.27296	0.5681	0.00621		8.48546	0.60482	0.00699		8.22777	0.59536	0.00562
	8.17995	0.36388	0.00327		8.4744	0.56339	0.00309		8.29384	0.57121	0.0079		8.50623	0.60538	0.00738		8.24846	0.59608	0.0041
	8.20039	0.36333	0.0055		8.49525	0.56441	0.00317		8.31472	0.57422	0.00753		8.52699	0.60861	0.00527		8.26915	0.59623	0.00238
	8.22083	0.36401	0.00708		8.5161	0.56225	0.00452		8.3356	0.57688	0.00624		8.54776	0.60916	0.00648		8.28984	0.59451	0.00373
	8.24126	0.36541	0.00684		8.53695	0.5626	0.00425		8.35648	0.57931	0.00648		8.56853	0.60832	0.0071		8.31053	0.59534	0.00738
	8.2617	0.36457	0.00473		8.5578	0.56305	0.00412		8.37736	0.58073	0.00698		8.5893	0.61053	0.00905		8.33122	0.59536	0.00558
	8.28214	0.36178	0.00251		8.57865	0.5643	0.00329		8.39824	0.58314	0.00637		8.61007	0.61347	0.00585		8.35191	0.59522	0.00534
	8.30258	0.35966	0.00288		8.5995	0.5643	0.0013		8.41912	0.58389	0.00777		8.63083	0.61279	0.00441		8.3726	0.59579	0.00533
	8.32302	0.35911	0.00474		8.62035	0.56316	0.00385		8.44	0.58778	0.00955		8.6516	0.6125	0.00555		8.39329	0.59579	0.00365
	8.34345	0.35891	0.00654		8.6412	0.56056	0.00276		8.46088	0.58887	0.00919		8.67237	0.61113	0.00364		8.41398	0.59649	0.00577
	8.36389	0.35894	0.00463		8.66205	0.56272	0.00119		8.48176	0.59201	0.00824		8.69314	0.61238	0.000959889		8.43467	0.59805	0.00749
	8.38433	0.36143	0.00274		8.6829	0.56169	0.0032		8.50264	0.59395	0.00751		8.7139	0.61486	0.00456		8.45536	0.59974	0.00808
	8.40477	0.36336	0.00156		8.70375	0.56282	0.00491		8.52352	0.59619	0.00734		8.73467	0.61484	0.00757		8.47605	0.59889	0.008
	8.42521	0.36387	0.00496		8.7246	0.56271	0.00411		8.5444	0.5991	0.00381		8.75544	0.61718	0.00784		8.49674	0.60187	0.00636
	8.44564	0.36265	0.00406		8.74545	0.56215	0.00359		8.56528	0.60164	0.00399		8.77621	0.62047	0.00779		8.51743	0.60173	0.00639
	8.46608	0.36194	0.005		8.7663	0.56079	0.00247		8.58616	0.60417	0.00511		8.79698	0.61966	0.00672		8.53812	0.60231	0.00486
	8.48652	0.36493	0.00271		8.78715	0.56079	0.00201		8.60704	0.60575	0.00464		8.81774	0.62036	0.00313		8.55881	0.60386	0.00346
	8.50696	0.36177	0.00373		8.808	0.56044	0.00468		8.62792	0.60806	0.00388		8.83851	0.62173	0.00396		8.5795	0.60594	0.00745
	8.5274	0.36072	0.00318		8.82885	0.56179	0.00592		8.6488	0.60994	0.00449		8.85928	0.62404	0.00378		8.60019	0.60957	0.00815
	8.54783	0.36511	0.00208		8.8497	0.56154	0.0084		8.66968	0.60984	0.00386		8.88005	0.62514	0.00165		8.62088	0.61068	0.00854
	8.56827	0.36316	0.00523		8.87055	0.56119	0.00892		8.69056	0.61461	0.00503		8.90081	0.62568	0.00342		8.64157	0.60844	0.00903
	8.58871	0.36106	0.0042		8.8914	0.56337	0.0064		8.71144	0.61668	0.00527		8.92158	0.62418	0.0043		8.66226	0.61063	0.0125
	8.60915	0.3593	0.00368		8.91225	0.56418	0.00426		8.73232	0.61833	0.0054		8.94235	0.62296	0.00187		8.68295	0.61052	0.01049
	8.62959	0.36354	0.00233		8.9331	0.56169	0.00444		8.7532	0.6175	0.00624		8.96312	0.62268	0.00489		8.70364	0.61149	0.01004
	8.65002	0.36528	0.00205		8.95395	0.56328	0.00185		8.77408	0.61802	0.0055		8.98389	0.62363	0.00598		8.72433	0.61235	0.00791
	8.67046	0.36423	0.00335		8.9748	0.56498	0.0024		8.79496	0.61896	0.00241		9.00465	0.62498	0.00601		8.74502	0.61402	0.00689
	8.6909	0.36298	0.00618		8.99565	0.56734	0.00223		8.81584	0.62162	0.00414		9.02542	0.62607	0.00572		8.76571	0.61374	0.00723
	8.71134	0.36332	0.00689		9.0165	0.56609	0.00402		8.83672	0.62183	0.00425		9.04619	0.62567	0.00524		8.7864	0.61375	0.00551
	8.73178	0.36335	0.00358		9.03735	0.56383	0.00543		8.8576	0.62142	0.00395		9.06696	0.62608	0.00488		8.80709	0.6132	0.00528
	8.75221	0.36194	0.00497		9.0582	0.56202	0.0051		8.87848	0.62101	0.0044		9.08772	0.62704	0.00226		8.82778	0.61513	0.00502
	8.77265	0.36265	0.00326		9.07905	0.56325	0.00773		8.89936	0.62172	0.00493		9.10849	0.62621	0.00518		8.84847	0.61359	0.00789
	8.79309	0.36787	0.00503		9.0999	0.56313	0.00791		8.92024	0.62458	0.00452		9.12926	0.62662	0.00493		8.86916	0.61468	0.01022
	8.81353	0.36926	0.00357		9.12075	0.56157	0.00565		8.94112	0.62662	0.00468		9.15003	0.62836	0.00696		8.88985	0.61676	0.00881
	8.83397	0.37045	0.00503		9.1416	0.56214	0.00482		8.962	0.62864	0.00527		9.17079	0.63078	0.00863		8.91054	0.618	0.00884
	8.8544	0.37218	0.0034		9.16245	0.56178	0.00728		8.98288	0.62874	0.00637		9.19156	0.63173	0.0071		8.93123	0.61716	0.00988
	8.87484	0.37131	0.00477		9.1833	0.56166	0.00764		9.00376	0.62794	0.00358		9.21233	0.63281	0.00644		8.95192	0.61687	0.01164
	8.89528	0.37046	0.00399		9.20415	0.56361	0.00436		9.02464	0.62936	0.00395		9.2331	0.63294	0.0065		8.97261	0.61744	0.00921
	8.91572	0.3708	0.00508		9.225	0.56484	0.00637		9.04552	0.62976	0.00546		9.25387	0.63521	0.00785		8.9933	0.61816	0.00504
	8.93616	0.37113	0.00635		9.24585	0.5654	0.00646		9.0664	0.62864	0.00571		9.27463	0.63614	0.00815		9.01399	0.61831	0.00186
	8.95659	0.3668	0.00747		9.2667	0.56599	0.00184		9.08728	0.62945	0.00608		9.2954	0.63441	0.00802		9.03468	0.62063	0.00451
	8.97703	0.36557	0.00798		9.28755	0.56711	0.0025		9.10816	0.62997	0.00365		9.31617	0.63415	0.00674		9.05537	0.62321	0.00682
	8.99747	0.36939	0.0072		9.3084	0.56711	0.00337		9.12904	0.63057	0.00403		9.33694	0.63483	0.00546		9.07606	0.62349	0.00607
	9.01791	0.37021	0.00989		9.32925	0.56598	0.00452		9.14992	0.63017	0.00356		9.3577	0.63615	0.00717		9.09675	0.62334	0.00757
	9.03835	0.36577	0.00605		9.3501	0.56496	0.00567		9.1708	0.62996	0.00518		9.37847	0.63627	0.00901		9.11744	0.62265	0.0085
	9.05878	0.36351	0.00572		9.37095	0.56484	0.0062		9.19168	0.62976	0.00372		9.39924	0.63733	0.00909		9.13813	0.62401	0.0092
	9.07922	0.36541	0.00689		9.3918	0.5655	0.00783		9.21256	0.63249	0.00222		9.42001	0.63655	0.00705		9.15882	0.62631	0.00967
	9.09966	0.36752	0.0048		9.41265	0.56439	0.00671		9.23344	0.6337	0.00328		9.44078	0.63656	0.0058		9.17951	0.62819	0.01094
	9.1201	0.36891	0.00472		9.4335	0.56224	0.00669		9.25432	0.63318	0.00521		9.46154	0.63841	0.00758		9.2002	0.62861	0.01016
	9.14054	0.36855	0.00597		9.45435	0.56394	0.00611		9.2752	0.63349	0.0043		9.48231	0.638	0.00919		9.22089	0.63012	0.00693
	9.16097	0.36854	0.00626		9.4752	0.56407	0.00393		9.29608	0.63359	0.00393		9.50308	0.63947	0.00799		9.24158	0.62824	0.0049
	9.18141	0.36596	0.00485		9.49605	0.56542	0.00346		9.31696	0.63248	0.00504		9.52385	0.6424	0.00605		9.26227	0.6285	0.0063
	9.20185	0.36785	0.00681		9.5169	0.56609	0.00517		9.33784	0.63308	0.00589		9.54461	0.64108	0.00537		9.28296	0.62876	0.00793
	9.22229	0.368	0.00779		9.53775	0.5671	0.00539		9.35872	0.63389	0.00495		9.56538	0.64306	0.00598		9.30365	0.62916	0.00907
	9.24273	0.36607	0.00936		9.5586	0.56643	0.00447		9.3796	0.63669	0.00557		9.58615	0.64333	0.00472		9.32434	0.62876	0.00829
	9.26316	0.36608	0.00861		9.57945	0.56451	0.00542		9.40048	0.6376	0.00425		9.60692	0.64624	0.00142		9.34503	0.63186	0.00831
	9.2836	0.36292	0.00952		9.6003	0.56358	0.00808		9.42136	0.63899	0.00484		9.62769	0.64768	0.00231		9.36572	0.63439	0.01
	9.30404	0.36167	0.01069		9.62115	0.5628	0.00734		9.44224	0.63958	0.00589		9.64845	0.64938	0.0034		9.38641	0.63708	0.00769
	9.32448	0.35706	0.01087		9.642	0.56425	0.00885		9.46312	0.6383	0.00456		9.66922	0.6508	0.00599		9.4071	0.6368	0.0086
	9.34492	0.35802	0.00716		9.66285	0.56552	0.00564		9.484	0.6355	0.00369		9.68999	0.65067	0.00662		9.42779	0.63441	0.00796
	9.36535	0.35583	0.0097		9.6837	0.56463	0.00311		9.50488	0.6346	0.00323		9.71076	0.6504	0.00754		9.44848	0.6332	0.00803
	9.38579	0.35355	0.00687		9.70455	0.56404	0.00702		9.52576	0.63399	0.00473		9.73152	0.64986	0.00917		9.46917	0.63385	0.00978
	9.40623	0.35157	0.00656		9.7254	0.56349	0.00635		9.54664	0.63529	0.00552		9.75229	0.65288	0.00714		9.48986	0.63694	0.00789
	9.42667	0.35227	0.00786		9.74625	0.56236	0.00591		9.56752	0.63698	0.00659		9.77306	0.65457	0.00593		9.51055	0.6371	0.0048
	9.44711	0.35228	0.00719		9.7671	0.56303	0.00717		9.5884	0.6367	0.00446		9.79383	0.65611	0.0086		9.53124	0.63869	0.00638
	9.46754	0.35298	0.00834		9.78795	0.56236	0.00518		9.60928	0.6349	0.00303		9.8146	0.65532	0.00981		9.55193	0.64015	0.00609
	9.48798	0.35004	0.01064		9.8088	0.56031	0.00708		9.63016	0.6337	0.0026		9.83536	0.65676	0.00824		9.57262	0.64227	0.00457
	9.50842	0.34932	0.01028		9.82965	0.56269	0.00647		9.65104	0.63209	0.00302		9.85613	0.65818	0.00774		9.59331	0.64437	0.00642
	9.52886	0.34841	0.0103		9.8505	0.56225	0.00547		9.67192	0.63279	0.00264		9.8769	0.65923	0.00527		9.614	0.64226	0.00689
	9.5493	0.34661	0.00848		9.87135	0.56395	0.00472		9.6928	0.634	0.00314		9.89767	0.66065	0.0038		9.63469	0.64133	0.00804
	9.56973	0.34218	0.00824		9.8922	0.56553	0.00335		9.71368	0.6356	0.00386		9.91843	0.66411	0.00327		9.65538	0.64157	0.00994
	9.59017	0.34236	0.00862		9.91305	0.56665	0.00501		9.73456	0.637	0.00433		9.9392	0.6655	0.00672		9.67607	0.64274	0.01153
	9.61061	0.34195	0.01042		9.9339	0.56876	0.00721		9.75544	0.63709	0.0063		9.95997	0.66612	0.00914		9.69676	0.64448	0.00942
	9.63105	0.34137	0.01131		9.95475	0.57034	0.00576		9.77632	0.63789	0.00488		9.98074	0.66639	0.00727		9.71745	0.64331	0.00831
	9.65149	0.34177	0.01007		9.9756	0.57056	0.00646		9.7972	0.6378	0.00305		10.0015	0.66853	0.00899		9.73814	0.64436	0.00836
	9.67192	0.34193	0.01106		9.99645	0.57066	0.00775		9.81808	0.6375	0.00364		10.0223	0.66828	0.00869		9.75883	0.6471	0.01063
	9.69236	0.34008	0.01042		10.0173	0.57121	0.00857		9.83896	0.6364	0.00415		10.043	0.66892	0.00846		9.77952	0.64958	0.01139
	9.7128	0.33879	0.0096		10.0381	0.5713	0.01003		9.85984	0.637	0.00457		10.0638	0.66968	0.00837		9.80021	0.64917	0.01232
	9.73324	0.34027	0.01021		10.059	0.57009	0.00828		9.88072	0.63649	0.00524		10.0846	0.66945	0.00537		9.8209	0.64852	0.01251
	9.75368	0.3388	0.00923		10.0799	0.57022	0.00641		9.9016	0.63888	0.0062		10.1053	0.66933	0.00345		9.84159	0.64945	0.0108
	9.77411	0.33804	0.00954		10.1007	0.57157	0.00537		9.92248	0.63958	0.00574		10.1261	0.67009	0.00407		9.86228	0.64762	0.01098
	9.79455	0.33613	0.01043		10.1215	0.57045	0.00645		9.94336	0.6389	0.0037		10.1469	0.67348	0.0076		9.88297	0.64777	0.00846
	9.81499	0.33579	0.00837		10.1424	0.56687	0.00586		9.96424	0.63968	0.00558		10.1677	0.67449	0.0071		9.90366	0.64778	0.00828
	9.83543	0.33654	0.00894		10.1632	0.56652	0.00723		9.98512	0.63889	0.00561		10.1884	0.67723	0.00943		9.92435	0.65065	0.00901
	9.85587	0.336	0.00748		10.1841	0.56642	0.00626		10.006	0.6393	0.00334		10.2092	0.67522	0.01023		9.94504	0.65273	0.00878
	9.8763	0.33276	0.00772		10.205	0.56473	0.00553		10.0269	0.63959	0.00399		10.23	0.67272	0.00853		9.96573	0.65351	0.00898
	9.89674	0.33389	0.00827		10.2258	0.56349	0.00581		10.0478	0.6378	0.00391		10.2507	0.67185	0.00588		9.98642	0.65015	0.00608
	9.91718	0.33276	0.00752		10.2467	0.56347	0.00805		10.0686	0.6386	0.00288		10.2715	0.67388	0.00378		10.0071	0.65029	0.00433
	9.93762	0.3314	0.00834		10.2675	0.56333	0.01026		10.0895	0.63831	0.00138		10.2922	0.67452	0.000786084		10.0278	0.6508	0.00646
	9.95806	0.33103	0.00763		10.2883	0.56148	0.01296		10.1104	0.638	0.00313		10.313	0.67489	0.000217823		10.0485	0.65222	0.00728
	9.97849	0.33468	0.00693		10.3092	0.56361	0.01382		10.1313	0.6382	0.00413		10.3338	0.67451	0.00208		10.0692	0.65469	0.0077
	9.99893	0.33547	0.00401		10.33	0.56309	0.0171		10.1522	0.6377	0.00478		10.3546	0.6784	0.00323		10.0899	0.65803	0.00969
	10.0194	0.33466	0.00803		10.3509	0.56307	0.01783		10.173	0.63849	0.00461		10.3753	0.68064	0.00607		10.1106	0.65841	0.01064
	10.0398	0.3358	0.00768		10.3718	0.56281	0.0195		10.1939	0.63999	0.00333		10.3961	0.67875	0.00753		10.1312	0.65803	0.01011
	10.0602	0.33828	0.00672		10.3926	0.56272	0.01857		10.2148	0.64099	0.00232		10.4169	0.67803	0.00271		10.1519	0.65983	0.01052
	10.0807	0.33736	0.00457		10.4134	0.56228	0.01794		10.2357	0.64079	0.00388		10.4376	0.6784	0.00323		10.1726	0.66088	0.0082
	10.1011	0.33812	0.00433		10.4343	0.56298	0.01716		10.2566	0.64176	0.00741		10.4584	0.67764	0.00499		10.1933	0.66152	0.00886
	10.1216	0.33582	0.00704		10.4551	0.56251	0.0179		10.2774	0.64187	0.00592		10.4792	0.6779	0.00121		10.214	0.66279	0.00959
	10.142	0.33939	0.00747		10.476	0.56649	0.01649		10.2983	0.64099	0.00365		10.4999	0.67827	0.00441		10.2347	0.66292	0.00973
	10.1624	0.34511	0.01001		10.4969	0.56613	0.01731		10.3192	0.64089	0.00424		10.5207	0.67976	0.00608		10.2554	0.66497	0.00944
	10.1829	0.34603	0.00987		10.5177	0.56655	0.01848		10.3401	0.64147	0.00611		10.5415	0.68025	0.00739		10.2761	0.66409	0.00693
	10.2033	0.34825	0.0093		10.5386	0.56949	0.01759		10.361	0.64156	0.00742		10.5622	0.6805	0.0077		10.2968	0.66498	0.00799
	10.2238	0.34914	0.01025		10.5594	0.56975	0.01575		10.3818	0.64275	0.00706		10.583	0.67901	0.00651		10.3175	0.66791	0.00827
	10.2442	0.3471	0.01155		10.5802	0.5714	0.01675		10.4027	0.64168	0.00469		10.6038	0.68052	0.00488		10.3382	0.66752	0.00827
	10.2646	0.34834	0.01307		10.6011	0.57611	0.01466		10.4236	0.63849	0.00504		10.6245	0.68435	0.00782		10.3588	0.66918	0.00721
	10.2851	0.35495	0.01592		10.622	0.5814	0.01409		10.4445	0.63829	0.0062		10.6453	0.6851	0.00782		10.3795	0.67031	0.00914
	10.3055	0.35959	0.0157		10.6428	0.58493	0.01199		10.4654	0.63859	0.00572		10.6661	0.68572	0.00698		10.4002	0.66842	0.00679
	10.3259	0.36119	0.01522		10.6637	0.58893	0.0124		10.4862	0.64019	0.00501		10.6868	0.6845	0.00438		10.4209	0.66804	0.00667
	10.3464	0.36242	0.01532		10.6845	0.59216	0.01296		10.5071	0.63979	0.00457		10.7076	0.68624	0.003		10.4416	0.66828	0.00847
	10.3668	0.36599	0.01831		10.7053	0.59473	0.01307		10.528	0.64217	0.00455		10.7284	0.68562	0.00402		10.4623	0.66765	0.00802
	10.3872	0.37197	0.01985		10.7262	0.59746	0.01589		10.5489	0.64206	0.00632		10.7492	0.68954	0.00796		10.483	0.67158	0.00891
	10.4077	0.37845	0.0231		10.747	0.60066	0.01504		10.5698	0.64454	0.00534		10.7699	0.69113	0.00897		10.5037	0.67372	0.00898
	10.4281	0.38639	0.03033		10.7679	0.60496	0.01672		10.5906	0.64702	0.00369		10.7907	0.69176	0.00704		10.5244	0.67349	0.00672
	10.4486	0.39728	0.03769		10.7888	0.60891	0.01834		10.6115	0.64701	0.00579		10.8115	0.69299	0.00702		10.545	0.67298	0.00682
	10.469	0.4053	0.0485		10.8096	0.61476	0.02142		10.6324	0.64788	0.00667		10.8322	0.69312	0.00533		10.5657	0.67371	0.01021
	10.4894	0.41667	0.05437		10.8305	0.61837	0.02191		10.6533	0.65015	0.00553		10.853	0.69422	0.00655		10.5864	0.67458	0.0108
	10.5099	0.4298	0.05992		10.8513	0.6225	0.0207		10.6742	0.64937	0.00394		10.8737	0.69312	0.00611		10.6071	0.6761	0.00987
	10.5303	0.44367	0.07017		10.8721	0.62852	0.02022		10.695	0.65025	0.00445		10.8945	0.69214	0.00585		10.6278	0.67862	0.00804
	10.5508	0.45584	0.07707		10.893	0.6351	0.01899		10.7159	0.65122	0.00545		10.9153	0.69349	0.00563		10.6485	0.68184	0.01093
	10.5712	0.46594	0.08331		10.9139	0.64131	0.01779		10.7368	0.65416	0.00398		10.9361	0.69532	0.00527		10.6692	0.68261	0.0084
	10.5916	0.48067	0.08873		10.9347	0.64644	0.01838		10.7577	0.65611	0.0024		10.9568	0.69788	0.00463		10.6899	0.68311	0.00783
	10.6121	0.49679	0.09084		10.9556	0.65074	0.01897		10.7786	0.66007	0.00319		10.9776	0.70139	0.00632		10.7106	0.68176	0.00597
	10.6325	0.51167	0.09196		10.9764	0.65741	0.01643		10.7994	0.66074	0.00409		10.9984	0.70163	0.00785		10.7313	0.68039	0.00544
	10.653	0.52556	0.09545		10.9972	0.66266	0.01387		10.8203	0.66334	0.00361		11.0191	0.70268	0.01152		10.752	0.68162	0.0079
	10.6734	0.53811	0.09558		11.0181	0.66676	0.01527		10.8412	0.66324	0.0038		11.0399	0.70451	0.00915		10.7726	0.68086	0.00936
	10.6938	0.552	0.09294		11.0389	0.67275	0.01507		10.8621	0.66601	0.00647		11.0607	0.70644	0.00838		10.7933	0.68074	0.00917
	10.7143	0.56932	0.08671		11.0598	0.67708	0.01591		10.883	0.66725	0.00618		11.0814	0.70621	0.0075		10.814	0.68199	0.0084
	10.7347	0.58424	0.08461		11.0807	0.67913	0.01656		10.9038	0.66974	0.00414		11.1022	0.70657	0.00706		10.8347	0.6835	0.00536
	10.7551	0.59734	0.0799		11.1015	0.68215	0.01492		10.9247	0.67287	0.00372		11.123	0.70755	0.00379		10.8554	0.68561	0.00536
	10.7756	0.61116	0.0775		11.1224	0.68783	0.01405		10.9456	0.67599	0.00288		11.1437	0.70791	0.00503		10.8761	0.68462	0.00596
	10.796	0.62449	0.07258		11.1432	0.69401	0.01377		10.9665	0.67721	0.00318		11.1645	0.71114	0.00306		10.8968	0.68549	0.00527
	10.8164	0.63774	0.06853		11.164	0.69923	0.013		10.9874	0.6817	0.00496		11.1853	0.71374	0.00731		10.9175	0.6877	0.00681
	10.8369	0.64597	0.06341		11.1849	0.70506	0.01096		11.0082	0.68561	0.00453		11.206	0.71304	0.00545		10.9382	0.68722	0.00479
	10.8573	0.65752	0.06173		11.2058	0.70814	0.00911		11.0291	0.68821	0.003		11.2268	0.71137	0.00601		10.9588	0.68943	0.00655
	10.8778	0.66924	0.06163		11.2266	0.71253	0.0094		11.05	0.68867	0.00451		11.2476	0.7123	0.0097		10.9795	0.6903	0.00598
	10.8982	0.67898	0.05713		11.2475	0.71629	0.00785		11.0709	0.68894	0.00546		11.2683	0.71265	0.0105		11.0002	0.69161	0.01027
	10.9186	0.68772	0.05271		11.2683	0.71815	0.00844		11.0918	0.6919	0.00287		11.2891	0.71433	0.00892		11.0209	0.691	0.01016
	10.9391	0.69766	0.04907		11.2891	0.71939	0.00776		11.1126	0.69484	0.00279		11.3099	0.71659	0.00774		11.0416	0.691	0.00999
	10.9595	0.70736	0.0473		11.31	0.72346	0.00632		11.1335	0.69676	0.00257		11.3306	0.7159	0.00409		11.0623	0.69235	0.00972
	10.98	0.71532	0.04381		11.3308	0.72593	0.00504		11.1544	0.70014	0.00248		11.3514	0.71685	0.00315		11.083	0.69371	0.00814
	11.0004	0.721	0.04146		11.3517	0.73003	0.00646		11.1753	0.70149	0.00481		11.3722	0.71802	0.00605		11.1037	0.6931	0.00873
	11.0208	0.72578	0.03878		11.3726	0.73195	0.00573		11.1962	0.70303	0.00595		11.393	0.71625	0.00591		11.1244	0.6943	0.01116
	11.0413	0.73347	0.03627		11.3934	0.7316	0.00686		11.217	0.70484	0.00436		11.4137	0.71848	0.00799		11.1451	0.69721	0.0122
	11.0617	0.73861	0.03265		11.4142	0.73274	0.0048		11.2379	0.70746	0.00305		11.4345	0.71955	0.00686		11.1657	0.69854	0.01296
	11.0822	0.74474	0.02882		11.4351	0.73543	0.00387		11.2588	0.70774	0.00209		11.4552	0.71884	0.00781		11.1864	0.69759	0.01132
	11.1026	0.74998	0.02717		11.4559	0.73587	0.00332		11.2797	0.70962	0.00266		11.476	0.71987	0.0108		11.2071	0.69699	0.01043
	11.123	0.75409	0.02551		11.4768	0.73871	0.00428		11.3006	0.71149	0.00487		11.4968	0.72071	0.00969		11.2278	0.69799	0.00762
	11.1435	0.75761	0.02267		11.4977	0.74035	0.00384		11.3214	0.71275	0.00474		11.5175	0.72248	0.00918		11.2485	0.6986	0.0077
	11.1639	0.7608	0.02271		11.5185	0.74173	0.00339		11.3423	0.71604	0.00584		11.5383	0.72285	0.00566		11.2692	0.69727	0.00645
	11.1843	0.76426	0.02086		11.5394	0.74344	0.00306		11.3632	0.71622	0.00534		11.5591	0.72497	0.00415		11.2899	0.69945	0.00687
	11.2048	0.76993	0.01919		11.5602	0.7449	0.00186		11.3841	0.71649	0.00496		11.5799	0.72556	0.0041		11.3106	0.7021	0.00907
	11.2252	0.77211	0.01731		11.581	0.74678	0.00108		11.405	0.71782	0.00356		11.6006	0.72556	0.00234		11.3313	0.70271	0.00843
	11.2456	0.77468	0.01674		11.6019	0.74976	0.00137		11.4258	0.71826	0.00456		11.6214	0.72719	0.00318		11.352	0.70461	0.01134
	11.2661	0.77775	0.01418		11.6227	0.75017	0.0036		11.4467	0.7187	0.00554		11.6422	0.72579	0.00501		11.3727	0.7017	0.01248
	11.2865	0.77988	0.01393		11.6436	0.75094	0.00365		11.4676	0.71959	0.00512		11.6629	0.72451	0.00303		11.3933	0.69989	0.01208
	11.307	0.78157	0.01502		11.6645	0.7512	0.00111		11.4885	0.72126	0.0059		11.6837	0.72462	0.00456		11.414	0.70136	0.01061
	11.3274	0.78337	0.01453		11.6853	0.75077	0.00228		11.5094	0.72092	0.00429		11.7045	0.72613	0.00657		11.4347	0.70473	0.01147
	11.3478	0.78631	0.01291		11.7061	0.75272	0.00137		11.5302	0.7225	0.00518		11.7252	0.72683	0.00626		11.4554	0.70533	0.01185
	11.3683	0.78767	0.01416		11.727	0.7534	0.000850341		11.5511	0.72356	0.00502		11.746	0.72964	0.00476		11.4761	0.70389	0.01102
	11.3887	0.788	0.01345		11.7478	0.75314	0.00194		11.572	0.7218	0.00401		11.7668	0.72813	0.00333		11.4968	0.70498	0.01111
	11.4092	0.79018	0.01376		11.7687	0.75449	0.00339		11.5929	0.72303	0.00592		11.7875	0.72732	0.00113		11.5175	0.70546	0.01096
	11.4296	0.79524	0.01325		11.7896	0.75609	0.00389		11.6138	0.7246	0.00665		11.8083	0.72906	0.00248		11.5382	0.70701	0.0119
	11.45	0.7983	0.01201		11.8104	0.75861	0.00322		11.6346	0.72496	0.00643		11.8291	0.73069	0.00262		11.5589	0.70916	0.01268
	11.4705	0.79814	0.01141		11.8313	0.75904	0.0027		11.6555	0.72539	0.00749		11.8498	0.73139	0.00292		11.5795	0.7094	0.01261
	11.4909	0.79832	0.00948		11.8521	0.75728	0.00123		11.6764	0.7259	0.0088		11.8706	0.73127	0.00244		11.6002	0.70905	0.01149
	11.5113	0.79816	0.00963		11.8729	0.75845	0.00104		11.6973	0.72669	0.0095		11.8914	0.72953	0.00298		11.6209	0.70895	0.00979
	11.5318	0.79995	0.01321		11.8938	0.75895	0.00167		11.7182	0.72669	0.0092		11.9121	0.72918	0.00244		11.6416	0.71061	0.01135
	11.5522	0.80259	0.01162		11.9146	0.75928	0.00559		11.739	0.72864	0.00581		11.9329	0.73103	0.00497		11.6623	0.71311	0.01192
	11.5727	0.80357	0.00961		11.9355	0.76162	0.00496		11.7599	0.72847	0.00495		11.9537	0.73254	0.00459		11.683	0.71322	0.0128
	11.5931	0.80309	0.00941		11.9564	0.76338	0.00363		11.7808	0.73005	0.00378		11.9744	0.73242	0.00483		11.7037	0.71287	0.0119
	11.6135	0.80548	0.00749		11.9772	0.76538	0.00283		11.8017	0.72961	0.00429		11.9952	0.73311	0.007		11.7244	0.71512	0.01265
	11.634	0.80675	0.0065		11.998	0.76464	0.00245		11.8226	0.73003	0.0061		12.016	0.73345	0.00684		11.7451	0.71561	0.01075
	11.6544	0.80847	0.00818		12.0189	0.76347	0.00288		11.8434	0.7296	0.00646		12.0367	0.73358	0.00507		11.7658	0.71524	0.01211
	11.6748	0.80951	0.00709		12.0397	0.76505	0.00189		11.8643	0.72934	0.00525		12.0575	0.73414	0.00827		11.7865	0.71706	0.00792
	11.6953	0.81201	0.0077		12.0606	0.76572	0.00191		11.8852	0.72977	0.00588		12.0783	0.73669	0.00564		11.8071	0.71825	0.00663
	11.7157	0.81484	0.00659		12.0815	0.76472	0.00344		11.9061	0.73048	0.00393		12.0991	0.74004	0.00404		11.8278	0.71813	0.00767
	11.7362	0.81328	0.00639		12.1023	0.7663	0.0026		11.927	0.73126	0.00513		12.1198	0.73899	0.00587		11.8485	0.71931	0.00793
	11.7566	0.81359	0.00686		12.1232	0.76513	0.00347		11.9478	0.73065	0.00484		12.1406	0.74095	0.00547		11.8692	0.72071	0.00892
	11.777	0.81546	0.0078		12.144	0.76662	0.00467		11.9687	0.73117	0.00597		12.1614	0.74003	0.00481		11.8899	0.72013	0.00872
	11.7975	0.81772	0.00713		12.1648	0.76612	0.00641		11.9896	0.73125	0.00727		12.1821	0.74061	0.00449		11.9106	0.7227	0.01085
	11.8179	0.81764	0.00695		12.1857	0.76745	0.00509		12.0105	0.73343	0.00599		12.2029	0.74152	0.00487		11.9313	0.72506	0.00928
	11.8384	0.81828	0.00525		12.2066	0.76846	0.00266		12.0314	0.73161	0.00478		12.2237	0.74221	0.00453		11.952	0.72186	0.01209
	11.8588	0.81944	0.0049		12.2274	0.76688	0.00283		12.0522	0.73257	0.00382		12.2444	0.74267	0.00357		11.9727	0.72291	0.01275
	11.8792	0.81936	0.0054		12.2483	0.7667	0.00574		12.0731	0.73231	0.0028		12.2652	0.74344	0.00835		11.9933	0.72504	0.01134
	11.8997	0.82014	0.00538		12.2691	0.76677	0.00803		12.094	0.73282	0.00565		12.286	0.74424	0.00838		12.014	0.72621	0.01118
	11.9201	0.8196	0.00452		12.2899	0.7676	0.00802		12.1149	0.7335	0.00761		12.3067	0.74708	0.00895		12.0347	0.72585	0.01151
	11.9405	0.82116	0.00317		12.3108	0.76894	0.00596		12.1358	0.73375	0.00904		12.3275	0.74833	0.00946		12.0554	0.72409	0.01185
	11.961	0.82448	0.0049		12.3316	0.7691	0.00597		12.1566	0.73296	0.01002		12.3483	0.7497	0.00762		12.0761	0.72351	0.01196
	11.9814	0.82625	0.0051		12.3525	0.77043	0.00584		12.1775	0.73236	0.00947		12.369	0.75152	0.00709		12.0968	0.72609	0.01144
	12.0019	0.82702	0.00549		12.3734	0.7701	0.0044		12.1984	0.73247	0.00673		12.3898	0.75231	0.00693		12.1175	0.72573	0.0117
	12.0223	0.82824	0.00698		12.3942	0.77076	0.0053		12.2193	0.73307	0.0072		12.4106	0.75399	0.00777		12.1382	0.72597	0.0116
	12.0427	0.82662	0.00732		12.4151	0.77125	0.00579		12.2402	0.73307	0.0073		12.4313	0.75477	0.00938		12.1589	0.72909	0.01447
	12.0632	0.82846	0.00832		12.4359	0.77217	0.00474		12.261	0.73377	0.00708		12.4521	0.75546	0.00759		12.1796	0.73213	0.01243
	12.0836	0.83009	0.00691		12.4567	0.7715	0.00625		12.2819	0.73456	0.00609		12.4729	0.75682	0.00505		12.2003	0.73295	0.01141
	12.1041	0.83047	0.00626		12.4776	0.76993	0.00628		12.3028	0.73368	0.00685		12.4936	0.75862	0.00267		12.2209	0.73261	0.01089
	12.1245	0.83047	0.00721		12.4985	0.76952	0.00601		12.3237	0.73308	0.00662		12.5144	0.75637	0.00432		12.2416	0.73249	0.01168
	12.1449	0.83147	0.00675		12.5193	0.77084	0.00593		12.3446	0.73464	0.00649		12.5352	0.75715	0.00493		12.2623	0.73272	0.01192
	12.1654	0.83117	0.0038		12.5402	0.76968	0.00716		12.3654	0.73448	0.00456		12.5559	0.75884	0.00191		12.283	0.73343	0.01007
	12.1858	0.83102	0.00336		12.561	0.77074	0.00855		12.3863	0.73378	0.0047		12.5767	0.76186	0.00217		12.3037	0.73494	0.00972
	12.2062	0.83133	0.00272		12.5818	0.77191	0.0069		12.4072	0.73412	0.00693		12.5975	0.76197	0.00186		12.3244	0.73483	0.00907
	12.2267	0.83339	0.00445		12.6027	0.7715	0.00525		12.4281	0.73457	0.00406		12.6182	0.76173	0.00601		12.3451	0.73574	0.00968
	12.2471	0.83193	0.00535		12.6235	0.77133	0.00672		12.449	0.73491	0.00429		12.639	0.76084	0.00611		12.3658	0.73618	0.01261
	12.2675	0.8327	0.00516		12.6444	0.77174	0.00689		12.4698	0.73361	0.00371		12.6598	0.76218	0.00418		12.3865	0.73615	0.01493
	12.288	0.83377	0.00551		12.6653	0.77117	0.00622		12.4907	0.7344	0.0027		12.6806	0.76385	0.00519		12.4071	0.73638	0.01508
	12.3084	0.83614	0.00347		12.6861	0.77052	0.00395		12.5116	0.73423	0.0018		12.7013	0.7664	0.00548		12.4278	0.73604	0.01427
	12.3289	0.83515	0.00284		12.707	0.77176	0.0041		12.5325	0.73248	0.00361		12.7221	0.76685	0.00334		12.4485	0.73757	0.01154
	12.3493	0.83385	0.00232		12.7278	0.77234	0.00271		12.5534	0.73422	0.00403		12.7429	0.76873	0.00188		12.4692	0.73978	0.00854
	12.3697	0.83424	0.000807437		12.7486	0.77275	0.00341		12.5742	0.73431	0.00411		12.7636	0.76951	0.00116		12.4899	0.74011	0.00978
	12.3902	0.83263	0.00153		12.7695	0.77308	0.00238		12.5951	0.73603	0.00617		12.7844	0.7684	0.00163		12.5106	0.73976	0.01068
	12.4106	0.83286	0.0018		12.7904	0.77274	0.0047		12.616	0.7362	0.0067		12.8051	0.76982	0.00553		12.5313	0.74147	0.01173
	12.4311	0.83286	0.00213		12.8112	0.77348	0.00617		12.6369	0.73645	0.00689		12.8259	0.76916	0.00668		12.552	0.74431	0.01337
	12.4515	0.83355	0.00324		12.8321	0.77191	0.007		12.6578	0.7356	0.00549		12.8467	0.77047	0.00792		12.5727	0.74385	0.01391
	12.4719	0.8337	0.00327		12.8529	0.77142	0.00565		12.6786	0.73621	0.00494		12.8675	0.77069	0.00778		12.5934	0.74591	0.01275
	12.4924	0.83568	0.00285		12.8737	0.77241	0.00635		12.6995	0.73534	0.0046		12.8882	0.77125	0.0063		12.6141	0.74764	0.00997
	12.5128	0.83599	0.00283		12.8946	0.77315	0.00519		12.7204	0.73603	0.00486		12.909	0.7706	0.00555		12.6347	0.74707	0.01037
	12.5332	0.83705	0.00204		12.9154	0.77348	0.00504		12.7413	0.73793	0.00581		12.9298	0.77082	0.00449		12.6554	0.74751	0.01168
	12.5537	0.83507	0.00373		12.9363	0.77241	0.00622		12.7622	0.73741	0.00619		12.9505	0.77268	0.00684		12.6761	0.74888	0.01117
	12.5741	0.83514	0.00504		12.9572	0.77183	0.00552		12.783	0.73775	0.00722		12.9713	0.77323	0.00713		12.6968	0.74776	0.00985
	12.5946	0.83454	0.00371		12.978	0.7729	0.00562		12.8039	0.73688	0.00738		12.9921	0.77378	0.00559		12.7175	0.74879	0.00848
	12.615	0.83347	0.00367		12.9988	0.77249	0.00565		12.8248	0.73715	0.00646		13.0128	0.77225	0.00544		12.7382	0.75015	0.00793
	12.6354	0.83332	0.00289		13.0197	0.77176	0.00387		12.8457	0.73785	0.00526		13.0336	0.77423	0.00478		12.7589	0.75061	0.00753
	12.6559	0.83485	0.0015		13.0405	0.77274	0.0048		12.8666	0.73759	0.00425		13.0544	0.77269	0.00562		12.7796	0.75025	0.00987
	12.6763	0.83553	0.00338		13.0614	0.77315	0.00656		12.8874	0.73716	0.00474		13.0751	0.77246	0.007		12.8003	0.75014	0.00922
	12.6967	0.83614	0.00381		13.0823	0.7738	0.00695		12.9083	0.73586	0.00497		13.0959	0.77312	0.00693		12.8209	0.75004	0.00848
	12.7172	0.83682	0.00378		13.1031	0.77405	0.00688		12.9292	0.73552	0.00403		13.1167	0.7753	0.00789		12.8416	0.74959	0.00761
	12.7376	0.83743	0.0031		13.124	0.77373	0.00558		12.9501	0.73491	0.00438		13.1374	0.77684	0.00721		12.8623	0.75171	0.01065
	12.7581	0.83933	0.00286		13.1448	0.7734	0.00414		12.971	0.73587	0.0035		13.1582	0.77826	0.00647		12.883	0.7552	0.01085
	12.7785	0.83857	0.00256		13.1656	0.77233	0.0057		12.9918	0.73724	0.00556		13.179	0.77804	0.00675		12.9037	0.75395	0.01247
	12.7989	0.83759	0.000723724		13.1865	0.77248	0.00701		13.0127	0.73775	0.00725		13.1997	0.78065	0.00757		12.9244	0.75307	0.00991
	12.8194	0.83706	0.000718656		13.2073	0.77307	0.00607		13.0336	0.73904	0.00742		13.2205	0.78282	0.00825		12.9451	0.75465	0.00948
	12.8398	0.83683	0.00145		13.2282	0.77224	0.00714		13.0545	0.74223	0.00645		13.2413	0.78368	0.00931		12.9658	0.75341	0.01055
	12.8603	0.83713	0.00134		13.2491	0.77108	0.00755		13.0754	0.74258	0.00499		13.2621	0.78508	0.01047		12.9865	0.7544	0.01255
	12.8807	0.83849	0.00362		13.2699	0.76994	0.0042		13.0962	0.74266	0.00507		13.2828	0.78681	0.01032		13.0072	0.75451	0.01245
	12.9011	0.83849	0.00384		13.2907	0.7711	0.00233		13.1171	0.74265	0.00656		13.3036	0.78833	0.00845		13.0279	0.758	0.01193
	12.9216	0.83766	0.00382		13.3116	0.77308	0.00338		13.138	0.74093	0.00787		13.3244	0.7878	0.00639		13.0485	0.75788	0.01256
	12.942	0.83797	0.00212		13.3324	0.77438	0.00612		13.1589	0.74102	0.00716		13.3451	0.78748	0.00548		13.0692	0.75889	0.01184
	12.9624	0.83614	0.0016		13.3533	0.7757	0.00539		13.1798	0.74188	0.00644		13.3659	0.78824	0.00424		13.0899	0.75723	0.01034
	12.9829	0.83675	0.00169		13.3742	0.77578	0.00618		13.2006	0.74188	0.00655		13.3866	0.78803	0.00471		13.1106	0.75745	0.01111
	13.0033	0.83569	0.00169		13.395	0.7757	0.00459		13.2215	0.74282	0.00764		13.4074	0.78994	0.00878		13.1313	0.76122	0.01347
	13.0238	0.83508	0.00104		13.4159	0.77316	0.00443		13.2424	0.74624	0.00702		13.4282	0.79184	0.0127		13.152	0.76078	0.01295
	13.0442	0.83553	0.00101		13.4367	0.7715	0.00573		13.2633	0.74684	0.00747		13.449	0.79175	0.0108		13.1727	0.76036	0.00992
	13.0646	0.83713	0.00252		13.4575	0.77357	0.00505		13.2842	0.74803	0.00705		13.4697	0.7927	0.0118		13.1934	0.76181	0.01074
	13.0851	0.83834	0.00334		13.4784	0.77415	0.00127		13.305	0.75237	0.00588		13.4905	0.79378	0.01079		13.2141	0.76304	0.00994
	13.1055	0.83728	0.00176		13.4992	0.7739	0.00234		13.3259	0.7548	0.00779		13.5113	0.79466	0.00851		13.2348	0.76259	0.0107
	13.1259	0.83728	0.00223		13.5201	0.77349	0.00138		13.3468	0.75488	0.00882		13.532	0.79625	0.00884		13.2554	0.76713	0.01131
	13.1464	0.83713	0.00232		13.541	0.77596	0.000903799		13.3677	0.7559	0.00786		13.5528	0.79622	0.01233		13.2761	0.76892	0.00903
	13.1668	0.8366	0.00135		13.5618	0.77694	0.00178		13.3886	0.75591	0.00624		13.5736	0.79995	0.01214		13.2968	0.76914	0.00929
	13.1873	0.8363	0.000576235		13.5826	0.77784	0.00232		13.4094	0.75809	0.00664		13.5943	0.79909	0.01252		13.3175	0.76891	0.01013
	13.2077	0.8366	0.00235		13.6035	0.77727	0.00223		13.4303	0.76019	0.00609		13.6151	0.79965	0.0101		13.3382	0.77065	0.01264
	13.2281	0.83683	0.00255		13.6243	0.77751	0.00374		13.4512	0.7637	0.0069		13.6359	0.79998	0.00832		13.3589	0.77088	0.01147
	13.2486	0.83728	0.002		13.6452	0.77636	0.0054		13.4721	0.76603	0.00705		13.6566	0.80052	0.00677		13.3796	0.77244	0.01002
	13.269	0.83721	0.00117		13.6661	0.77635	0.00573		13.493	0.76661	0.00724		13.6774	0.80158	0.00662		13.4003	0.77319	0.01148
	13.2895	0.83895	0.0017		13.6869	0.77578	0.00618		13.5138	0.77018	0.00564		13.6982	0.80052	0.00668		13.421	0.77196	0.01361
	13.3099	0.84055	0.00132		13.7078	0.77546	0.00415		13.5347	0.77264	0.00843		13.7189	0.80263	0.00746		13.4416	0.77197	0.01245
	13.3303	0.841	0.00387		13.7286	0.77373	0.00503		13.5556	0.77397	0.00584		13.7397	0.80294	0.00884		13.4623	0.77318	0.01271
	13.3508	0.84024	0.00397		13.7494	0.77266	0.00436		13.5765	0.77462	0.00674		13.7605	0.80284	0.00866		13.483	0.77309	0.01055
	13.3712	0.84001	0.00383		13.7703	0.77423	0.00399		13.5974	0.77666	0.00922		13.7812	0.80295	0.008		13.5037	0.77605	0.01059
	13.3916	0.84009	0.00259		13.7912	0.77496	0.00642		13.6182	0.7797	0.00701		13.802	0.80518	0.00552		13.5244	0.77659	0.01155
	13.4121	0.83903	0.00208		13.812	0.77603	0.00593		13.6391	0.78247	0.00681		13.8228	0.81043	0.00625		13.5451	0.7759	0.01404
	13.4325	0.83758	0.0035		13.8329	0.77677	0.00505		13.66	0.78734	0.00734		13.8435	0.81292	0.00878		13.5658	0.77831	0.01379
	13.4529	0.83675	0.00218		13.8537	0.77496	0.0056		13.6809	0.78879	0.00752		13.8643	0.81383	0.01222		13.5865	0.77777	0.01305
	13.4734	0.83766	0.0029		13.8745	0.77456	0.00378		13.7018	0.79017	0.00646		13.8851	0.81134	0.01057		13.6072	0.77758	0.01067
	13.4938	0.83827	0.00158		13.8954	0.77382	0.00235		13.7226	0.79194	0.00647		13.9058	0.81095	0.00639		13.6279	0.77887	0.01261
	13.5143	0.83675	0.00296		13.9162	0.77422	0.00514		13.7435	0.79258	0.00652		13.9266	0.81315	0.00526		13.6486	0.77712	0.01313
	13.5347	0.83599	0.00329		13.9371	0.77414	0.00451		13.7644	0.79331	0.00591		13.9474	0.81429	0.00737		13.6692	0.78061	0.013
	13.5551	0.83682	0.00516		13.958	0.77448	0.00292		13.7853	0.79747	0.00481		13.9681	0.81438	0.00987		13.6899	0.7817	0.01257
	13.5756	0.83789	0.00408		13.9788	0.7734	0.0047		13.8062	0.79963	0.00428		13.9889	0.81616	0.00715		13.7106	0.78257	0.01212
	13.596	0.83728	0.00223		13.9997	0.77521	0.00431		13.827	0.80248	0.00653		14.0097	0.81771	0.00961		13.7313	0.78389	0.01008
	13.6165	0.83713	0.00184		14.0205	0.77489	0.0027		13.8479	0.80406	0.00671		14.0305	0.81772	0.00837		13.752	0.7842	0.01209
	13.6369	0.83712	0.00418		14.0413	0.77513	0.00343		13.8688	0.80525	0.007		14.0512	0.8172	0.0074		13.7727	0.78494	0.01356
	13.6573	0.8375	0.00494		14.0622	0.7748	0.00435		13.8897	0.80722	0.00714		14.072	0.81792	0.00938		13.7934	0.78753	0.01334
	13.6778	0.83879	0.0053		14.0831	0.77587	0.00424		13.9106	0.80911	0.00684		14.0928	0.81967	0.01089		13.8141	0.78788	0.0111
	13.6982	0.83857	0.00496		14.1039	0.77464	0.00294		13.9314	0.81069	0.00561		14.1135	0.82016	0.01343		13.8348	0.78865	0.00925
	13.7187	0.83878	0.00664		14.1248	0.77407	0.0029		13.9523	0.81218	0.00619		14.1343	0.81852	0.01182		13.8554	0.79057	0.01045
	13.7391	0.83902	0.0051		14.1456	0.77546	0.00366		13.9732	0.81202	0.00687		14.1551	0.82132	0.01072		13.8761	0.79031	0.0149
	13.7595	0.83834	0.00346		14.1664	0.77563	0.00379		13.9941	0.81202	0.00641		14.1758	0.82165	0.00908		13.8968	0.79043	0.01352
	13.78	0.83888	0.00221		14.1873	0.77479	0.00586		14.015	0.81281	0.0055		14.1966	0.82319	0.00956		13.9175	0.79152	0.01186
	13.8004	0.83834	0.00346		14.2081	0.7762	0.0043		14.0358	0.81336	0.00593		14.2174	0.82463	0.00924		13.9382	0.79034	0.01262
	13.8208	0.83803	0.00527		14.229	0.77587	0.00346		14.0567	0.81461	0.00643		14.2381	0.8204	0.00911		13.9589	0.79032	0.01383
	13.8413	0.84008	0.00522		14.2499	0.7757	0.00559		14.0776	0.8153	0.00786		14.2589	0.82143	0.01003		13.9796	0.79087	0.0132
	13.8617	0.84152	0.00533		14.2707	0.77512	0.00638		14.0985	0.81522	0.0077		14.2797	0.82297	0.01116		14.0003	0.79271	0.01109
	13.8821	0.84174	0.00663		14.2916	0.77519	0.00833		14.1194	0.8168	0.00465		14.3004	0.82512	0.01212		14.021	0.79526	0.0131
	13.9026	0.84379	0.00485		14.3124	0.77642	0.00793		14.1402	0.81688	0.0038		14.3212	0.82738	0.01256		14.0417	0.79779	0.01475
	13.923	0.84349	0.00308		14.3332	0.77529	0.00549		14.1611	0.81758	0.00366		14.342	0.82616	0.01187		14.0624	0.79834	0.01364
	13.9435	0.84176	0.00163		14.3541	0.7776	0.00302		14.182	0.81781	0.00485		14.3627	0.82594	0.01236		14.083	0.7975	0.01285
	13.9639	0.84009	0.00209		14.375	0.77596	0.00198		14.2029	0.81874	0.00495		14.3835	0.82676	0.01252		14.1037	0.79849	0.00947
	13.9843	0.84092	0.00228		14.3958	0.77439	0.00332		14.2238	0.81937	0.00427		14.4043	0.82739	0.01144		14.1244	0.79967	0.00778
	14.0048	0.84047	0.00379		14.4167	0.77308	0.0028		14.2446	0.81943	0.00671		14.425	0.82719	0.01119		14.1451	0.8004	0.00935
	14.0252	0.84425	0.00142		14.4375	0.77464	0.00403		14.2655	0.82014	0.00624		14.4458	0.82648	0.00984		14.1658	0.8026	0.01186
	14.0457	0.84402	0.00336		14.4583	0.77562	0.00482		14.2864	0.81928	0.00677		14.4666	0.82851	0.01284		14.1865	0.80164	0.01241
	14.0661	0.84312	0.00239		14.4792	0.77595	0.00425		14.3073	0.81905	0.00666		14.4873	0.8284	0.01329		14.2072	0.80091	0.01176
	14.0865	0.84259	0.00313		14.5	0.77382	0.00146		14.3282	0.8189	0.0054		14.5081	0.82953	0.01258		14.2279	0.80059	0.01113
	14.107	0.84032	0.00165		14.5209	0.77514	0.00255		14.349	0.81984	0.00389		14.5289	0.83046	0.01159		14.2486	0.80282	0.01133
	14.1274	0.83903	0.00244		14.5418	0.77604	0.00387		14.3699	0.82077	0.00394		14.5496	0.83197	0.01367		14.2692	0.80199	0.00892
	14.1479	0.84221	0.00114		14.5626	0.77776	0.00124		14.3908	0.82068	0.00518		14.5704	0.83321	0.01205		14.2899	0.80409	0.01069
	14.1683	0.84236	0.0023		14.5834	0.77768	0.00296		14.4117	0.81974	0.00676		14.5912	0.8321	0.01092		14.3106	0.80547	0.01016
	14.1887	0.84145	0.00305		14.6043	0.77702	0.00234		14.4326	0.82129	0.00823		14.612	0.83292	0.01105		14.3313	0.80694	0.01022
	14.2092	0.84235	0.00564		14.6251	0.77825	0.00226		14.4534	0.8216	0.00797		14.6327	0.83293	0.00894		14.352	0.80799	0.0104
	14.2296	0.84273	0.0055		14.646	0.77809	0.00296		14.4743	0.82192	0.00548		14.6535	0.83311	0.01183		14.3727	0.80689	0.0145
	14.25	0.84318	0.005		14.6669	0.77735	0.00383		14.4952	0.8237	0.00593		14.6743	0.83291	0.01186		14.3934	0.80681	0.01306
	14.2705	0.84364	0.00442		14.6877	0.77563	0.00287		14.5161	0.8237	0.00541		14.695	0.83453	0.01309		14.4141	0.80848	0.0134
	14.2909	0.84439	0.00401		14.7086	0.7753	0.00422		14.537	0.82455	0.00614		14.7158	0.83463	0.01274		14.4348	0.81267	0.01392
	14.3113	0.84319	0.00328		14.7294	0.77579	0.00399		14.5578	0.82448	0.00487		14.7366	0.83431	0.01409		14.4555	0.81254	0.01561
	14.3318	0.84425	0.00228		14.7502	0.77562	0.00396		14.5787	0.82355	0.00469		14.7573	0.83645	0.01386		14.4762	0.812	0.01718
	14.3522	0.84312	0.00265		14.7711	0.77554	0.00554		14.5996	0.82501	0.00628		14.7781	0.83706	0.01379		14.4968	0.81201	0.01638
	14.3727	0.84168	0.00233		14.7919	0.77439	0.00483		14.6205	0.82547	0.007		14.7989	0.83745	0.0152		14.5175	0.81433	0.01443
	14.3931	0.84047	0.00328		14.8128	0.77521	0.00509		14.6414	0.82601	0.00642		14.8196	0.83804	0.016		14.5382	0.81329	0.01449
	14.4135	0.84024	0.00242		14.8337	0.77652	0.0048		14.6622	0.82508	0.00719		14.8404	0.83985	0.0171		14.5589	0.81175	0.01176
	14.434	0.83903	0.00161		14.8545	0.77521	0.00506		14.6831	0.82563	0.00564		14.8612	0.84218	0.01618		14.5796	0.81332	0.01171
	14.4544	0.8404	0.00141		14.8753	0.77554	0.00444		14.704	0.82486	0.00586		14.8819	0.84421	0.01552		14.6003	0.81508	0.01217
	14.4748	0.84055	0.00062458		14.8962	0.77694	0.00436		14.7249	0.82423	0.0077		14.9027	0.84505	0.01212		14.621	0.81644	0.01172
	14.4953	0.84213	0.0023		14.917	0.77701	0.00541		14.7458	0.82447	0.00655		14.9235	0.84615	0.01176		14.6417	0.81591	0.01287
	14.5157	0.84289	0.00196		14.9379	0.77625	0.00867		14.7666	0.82431	0.00749		14.9442	0.84476	0.01032		14.6624	0.81634	0.01168
	14.5362	0.84244	0.00141		14.9588	0.77756	0.00935		14.7875	0.82478	0.00697		14.965	0.84587	0.01007		14.683	0.8158	0.01313
	14.5566	0.84342	0.00178		14.9796	0.77782	0.00752		14.8084	0.82509	0.00681		14.9858	0.84847	0.01031		14.7037	0.81674	0.01282
	14.577	0.84244	0.00198		15.0005	0.777	0.00792		14.8293	0.82486	0.00665		15.0065	0.84913	0.0144		14.7244	0.81715	0.01314
	14.5975	0.84183	0.00267		15.0213	0.77692	0.0068		14.8502	0.82648	0.00489		15.0273	0.85132	0.01516		14.7451	0.82056	0.01411
	14.6179	0.83971	0.00218		15.0421	0.77569	0.00697		14.871	0.82702	0.00519		15.0481	0.85282	0.01445		14.7658	0.82221	0.01484
	14.6384	0.84055	0.00139		15.063	0.77677	0.0051		14.8919	0.82878	0.00676		15.0688	0.85292	0.01492		14.7865	0.8221	0.01509
	14.6588	0.84229	0.000855423		15.0838	0.77455	0.00578		14.9128	0.82893	0.00706		15.0896	0.85422	0.01379		14.8072	0.82242	0.0141
	14.6792	0.84251	0.000669961		15.1047	0.77587	0.00307		14.9337	0.82962	0.00732		15.1104	0.85709	0.01418		14.8279	0.82224	0.01249
	14.6997	0.84123	0.0025		15.1256	0.77686	0.00304		14.9546	0.82801	0.00646		15.1311	0.8575	0.01367		14.8486	0.82235	0.01128
	14.7201	0.8413	0.00232		15.1464	0.7776	0.00293		14.9754	0.82825	0.00527		15.1519	0.85937	0.01423		14.8693	0.82203	0.0123
	14.7406	0.84032	0.00274		15.1672	0.77866	0.00195		14.9963	0.82849	0.00462		15.1727	0.86223	0.01388		14.89	0.82422	0.01022
	14.761	0.84054	0.00352		15.1881	0.77858	0.00295		15.0172	0.82909	0.00563		15.1935	0.86106	0.01287		14.9106	0.82381	0.00933
	14.7814	0.84009	0.00331		15.2089	0.77563	0.00355		15.0381	0.82648	0.0048		15.2142	0.86127	0.01106		14.9313	0.82505	0.00847
	14.8019	0.84145	0.00292		15.2298	0.77694	0.00232		15.059	0.82648	0.00509		15.235	0.85961	0.00963		14.952	0.82493	0.01066
	14.8223	0.84259	0.00215		15.2507	0.77752	0.00196		15.0798	0.82564	0.00375		15.2558	0.86049	0.01029		14.9727	0.82811	0.01123
	14.8427	0.84077	0.00211		15.2715	0.78037	0.00275		15.1007	0.82649	0.0033		15.2765	0.86177	0.01044		14.9934	0.82965	0.01123
	14.8632	0.84039	0.00305		15.2924	0.78036	0.00579		15.1216	0.8261	0.00321		15.2973	0.86283	0.01289		15.0141	0.83108	0.01082
	14.8836	0.84121	0.0067		15.3132	0.78044	0.00572		15.1425	0.82594	0.00595		15.318	0.86361	0.01394		15.0348	0.83078	0.0098
	14.904	0.84122	0.00529		15.334	0.78037	0.00488		15.1634	0.82578	0.00702		15.3388	0.86252	0.0147		15.0555	0.83148	0.01199
	14.9245	0.84039	0.00422		15.3549	0.77995	0.00677		15.1842	0.82617	0.00641		15.3596	0.86382	0.01291		15.0762	0.82981	0.01478
	14.9449	0.84077	0.00364		15.3758	0.78028	0.00669		15.2051	0.82702	0.0047		15.3804	0.86421	0.01232		15.0968	0.83085	0.01401
	14.9654	0.84107	0.00483		15.3966	0.77767	0.00499		15.226	0.82741	0.004		15.4011	0.86343	0.0123		15.1175	0.83188	0.01251
	14.9858	0.84037	0.00726		15.4175	0.78013	0.00398		15.2469	0.82733	0.00597		15.4219	0.86224	0.01311		15.1382	0.83261	0.01117
	15.0062	0.83946	0.00741		15.4383	0.78134	0.00527		15.2678	0.82909	0.0065		15.4427	0.86313	0.01313		15.1589	0.8328	0.01217
	15.0267	0.84015	0.00652		15.4591	0.78143	0.00491		15.2886	0.82855	0.00709		15.4634	0.86438	0.01511		15.1796	0.83666	0.01343
	15.0471	0.84001	0.00488		15.48	0.78159	0.00429		15.3095	0.82878	0.00667		15.4842	0.86567	0.01359		15.2003	0.83594	0.01427
	15.0676	0.83948	0.00419		15.5008	0.78053	0.00494		15.3304	0.83008	0.00737		15.505	0.86488	0.01427		15.221	0.83298	0.01438
	15.088	0.83849	0.00348		15.5217	0.78321	0.00577		15.3513	0.83039	0.00761		15.5257	0.86636	0.01346		15.2417	0.83543	0.01387
	15.1084	0.83849	0.00544		15.5426	0.7863	0.00468		15.3722	0.82925	0.00571		15.5465	0.86509	0.01299		15.2624	0.83899	0.01263
	15.1289	0.83887	0.00491		15.5634	0.78679	0.00302		15.393	0.82894	0.00647		15.5673	0.86539	0.01222		15.2831	0.8404	0.01365
	15.1493	0.84016	0.00531		15.5843	0.78832	0.0046		15.4139	0.82939	0.00745		15.588	0.86734	0.0134		15.3038	0.84113	0.01147
	15.1698	0.84144	0.00508		15.6051	0.78929	0.00473		15.4348	0.82976	0.00895		15.6088	0.87045	0.0146		15.3244	0.84093	0.01049
	15.1902	0.84137	0.00461		15.6259	0.78977	0.00458		15.4557	0.83023	0.00817		15.6296	0.87074	0.01528		15.3451	0.84013	0.01046
	15.2106	0.84152	0.00499		15.6468	0.79138	0.00516		15.4766	0.83077	0.00756		15.6503	0.87143	0.01408		15.3658	0.83941	0.01092
	15.2311	0.84166	0.00717		15.6677	0.7917	0.00598		15.4974	0.83176	0.00788		15.6711	0.87096	0.01277		15.3865	0.84062	0.01122
	15.2515	0.84151	0.00726		15.6885	0.79193	0.00715		15.5183	0.83299	0.00743		15.6919	0.87342	0.00991		15.4072	0.8405	0.01348
	15.2719	0.84197	0.00586		15.7094	0.79322	0.00753		15.5392	0.83277	0.00671		15.7126	0.87409	0.01148		15.4279	0.8418	0.01469
	15.2924	0.84167	0.00547		15.7302	0.79536	0.00963		15.5601	0.83254	0.00697		15.7334	0.87368	0.01321		15.4486	0.84382	0.0145
	15.3128	0.84204	0.00613		15.751	0.79982	0.01078		15.581	0.83344	0.00828		15.7542	0.87572	0.01343		15.4693	0.84474	0.01313
	15.3332	0.84348	0.00661		15.7719	0.80199	0.00889		15.6018	0.83383	0.00771		15.775	0.87755	0.01404		15.49	0.84525	0.01192
	15.3537	0.84182	0.00515		15.7927	0.80429	0.00807		15.6227	0.83421	0.00749		15.7957	0.87938	0.01479		15.5107	0.84575	0.01196
	15.3741	0.84213	0.00443		15.8136	0.80602	0.00968		15.6436	0.83437	0.00638		15.8165	0.87957	0.01447		15.5313	0.84656	0.01148
	15.3946	0.84046	0.0042		15.8345	0.81041	0.01114		15.6645	0.83414	0.00661		15.8372	0.87928	0.01471		15.552	0.84767	0.00986
	15.415	0.83948	0.0041		15.8553	0.81238	0.01056		15.6854	0.8362	0.00658		15.858	0.87988	0.01267		15.5727	0.84915	0.01258
	15.4354	0.84047	0.00268		15.8762	0.81582	0.01112		15.7062	0.83788	0.00567		15.8788	0.88105	0.01112		15.5934	0.84965	0.01252
	15.4559	0.84145	0.00189		15.897	0.82011	0.00934		15.7271	0.83848	0.0065		15.8995	0.8802	0.00917		15.6141	0.84995	0.01262
	15.4763	0.84402	0.00215		15.9178	0.82522	0.00942		15.748	0.83817	0.00823		15.9203	0.88203	0.00871		15.6348	0.85104	0.01361
	15.4968	0.84387	0.00358		15.9387	0.82984	0.00921		15.7689	0.84188	0.00863		15.9411	0.88357	0.00926		15.6555	0.85165	0.0123
	15.5172	0.84311	0.00382		15.9596	0.8332	0.01		15.7898	0.84376	0.00892		15.9619	0.88356	0.01062		15.6762	0.85303	0.01374
	15.5376	0.84244	0.00182		15.9804	0.83807	0.01021		15.8106	0.84391	0.00929		15.9826	0.88394	0.01148		15.6969	0.85472	0.01371
	15.5581	0.84206	0.00109		16.0012	0.84052	0.00808		15.8315	0.84647	0.00906		16.0034	0.88478	0.01335		15.7175	0.85293	0.01394
	15.5785	0.84395	0.00127		16.0221	0.84361	0.00891		15.8524	0.84791	0.00791		16.0242	0.88498	0.01217		15.7382	0.85549	0.01542
	15.5989	0.84349	0.00267		16.043	0.85013	0.01147		15.8733	0.84867	0.00614		16.0449	0.88518	0.01211		15.7589	0.8568	0.01424
	15.6194	0.84523	0.00124		16.0638	0.85365	0.01106		15.8942	0.84777	0.00671		16.0657	0.88537	0.01189		15.7796	0.85859	0.01352
	15.6398	0.84545	0.00223		16.0846	0.85543	0.01108		15.915	0.84905	0.00623		16.0865	0.88833	0.01225		15.8003	0.85875	0.01663
	15.6603	0.84681	0.00285		16.1055	0.85855	0.01166		15.9359	0.85053	0.00873		16.1072	0.88958	0.01211		15.821	0.8611	0.01752
	15.6807	0.84621	0.00245		16.1263	0.86195	0.01194		15.9568	0.85189	0.00707		16.128	0.89041	0.01444		15.8417	0.862	0.01662
	15.7011	0.8456	0.0035		16.1472	0.86769	0.01201		15.9777	0.85301	0.00646		16.1488	0.89202	0.01533		15.8624	0.86055	0.01433
	15.7216	0.8447	0.00196		16.1681	0.87244	0.01238		15.9986	0.85644	0.00628		16.1695	0.89286	0.01671		15.8831	0.86174	0.01419
	15.742	0.84583	0.00116		16.1889	0.8776	0.01346		16.0194	0.85747	0.00797		16.1903	0.8957	0.01758		15.9038	0.86191	0.01612
	15.7624	0.84681	0.00221		16.2097	0.88092	0.01377		16.0403	0.85888	0.00757		16.2111	0.89721	0.01805		15.9245	0.86249	0.0166
	15.7829	0.84515	0.00199		16.2306	0.8856	0.01427		16.0612	0.85925	0.00759		16.2318	0.8962	0.01567		15.9451	0.86159	0.01807
	15.8033	0.84425	0.00266		16.2514	0.89164	0.01284		16.0821	0.85969	0.00755		16.2526	0.8997	0.01519		15.9658	0.86121	0.01725
	15.8238	0.84598	0.00224		16.2723	0.89699	0.01142		16.103	0.86316	0.0087		16.2734	0.90093	0.01453		15.9865	0.86171	0.01674
	15.8442	0.84545	0.00227		16.2932	0.89933	0.01112		16.1238	0.86419	0.00817		16.2941	0.90216	0.01384		16.0072	0.86293	0.01264
	15.8646	0.84583	0.00261		16.314	0.90321	0.01187		16.1447	0.86441	0.0088		16.3149	0.90356	0.01481		16.0279	0.86352	0.01264
	15.8851	0.84515	0.00193		16.3348	0.90841	0.01182		16.1656	0.86626	0.00797		16.3357	0.90262	0.01499		16.0486	0.86519	0.01306
	15.9055	0.84455	0.00259		16.3557	0.91227	0.01062		16.1865	0.86815	0.00993		16.3564	0.90167	0.01615		16.0693	0.86627	0.01263
	15.926	0.84598	0.00419		16.3766	0.91609	0.01102		16.2074	0.86858	0.01102		16.3772	0.90185	0.01683		16.09	0.86723	0.01475
	15.9464	0.84673	0.00392		16.3974	0.91926	0.01369		16.2282	0.87238	0.01116		16.398	0.90466	0.01724		16.1107	0.86584	0.01647
	15.9668	0.84357	0.00394		16.4183	0.92411	0.0124		16.2491	0.87457	0.01144		16.4187	0.90694	0.0143		16.1314	0.86346	0.01824
	15.9873	0.84545	0.00392		16.4391	0.92613	0.00892		16.27	0.87894	0.00907		16.4395	0.90734	0.01177		16.152	0.86727	0.01882
	16.0077	0.84583	0.00264		16.4599	0.92744	0.00888		16.2909	0.8822	0.00857		16.4603	0.90632	0.01124		16.1727	0.86825	0.01894
	16.0281	0.84477	0.00303		16.4808	0.93032	0.00788		16.3118	0.88415	0.00768		16.481	0.9078	0.01252		16.1934	0.8705	0.01889
	16.0486	0.84651	0.00267		16.5017	0.9345	0.00637		16.3326	0.88646	0.00704		16.5018	0.90866	0.0108		16.2141	0.87253	0.01988
	16.069	0.84688	0.00266		16.5225	0.93797	0.00591		16.3535	0.88845	0.00903		16.5226	0.91118	0.01054		16.2348	0.87371	0.01883
	16.0895	0.84778	0.00277		16.5434	0.94061	0.00538		16.3744	0.89061	0.00696		16.5434	0.91146	0.01005		16.2555	0.87763	0.01511
	16.1099	0.84748	0.00246		16.5642	0.94325	0.00598		16.3953	0.89204	0.0076		16.5641	0.90905	0.00877		16.2762	0.87548	0.01696
	16.1303	0.8456	0.00235		16.585	0.94473	0.00522		16.4162	0.89497	0.00659		16.5849	0.90998	0.00904		16.2969	0.8751	0.01628
	16.1508	0.84492	0.00399		16.6059	0.94602	0.00415		16.437	0.89674	0.00706		16.6057	0.90997	0.01022		16.3176	0.87684	0.01644
	16.1712	0.84568	0.00219		16.6268	0.94911	0.00272		16.4579	0.89972	0.00611		16.6264	0.91071	0.01135		16.3382	0.87745	0.01387
	16.1916	0.84598	0.00256		16.6476	0.94884	0.00389		16.4788	0.89901	0.00737		16.6472	0.91135	0.01291		16.3589	0.87879	0.01515
	16.2121	0.84545	0.00314		16.6684	0.94984	0.00446		16.4997	0.89894	0.00607		16.668	0.91197	0.01565		16.3796	0.88025	0.01481
	16.2325	0.84523	0.00339		16.6893	0.94931	0.00406		16.5206	0.89943	0.0076		16.6887	0.91319	0.01453		16.4003	0.88246	0.01446
	16.253	0.84583	0.00409		16.7101	0.95139	0.0032		16.5414	0.90148	0.00747		16.7095	0.91385	0.01407		16.421	0.88073	0.01498
	16.2734	0.84357	0.00251		16.731	0.95359	0.00276		16.5623	0.90339	0.00693		16.7303	0.91442	0.01278		16.4417	0.88044	0.01465
	16.2938	0.8444	0.00305		16.7519	0.95493	0.00293		16.5832	0.90417	0.00467		16.751	0.91441	0.01287		16.4624	0.88052	0.01587
	16.3143	0.84455	0.00151		16.7727	0.95693	0.00326		16.6041	0.90586	0.00469		16.7718	0.91556	0.00942		16.4831	0.88054	0.01443
	16.3347	0.84409	0.00347		16.7935	0.9566	0.00197		16.625	0.90453	0.0043		16.7926	0.91603	0.00765		16.5038	0.8818	0.01346
	16.3551	0.84371	0.00453		16.8144	0.95885	0.0033		16.6458	0.90627	0.00756		16.8133	0.9149	0.01056		16.5245	0.8839	0.01471
	16.3756	0.84402	0.00462		16.8352	0.96005	0.00326		16.6667	0.90802	0.00814		16.8341	0.91499	0.01041		16.5451	0.88532	0.01686
	16.396	0.84515	0.00321		16.8561	0.96184	0.00276		16.6876	0.90991	0.00793		16.8549	0.91453	0.00983		16.5658	0.88656	0.01727
	16.4165	0.84462	0.00276		16.877	0.9623	0.00453		16.7085	0.91104	0.00648		16.8756	0.91638	0.01017		16.5865	0.8879	0.01732
	16.4369	0.84553	0.00293		16.8978	0.96336	0.0027		16.7294	0.91063	0.00516		16.8964	0.91719	0.01288		16.6072	0.88684	0.01761
	16.4573	0.84552	0.00462		16.9186	0.96455	0.00229		16.7502	0.9109	0.00547		16.9172	0.91578	0.01549		16.6279	0.88715	0.01554
	16.4778	0.84424	0.00444		16.9395	0.96349	0.00181		16.7711	0.91139	0.00579		16.9379	0.91643	0.01508		16.6486	0.88965	0.01483
	16.4982	0.84439	0.00581		16.9603	0.96382	0.00112		16.792	0.91076	0.0067		16.9587	0.91624	0.0154		16.6693	0.88974	0.01481
	16.5187	0.84567	0.00409		16.9812	0.96481	0.00258		16.8129	0.91196	0.004		16.9795	0.91904	0.01368		16.69	0.88985	0.01359
	16.5391	0.84545	0.00327		17.0021	0.96686	0.0022		16.8338	0.91405	0.00534		17.0002	0.91885	0.01405		16.7107	0.89205	0.01308
	16.5595	0.84274	0.00258		17.0229	0.96804	0.00224		16.8546	0.91369	0.00687		17.021	0.92137	0.01006		16.7314	0.89263	0.01176
	16.58	0.84182	0.00519		17.0437	0.96732	0.00266		16.8755	0.91446	0.00545		17.0418	0.92238	0.01096		16.7521	0.89253	0.01213
	16.6004	0.84175	0.00382		17.0646	0.96639	0.00331		16.8964	0.91453	0.00631		17.0626	0.92403	0.0119		16.7727	0.89156	0.0136
	16.6208	0.8428	0.0054		17.0855	0.96692	0.00287		16.9173	0.91494	0.00662		17.0833	0.92614	0.01137		16.7934	0.89289	0.01468
	16.6413	0.84476	0.00608		17.1063	0.96942	0.00193		16.9382	0.91347	0.0082		17.1041	0.92651	0.01164		16.8141	0.89505	0.01611
	16.6617	0.84491	0.006		17.1272	0.97014	0.00183		16.959	0.91264	0.00778		17.1248	0.92761	0.01087		16.8348	0.89674	0.01777
	16.6822	0.84401	0.00663		17.148	0.97047	0.000866922		16.9799	0.91244	0.0065		17.1456	0.92797	0.0113		16.8555	0.89778	0.01735
	16.7026	0.84349	0.00434		17.1688	0.97139	0.000866449		17.0008	0.91376	0.00717		17.1664	0.92942	0.01255		16.8762	0.89844	0.01791
	16.723	0.84379	0.00409		17.1897	0.97106	0.00233		17.0217	0.91418	0.00668		17.1871	0.92842	0.01208		16.8969	0.89741	0.01666
	16.7435	0.84439	0.00422		17.2106	0.9706	0.003		17.0426	0.91536	0.007		17.2079	0.92787	0.01281		16.9176	0.89885	0.01471
	16.7639	0.84342	0.00317		17.2314	0.97007	0.00319		17.0634	0.91599	0.00677		17.2287	0.92906	0.01288		16.9383	0.9016	0.01367
	16.7843	0.84469	0.00508		17.2523	0.97152	0.00277		17.0843	0.91606	0.00562		17.2495	0.93199	0.01069		16.959	0.90281	0.01498
	16.8048	0.84432	0.00275		17.2731	0.9723	0.00451		17.1052	0.91717	0.00665		17.2702	0.93253	0.0121		16.9796	0.90245	0.01304
	16.8252	0.84417	0.00485		17.2939	0.97302	0.0053		17.1261	0.91689	0.00713		17.291	0.934	0.00949		17.0003	0.90264	0.01315
	16.8457	0.84386	0.00632		17.3148	0.97255	0.0069		17.147	0.91791	0.00971		17.3118	0.93418	0.00989		17.021	0.90366	0.0149
	16.8661	0.84235	0.0045		17.3357	0.97327	0.00723		17.1678	0.9184	0.00876		17.3325	0.93491	0.0094		17.0417	0.90441	0.01437
	16.8865	0.84205	0.00386		17.3565	0.97269	0.00612		17.1887	0.91986	0.0081		17.3533	0.93662	0.01202		17.0624	0.90659	0.01262
	16.907	0.84167	0.00473		17.3773	0.97465	0.00439		17.2096	0.92	0.00835		17.3741	0.93752	0.01206		17.0831	0.90667	0.01387
	16.9274	0.8428	0.00523		17.3982	0.97577	0.00201		17.2305	0.91875	0.0092		17.3948	0.93896	0.01306		17.1038	0.90654	0.01697
	16.9478	0.84386	0.00483		17.419	0.97616	0.00148		17.2514	0.91998	0.01105		17.4156	0.9386	0.01324		17.1245	0.90917	0.01538
	16.9683	0.84334	0.00382		17.4399	0.97727	0.00264		17.2722	0.92185	0.01012		17.4364	0.93915	0.01258		17.1452	0.90853	0.01474
	16.9887	0.84454	0.00432		17.4608	0.97773	0.00118		17.2931	0.92089	0.00923		17.4571	0.94313	0.01098		17.1658	0.90965	0.01497
	17.0092	0.84553	0.00329		17.4816	0.97967	0.00279		17.314	0.92075	0.00931		17.4779	0.94395	0.00977		17.1865	0.91087	0.01359
	17.0296	0.84523	0.000965069		17.5024	0.97889	0.00339		17.3349	0.91867	0.01017		17.4987	0.94592	0.01057		17.2072	0.91272	0.01484
	17.05	0.84493	0.00208		17.5233	0.97831	0.0039		17.3558	0.92006	0.00879		17.5194	0.94493	0.01039		17.2279	0.91408	0.01788
	17.0705	0.8459	0.00407		17.5441	0.98032	0.00448		17.3766	0.91986	0.00779		17.5402	0.94527	0.0133		17.2486	0.91447	0.01638
	17.0909	0.84447	0.00344		17.565	0.98155	0.00571		17.3975	0.92125	0.00726		17.561	0.94633	0.01492		17.2693	0.91486	0.01506
	17.1114	0.8444	0.00333		17.5859	0.98272	0.00454		17.4184	0.92126	0.0062		17.5817	0.94801	0.01687		17.29	0.91562	0.01319
	17.1318	0.8453	0.0032		17.6067	0.98253	0.00225		17.4393	0.91938	0.00822		17.6025	0.94883	0.01571		17.3107	0.91673	0.01333
	17.1522	0.84538	0.00194		17.6275	0.98422	0.00118		17.4602	0.92035	0.00785		17.6233	0.94972	0.0155		17.3314	0.91708	0.01539
	17.1727	0.84643	0.00323		17.6484	0.98344	0.00201		17.481	0.92181	0.00687		17.6441	0.94927	0.01628		17.3521	0.91586	0.01686
	17.1931	0.84696	0.00331		17.6693	0.98188	0.00221		17.5019	0.9216	0.00642		17.6648	0.94998	0.01618		17.3727	0.91553	0.02019
	17.2136	0.84424	0.00521		17.6901	0.98253	0.00262		17.5228	0.92181	0.00586		17.6856	0.95163	0.01243		17.3934	0.91489	0.01956
	17.234	0.84409	0.00435		17.711	0.98208	0.00211		17.5437	0.9236	0.00672		17.7064	0.95191	0.01066		17.4141	0.91685	0.01859
	17.2544	0.84394	0.00338		17.7318	0.98305	0.00339		17.5646	0.92271	0.00535		17.7271	0.9536	0.01121		17.4348	0.91845	0.01615
	17.2749	0.84319	0.00331		17.7526	0.98277	0.00719		17.5854	0.92216	0.00588		17.7479	0.95439	0.01224		17.4555	0.92244	0.01431
	17.2953	0.84379	0.00423		17.7735	0.98413	0.00702		17.6063	0.92299	0.00514		17.7687	0.95688	0.01158		17.4762	0.92399	0.01584
	17.3157	0.84424	0.00548		17.7944	0.98589	0.00464		17.6272	0.92367	0.00588		17.7894	0.95626	0.01174		17.4969	0.92472	0.01591
	17.3362	0.84311	0.00404		17.8152	0.98531	0.00394		17.6481	0.92456	0.00814		17.8102	0.95494	0.0106		17.5176	0.92545	0.01643
	17.3566	0.84099	0.0049		17.8361	0.98499	0.0036		17.669	0.92489	0.00932		17.831	0.95527	0.013		17.5383	0.92487	0.01887
	17.3771	0.84288	0.0042		17.8569	0.98389	0.00328		17.6898	0.92462	0.00885		17.8517	0.95686	0.01436		17.559	0.92632	0.0196
	17.3975	0.84417	0.00295		17.8777	0.98538	0.00323		17.7107	0.92379	0.00868		17.8725	0.95792	0.01457		17.5797	0.9285	0.02074
	17.4179	0.84463	0.00158		17.8986	0.98324	0.00437		17.7316	0.92491	0.00645		17.8933	0.9597	0.014		17.6003	0.92937	0.01779
	17.4384	0.84228	0.00418		17.9195	0.98214	0.00137		17.7525	0.92539	0.00588		17.914	0.96269	0.01499		17.621	0.92927	0.01834
	17.4588	0.84182	0.00597		17.9403	0.9811	0.00252		17.7734	0.92574	0.005		17.9348	0.96338	0.01579		17.6417	0.92888	0.01976
	17.4792	0.8418	0.00827		17.9611	0.98104	0.00273		17.7942	0.92698	0.00498		17.9556	0.96171	0.01587		17.6624	0.93108	0.01927
	17.4997	0.84044	0.00872		17.982	0.98045	0.00334		17.8151	0.92746	0.0058		17.9763	0.96245	0.01271		17.6831	0.9321	0.01827
	17.5201	0.84174	0.00694		18.0028	0.98123	0.00479		17.836	0.92525	0.00628		17.9971	0.96334	0.01087		17.7038	0.93267	0.01607
	17.5405	0.84257	0.00602		18.0237	0.98084	0.004		17.8569	0.92271	0.00619		18.0179	0.96388	0.00971		17.7245	0.93286	0.0158
	17.561	0.8422	0.00548		18.0446	0.98317	0.00588		17.8778	0.92298	0.00709		18.0386	0.96387	0.01094		17.7452	0.93254	0.01896
	17.5814	0.84393	0.0057		18.0654	0.98402	0.00312		17.8986	0.92545	0.00798		18.0594	0.96423	0.00911		17.7659	0.93324	0.02101
	17.6019	0.84446	0.00609		18.0862	0.98414	0.00436		17.9195	0.92559	0.00741		18.0802	0.963	0.00988		17.7865	0.93287	0.02129
	17.6223	0.84437	0.00775		18.1071	0.98252	0.00466		17.9404	0.9271	0.00815		18.1009	0.9629	0.01118		17.8072	0.93588	0.02048
	17.6427	0.84522	0.00528		18.1279	0.98246	0.00553		17.9613	0.92819	0.00861		18.1217	0.96403	0.01308		17.8279	0.93753	0.01962
	17.6632	0.84718	0.00344		18.1488	0.98155	0.00621		17.9822	0.92619	0.01088		18.1425	0.9656	0.01394		17.8486	0.93861	0.01981
	17.6836	0.848	0.00463		18.1697	0.98206	0.00644		18.003	0.92743	0.01051		18.1632	0.96701	0.01385		17.8693	0.94123	0.01959
	17.7041	0.8477	0.00514		18.1905	0.98135	0.00693		18.0239	0.92723	0.00963		18.184	0.96614	0.01268		17.89	0.94137	0.01621
	17.7245	0.84612	0.00567		18.2113	0.98219	0.00705		18.0448	0.92826	0.00917		18.2048	0.96677	0.01128		17.9107	0.94074	0.01569
	17.7449	0.84567	0.00583		18.2322	0.98239	0.00651		18.0657	0.92792	0.00866		18.2255	0.96711	0.01233		17.9314	0.94081	0.01719
	17.7654	0.84469	0.0053		18.2531	0.98187	0.00658		18.0866	0.92786	0.00787		18.2463	0.96569	0.01407		17.9521	0.94133	0.01894
	17.7858	0.84379	0.00501		18.2739	0.98129	0.00577		18.1074	0.92752	0.00709		18.2671	0.96701	0.01431		17.9728	0.94251	0.01876
	17.8062	0.845	0.00435		18.2948	0.98304	0.00487		18.1283	0.92833	0.00838		18.2878	0.96788	0.0147		17.9934	0.94465	0.01966
	17.8267	0.84333	0.00619		18.3156	0.9824	0.00449		18.1492	0.92944	0.00753		18.3086	0.9699	0.01444		18.0141	0.94491	0.02021
	17.8471	0.8449	0.00772		18.3364	0.98239	0.00519		18.1701	0.93011	0.00965		18.3294	0.96957	0.01221		18.0348	0.94562	0.02078
	17.8676	0.84361	0.00926		18.3573	0.982	0.00506		18.191	0.92975	0.01073		18.3501	0.96897	0.01066		18.0555	0.94465	0.02007
	17.888	0.84248	0.00872		18.3782	0.98012	0.00656		18.2118	0.93099	0.01034		18.3709	0.97107	0.01034		18.0762	0.94544	0.02083
	17.9084	0.84143	0.00789		18.399	0.98083	0.00712		18.2327	0.92996	0.01079		18.3917	0.97044	0.01194		18.0969	0.94664	0.01855
	17.9289	0.84173	0.00862		18.4199	0.98051	0.00528		18.2536	0.93106	0.01021		18.4124	0.97122	0.01286		18.1176	0.94709	0.01844
	17.9493	0.84363	0.00702		18.4407	0.98136	0.00488		18.2745	0.93303	0.01129		18.4332	0.97086	0.01399		18.1383	0.94823	0.02016
	17.9698	0.84234	0.0066		18.4615	0.98064	0.00469		18.2954	0.93419	0.01173		18.454	0.97122	0.01331		18.159	0.94967	0.01971
	17.9902	0.84241	0.00838		18.4824	0.98193	0.00688		18.3162	0.93528	0.01143		18.4748	0.97374	0.01479		18.1797	0.95147	0.01845
	18.0106	0.8452	0.00818		18.5033	0.98199	0.00813		18.3371	0.93636	0.0119		18.4955	0.97261	0.01409		18.2004	0.95065	0.01989
	18.0311	0.84566	0.00672		18.5241	0.9818	0.0076		18.358	0.93617	0.01086		18.5163	0.97348	0.01434		18.221	0.95111	0.01861
	18.0515	0.84401	0.0054		18.545	0.98122	0.00629		18.3789	0.93508	0.01104		18.5371	0.97505	0.01388		18.2417	0.9528	0.01903
	18.0719	0.84334	0.0047		18.5658	0.98239	0.00592		18.3998	0.93602	0.01224		18.5578	0.97626	0.01461		18.2624	0.95714	0.02005
	18.0924	0.84364	0.00453		18.5866	0.98115	0.00668		18.4206	0.9386	0.01258		18.5786	0.97706	0.01329		18.2831	0.9575	0.01963
	18.1128	0.84333	0.00502		18.6075	0.98135	0.00567		18.4415	0.9409	0.01268		18.5994	0.97698	0.01255		18.3038	0.95746	0.01612
	18.1333	0.84273	0.00507		18.6284	0.98207	0.00555		18.4624	0.94198	0.0128		18.6201	0.97829	0.01135		18.3245	0.95702	0.01616
	18.1537	0.84379	0.00337		18.6492	0.98278	0.00565		18.4833	0.94406	0.0136		18.6409	0.97991	0.01473		18.3452	0.95559	0.0163
	18.1741	0.84395	0.00304		18.67	0.98213	0.00532		18.5042	0.945	0.0145		18.6617	0.98102	0.01546		18.3659	0.95766	0.01417
	18.1946	0.84304	0.00411		18.6909	0.98103	0.00425		18.525	0.94466	0.01476		18.6824	0.9817	0.01687		18.3866	0.95906	0.01581
	18.215	0.84552	0.00472		18.7117	0.98194	0.00342		18.5459	0.94594	0.01478		18.7032	0.98501	0.01459		18.4073	0.95939	0.01779
	18.2355	0.84537	0.00488		18.7326	0.98103	0.00456		18.5668	0.94796	0.01385		18.724	0.98475	0.01394		18.4279	0.96125	0.01759
	18.2559	0.84477	0.0046		18.7535	0.98323	0.00521		18.5877	0.94871	0.01306		18.7447	0.98457	0.01531		18.4486	0.96238	0.01849
	18.2763	0.84477	0.0055		18.7743	0.98277	0.00711		18.6086	0.94985	0.01363		18.7655	0.98682	0.01347		18.4693	0.96222	0.01702
	18.2968	0.84326	0.00507		18.7951	0.98363	0.00377		18.6294	0.95117	0.01477		18.7863	0.98813	0.01091		18.49	0.96133	0.0179
	18.3172	0.84387	0.00308		18.816	0.98454	0.00237		18.6503	0.95663	0.01592		18.807	0.98916	0.01129		18.5107	0.963	0.01824
	18.3376	0.84658	0.0036		18.8368	0.98259	0.00275		18.6712	0.95925	0.01392		18.8278	0.99019	0.01178		18.5314	0.96343	0.01916
	18.3581	0.8459	0.00371		18.8577	0.98421	0.00284		18.6921	0.96178	0.01273		18.8486	0.98976	0.01201		18.5521	0.96459	0.0179
	18.3785	0.8468	0.00481		18.8786	0.9837	0.00265		18.713	0.96494	0.01322		18.8693	0.98958	0.01323		18.5728	0.96688	0.01771
	18.3989	0.84485	0.00247		18.8994	0.98402	0.00418		18.7338	0.96586	0.01407		18.8901	0.99181	0.01244		18.5935	0.96748	0.01895
	18.4194	0.84447	0.00382		18.9202	0.98609	0.00325		18.7547	0.96786	0.01152		18.9109	0.99104	0.01272		18.6141	0.96793	0.01809
	18.4398	0.84515	0.00462		18.9411	0.98686	0.00225		18.7756	0.97186	0.01151		18.9317	0.9942	0.01292		18.6348	0.97056	0.01788
	18.4603	0.84462	0.00528		18.962	0.98686	0.0033		18.7965	0.97416	0.01118		18.9524	0.99472	0.01187		18.6555	0.97161	0.01761
	18.4807	0.84378	0.00702		18.9828	0.98686	0.00316		18.8174	0.9765	0.01182		18.9732	0.99473	0.01092		18.6762	0.97082	0.01805
	18.5011	0.84346	0.00844		19.0037	0.98576	0.003		18.8382	0.97787	0.01112		18.994	0.99591	0.01237		18.6969	0.96996	0.01686
	18.5216	0.84384	0.0086		19.0245	0.98356	0.00372		18.8591	0.97702	0.01217		19.0147	0.99811	0.01383		18.7176	0.97222	0.01766
	18.542	0.84378	0.00673		19.0453	0.98227	0.00342		18.88	0.97904	0.01159		19.0355	0.99888	0.01365		18.7383	0.97032	0.01585
	18.5624	0.84272	0.00766		19.0662	0.98214	0.00349		18.9009	0.98177	0.01113		19.0562	0.9994	0.0127		18.759	0.9718	0.01646
	18.5829	0.84278	0.00938		19.0871	0.98337	0.00264		18.9218	0.98437	0.01078		19.077	1.00136	0.01149		18.7797	0.97474	0.01848
	18.6033	0.84249	0.00779		19.1079	0.98318	0.00265		18.9426	0.98482	0.01083		19.0978	1.00184	0.01441		18.8004	0.97575	0.02124
	18.6238	0.8437	0.00671		19.1288	0.98246	0.00311		18.9635	0.9863	0.01112		19.1186	1.00201	0.01423		18.821	0.97621	0.01928
	18.6442	0.84235	0.00614		19.1496	0.98298	0.00226		18.9844	0.98732	0.01248		19.1393	1.00353	0.01435		18.8417	0.97621	0.01922
	18.6646	0.84083	0.00628		19.1704	0.98266	0.00193		19.0053	0.98913	0.0119		19.1601	1.00488	0.01478		18.8624	0.97526	0.01872
	18.6851	0.84105	0.00758		19.1913	0.98337	0.00166		19.0262	0.9908	0.0124		19.1809	1.00541	0.013		18.8831	0.97511	0.01691
	18.7055	0.84105	0.00736		19.2122	0.98356	0.00339		19.047	0.99143	0.01372		19.2016	1.00467	0.0102		18.9038	0.97753	0.01791
	18.726	0.8419	0.00561		19.233	0.98505	0.00322		19.0679	0.99341	0.01383		19.2224	1.00203	0.01146		18.9245	0.97806	0.01739
	18.7464	0.84174	0.00717		19.2538	0.9866	0.00253		19.0888	0.99329	0.0138		19.2432	1.00356	0.01073		18.9452	0.97821	0.01914
	18.7668	0.84067	0.00852		19.2747	0.98647	0.00402		19.1097	0.99353	0.01473		19.2639	1.00609	0.01159		18.9659	0.97932	0.02009
	18.7873	0.84233	0.00903		19.2955	0.98789	0.003		19.1306	0.99537	0.01666		19.2847	1.00666	0.01433		18.9866	0.98085	0.02212
	18.8077	0.84226	0.00751		19.3164	0.98783	0.00216		19.1514	0.99697	0.01635		19.3055	1.00595	0.01718		19.0073	0.98231	0.02295
	18.8282	0.84287	0.0073		19.3373	0.98757	0.00297		19.1723	0.99877	0.01539		19.3262	1.00613	0.01676		19.028	0.98381	0.02055
	18.8486	0.84271	0.00793		19.3581	0.98886	0.00242		19.1932	1.00093	0.01531		19.347	1.00843	0.01434		19.0486	0.9853	0.01914
	18.869	0.84317	0.0073		19.3789	0.98796	0.00343		19.2141	1.00246	0.01506		19.3678	1.00895	0.01237		19.0693	0.98505	0.01816
	18.8895	0.84272	0.00671		19.3998	0.98796	0.00204		19.235	1.00386	0.01425		19.3885	1.00745	0.01061		19.09	0.98502	0.02065
	18.9099	0.84165	0.00841		19.4206	0.98796	0.00191		19.2558	1.00298	0.01371		19.4093	1.00752	0.01174		19.1107	0.98588	0.02071
	18.9303	0.84	0.00605		19.4415	0.98821	0.00331		19.2767	1.00351	0.01153		19.4301	1.0081	0.01315		19.1314	0.98668	0.01889
	18.9508	0.84084	0.00566		19.4624	0.98686	0.00324		19.2976	1.0031	0.01411		19.4508	1.00945	0.01284		19.1521	0.98644	0.01691
	18.9712	0.84243	0.00463		19.4832	0.98531	0.00363		19.3185	1.00378	0.01572		19.4716	1.01073	0.01105		19.1728	0.98711	0.01886
	18.9916	0.84348	0.00563		19.504	0.98731	0.00401		19.3394	1.0046	0.01623		19.4924	1.01113	0.01241		19.1935	0.98864	0.02006
	19.0121	0.8428	0.0063		19.5249	0.98724	0.00465		19.3602	1.00564	0.01452		19.5131	1.01173	0.01188		19.2142	0.99017	0.02123
	19.0325	0.84309	0.00801		19.5458	0.98699	0.00319		19.3811	1.00633	0.01443		19.5339	1.01357	0.01254		19.2349	0.99044	0.02009
	19.053	0.84346	0.00948		19.5666	0.98802	0.00112		19.402	1.00795	0.01013		19.5547	1.01372	0.01429		19.2555	0.98846	0.02043
	19.0734	0.8418	0.00904		19.5875	0.98602	0.00125		19.4229	1.00753	0.00659		19.5755	1.01515	0.01331		19.2762	0.9916	0.01654
	19.0938	0.84126	0.01027		19.6083	0.98615	0.00275		19.4438	1.00835	0.00768		19.5962	1.01674	0.01307		19.2969	0.99359	0.01464
	19.1143	0.84058	0.00975		19.6291	0.98783	0.00339		19.4646	1.00808	0.01048		19.617	1.01648	0.01417		19.3176	0.99331	0.0161
	19.1347	0.8396	0.00908		19.65	0.98834	0.00222		19.4855	1.00833	0.0103		19.6378	1.01705	0.01554		19.3383	0.99526	0.01765
	19.1552	0.84036	0.00884		19.6709	0.98944	0.0017		19.5064	1.01041	0.01034		19.6585	1.01855	0.01573		19.359	0.9951	0.01689
	19.1756	0.84102	0.0109		19.6917	0.98983	0.000676763		19.5273	1.01219	0.00852		19.6793	1.01772	0.01504		19.3797	0.99474	0.01792
	19.196	0.84035	0.01012		19.7126	0.98847	0.00161		19.5482	1.01035	0.00983		19.7001	1.01748	0.01371		19.4004	0.99679	0.0179
	19.2165	0.84036	0.00961		19.7334	0.98789	0.00228		19.569	1.0111	0.01032		19.7208	1.01832	0.01321		19.4211	0.99706	0.0163
	19.2369	0.83991	0.00845		19.7542	0.98744	0.00144		19.5899	1.01254	0.01195		19.7416	1.02024	0.01308		19.4417	0.99731	0.01742
	19.2573	0.83824	0.00881		19.7751	0.9877	0.00137		19.6108	1.01386	0.01195		19.7624	1.02108	0.0122		19.4624	0.99824	0.01806
	19.2778	0.83793	0.00879		19.796	0.98873	0.00261		19.6317	1.01424	0.01098		19.7831	1.02199	0.01275		19.4831	1.00085	0.01934
	19.2982	0.83695	0.00758		19.8168	0.98899	0.00143		19.6526	1.01474	0.01112		19.8039	1.02215	0.01323		19.5038	1.00198	0.01711
	19.3187	0.83803	0.00485		19.8377	0.98731	0.00315		19.6734	1.01466	0.013		19.8247	1.02421	0.01507		19.5245	1.00129	0.01862
	19.3391	0.83925	0.00397		19.8585	0.98892	0.00367		19.6943	1.01341	0.01274		19.8454	1.02487	0.0152		19.5452	1.00214	0.01803
	19.3595	0.84016	0.00463		19.8793	0.98963	0.00341		19.7152	1.01378	0.01336		19.8662	1.02742	0.01596		19.5659	1.00484	0.01878
	19.38	0.83773	0.00593		19.9002	0.98989	0.00246		19.7361	1.01477	0.01467		19.887	1.02874	0.01617		19.5866	1.00678	0.01843
	19.4004	0.83627	0.00799		19.9211	0.99098	0.00201		19.757	1.01516	0.01372		19.9077	1.02948	0.01648		19.6073	1.00747	0.01723
	19.4209	0.83711	0.00767		19.9419	0.99304	0.00186		19.7778	1.01624	0.01169		19.9285	1.02999	0.01491		19.628	1.00737	0.01899
	19.4413	0.83725	0.00897		19.9627	0.99265	0.00276		19.7987	1.01737	0.01124		19.9493	1.0314	0.01414		19.6486	1.00832	0.01676
	19.4617	0.83655	0.01051		19.9836	0.9915	0.00147		19.8196	1.01713	0.01085		19.97	1.03188	0.01517		19.6693	1.01101	0.0168
	19.4822	0.8383	0.01069		20.0044	0.99143	0.00086468		19.8405	1.01718	0.01242		19.9908	1.0332	0.01508		19.69	1.01133	0.01823
	19.5026	0.83792	0.01008		20.0253	0.99098	0.00227		19.8614	1.01667	0.01295		20.0116	1.03459	0.01602		19.7107	1.0109	0.01923
	19.523	0.83716	0.0103		20.0462	0.99175	0.00108		19.8822	1.01731	0.01148		20.0323	1.03615	0.01586		19.7314	1.01088	0.02024
	19.5435	0.83817	0.00732		20.067	0.99214	0.00117		19.9031	1.01949	0.01258		20.0531	1.03622	0.01642		19.7521	1.01189	0.01998
	19.5639	0.83787	0.00682		20.0878	0.99169	0.00208		19.924	1.01987	0.01209		20.0739	1.03669	0.01859		19.7728	1.01189	0.02024
	19.5844	0.83832	0.00819		20.1087	0.99162	0.00219		19.9449	1.02016	0.01445		20.0946	1.03857	0.01823		19.7935	1.014	0.01926
	19.6048	0.83762	0.00957		20.1295	0.99175	0.00187		19.9658	1.01892	0.01331		20.1154	1.04032	0.01564		19.8142	1.0166	0.01803
	19.6252	0.83839	0.00817		20.1504	0.99163	0.00163		19.9866	1.0185	0.01157		20.1362	1.04033	0.01483		19.8349	1.01517	0.0188
	19.6457	0.83953	0.0085		20.1713	0.99079	0.00236		20.0075	1.01724	0.01215		20.1569	1.04031	0.01604		19.8556	1.01419	0.01682
	19.6661	0.83776	0.01162		20.1921	0.99291	0.00177		20.0284	1.01806	0.01126		20.1777	1.04293	0.0151		19.8762	1.01509	0.01897
	19.6865	0.83679	0.00959		20.2129	0.99381	0.00183		20.0493	1.02075	0.01026		20.1985	1.04391	0.01452		19.8969	1.01686	0.0179
	19.707	0.83755	0.00953		20.2338	0.99259	0.00265		20.0702	1.02141	0.01338		20.2192	1.04456	0.0144		19.9176	1.01819	0.01776
	19.7274	0.83838	0.00945		20.2547	0.9931	0.00378		20.091	1.02067	0.01287		20.24	1.04495	0.01644		19.9383	1.01979	0.01683
	19.7479	0.83824	0.00832		20.2755	0.9938	0.00393		20.1119	1.02205	0.01178		20.2608	1.046	0.01672		19.959	1.02077	0.01769
	19.7683	0.83716	0.0105		20.2964	0.99495	0.00412		20.1328	1.0228	0.01126		20.2815	1.0482	0.01562		19.9797	1.02028	0.01749
	19.7887	0.83609	0.01138		20.3172	0.99476	0.00401		20.1537	1.02173	0.01273		20.3023	1.0478	0.01522		20.0004	1.02104	0.01595
	19.8092	0.83671	0.00967		20.338	0.99361	0.00421		20.1746	1.02111	0.0122		20.3231	1.04893	0.01569		20.0211	1.02212	0.01617
	19.8296	0.83602	0.00975		20.3589	0.99617	0.00295		20.1954	1.02186	0.01262		20.3439	1.04984	0.01357		20.0418	1.0232	0.01641
	19.85	0.83688	0.00713		20.3798	0.99758	0.00161		20.2163	1.02229	0.01276		20.3646	1.05032	0.01375		20.0624	1.02238	0.01508
	19.8705	0.83849	0.00538		20.4006	0.99885	0.00195		20.2372	1.02371	0.01413		20.3854	1.05121	0.01433		20.0831	1.02493	0.0167
	19.8909	0.83779	0.00703		20.4215	0.99783	0.00329		20.2581	1.02466	0.01276		20.4062	1.05258	0.01402		20.1038	1.02601	0.0172
	19.9114	0.83802	0.00682		20.4423	0.99904	0.00321		20.279	1.02478	0.013		20.4269	1.05226	0.01358		20.1245	1.02733	0.01717
	19.9318	0.83894	0.00597		20.4631	0.99891	0.00464		20.2998	1.02583	0.01292		20.4477	1.05307	0.01382		20.1452	1.0298	0.0179
	19.9522	0.83879	0.00524		20.484	0.99936	0.00436		20.3207	1.0272	0.01284		20.4685	1.05209	0.01446		20.1659	1.03168	0.01903
	19.9727	0.84221	0.003		20.5049	0.99987	0.00477		20.3416	1.02755	0.01442		20.4892	1.05169	0.01446		20.1866	1.03219	0.01746
	19.9931	0.84447	0.00492		20.5257	0.99898	0.00322		20.3625	1.02916	0.01452		20.51	1.05409	0.01592		20.2073	1.03301	0.01744
	20.0135	0.8456	0.00421		20.5465	0.99993	0.00267		20.3834	1.03009	0.01416		20.5308	1.05561	0.01671		20.228	1.03196	0.0162
	20.034	0.84522	0.00358		20.5674	1.00152	0.00331		20.4042	1.02984	0.01461		20.5515	1.05612	0.01458		20.2487	1.03514	0.01781
	20.0544	0.84605	0.00346		20.5882	1.00127	0.00317		20.4251	1.03027	0.01471		20.5723	1.05708	0.01455		20.2693	1.03482	0.01734
	20.0749	0.84815	0.005		20.6091	1.00057	0.0038		20.446	1.03076	0.01542		20.5931	1.05726	0.01299		20.29	1.03638	0.01648
	20.0953	0.85003	0.00493		20.63	1.0012	0.00567		20.4669	1.03047	0.01381		20.6138	1.05693	0.01375		20.3107	1.0382	0.01529
	20.1157	0.85278	0.00677		20.6508	1.00323	0.00629		20.4878	1.03058	0.0147		20.6346	1.05653	0.01358		20.3314	1.03829	0.01368
	20.1362	0.85413	0.0069		20.6716	1.00602	0.0049		20.5086	1.02965	0.01545		20.6554	1.05765	0.0136		20.3521	1.03847	0.01242
	20.1566	0.85459	0.00419		20.6925	1.00678	0.00487		20.5295	1.03066	0.01355		20.6761	1.05947	0.01655		20.3728	1.03871	0.01307
	20.1771	0.85734	0.00424		20.7133	1.00602	0.00558		20.5504	1.03128	0.01257		20.6969	1.05971	0.01691		20.3935	1.04033	0.0143
	20.1975	0.85984	0.00709		20.7342	1.00679	0.00294		20.5713	1.0327	0.01288		20.7177	1.0599	0.01372		20.4142	1.04155	0.01414
	20.2179	0.86191	0.00762		20.7551	1.01038	0.00416		20.5922	1.03116	0.01297		20.7384	1.05901	0.01435		20.4349	1.04286	0.01416
	20.2384	0.86588	0.00949		20.7759	1.01208	0.0034		20.613	1.03034	0.01463		20.7592	1.05957	0.01491		20.4556	1.04409	0.01244
	20.2588	0.8691	0.01009		20.7967	1.01196	0.00348		20.6339	1.03304	0.0155		20.78	1.06092	0.01511		20.4763	1.0428	0.01175
	20.2793	0.87244	0.01269		20.8176	1.01396	0.00505		20.6548	1.0346	0.01382		20.8008	1.06134	0.01393		20.4969	1.04271	0.01242
	20.2997	0.87732	0.01243		20.8385	1.01464	0.00745		20.6757	1.03585	0.01209		20.8215	1.0618	0.01579		20.5176	1.04376	0.01296
	20.3201	0.88035	0.01338		20.8593	1.0167	0.00891		20.6966	1.03571	0.01299		20.8423	1.06371	0.01639		20.5383	1.04579	0.01298
	20.3406	0.88422	0.0157		20.8802	1.01964	0.00869		20.7174	1.0343	0.01276		20.8631	1.0645	0.01706		20.559	1.0457	0.01439
	20.361	0.89061	0.01999		20.901	1.02152	0.00808		20.7383	1.03515	0.01376		20.8838	1.06458	0.01709		20.5797	1.04611	0.01378
	20.3814	0.89648	0.02251		20.9218	1.023	0.00963		20.7592	1.03676	0.01299		20.9046	1.06619	0.01515		20.6004	1.04806	0.01313
	20.4019	0.90159	0.0254		20.9427	1.02598	0.01072		20.7801	1.03866	0.01357		20.9254	1.06466	0.01696		20.6211	1.04937	0.01179
	20.4223	0.90683	0.02731		20.9636	1.02784	0.01027		20.801	1.03947	0.01179		20.9461	1.06729	0.01668		20.6418	1.04823	0.01198
	20.4428	0.91405	0.02957		20.9844	1.03081	0.01059		20.8218	1.03911	0.01102		20.9669	1.06784	0.01724		20.6625	1.04969	0.01258
	20.4632	0.92139	0.0326		21.0053	1.03364	0.01103		20.8427	1.03983	0.01219		20.9877	1.07013	0.01854		20.6832	1.04889	0.01129
	20.4836	0.92628	0.0352		21.0261	1.03678	0.00998		20.8636	1.0413	0.01243		21.0084	1.0717	0.01971		20.7038	1.05003	0.01011
	20.5041	0.93318	0.03587		21.0469	1.03995	0.01217		20.8845	1.04293	0.01441		21.0292	1.07234	0.01902		20.7245	1.05292	0.01223
	20.5245	0.94277	0.03749		21.0678	1.04227	0.01294		20.9054	1.04363	0.01721		21.05	1.07108	0.01854		20.7452	1.05225	0.01517
	20.5449	0.95092	0.0393		21.0887	1.04616	0.01473		20.9262	1.04433	0.01451		21.0707	1.07044	0.01883		20.7659	1.05145	0.01369
	20.5654	0.95924	0.04169		21.1095	1.04891	0.01324		20.9471	1.04488	0.01401		21.0915	1.0706	0.01923		20.7866	1.05218	0.0141
	20.5858	0.9682	0.04423		21.1303	1.05046	0.01552		20.968	1.04641	0.01392		21.1123	1.07041	0.02141		20.8073	1.05485	0.01284
	20.6062	0.97697	0.04639		21.1512	1.05524	0.01468		20.9889	1.04733	0.01281		21.133	1.07223	0.02192		20.828	1.05647	0.01019
	20.6267	0.98384	0.0465		21.172	1.0607	0.01644		21.0098	1.04849	0.01261		21.1538	1.07458	0.01694		20.8487	1.05799	0.01097
	20.6471	0.99363	0.04458		21.1929	1.06461	0.0153		21.0306	1.05127	0.01306		21.1746	1.07483	0.01583		20.8694	1.05815	0.01229
	20.6676	1.00334	0.04424		21.2138	1.06687	0.01582		21.0515	1.05169	0.01391		21.1953	1.07521	0.0172		20.89	1.05822	0.01259
	20.688	1.01164	0.04521		21.2346	1.06909	0.01432		21.0724	1.05361	0.01545		21.2161	1.07567	0.01871		20.9107	1.0583	0.01355
	20.7084	1.01934	0.04753		21.2554	1.07219	0.01354		21.0933	1.05464	0.01496		21.2369	1.07686	0.01771		20.9314	1.06014	0.01343
	20.7289	1.02889	0.04991		21.2763	1.07677	0.01215		21.1142	1.05681	0.01494		21.2576	1.07696	0.01606		20.9521	1.06228	0.01543
	20.7493	1.03621	0.04876		21.2971	1.07966	0.01251		21.135	1.05819	0.01501		21.2784	1.08041	0.01713		20.9728	1.06354	0.01698
	20.7698	1.0456	0.04771		21.318	1.08272	0.01214		21.1559	1.05904	0.01413		21.2992	1.08111	0.01712		20.9935	1.06164	0.01539
	20.7902	1.05589	0.04963		21.3389	1.08735	0.01318		21.1768	1.06002	0.01236		21.3199	1.07787	0.01866		21.0142	1.06205	0.01484
	20.8106	1.06566	0.04832		21.3597	1.09051	0.01273		21.1977	1.0629	0.01284		21.3407	1.07851	0.0185		21.0349	1.06263	0.01241
	20.8311	1.07436	0.04618		21.3805	1.09365	0.01377		21.2186	1.06553	0.01293		21.3615	1.07975	0.01926		21.0556	1.06566	0.01149
	20.8515	1.0823	0.04516		21.4014	1.09564	0.01179		21.2394	1.06798	0.01186		21.3822	1.07998	0.02023		21.0763	1.0659	0.01226
	20.8719	1.09031	0.04394		21.4222	1.0975	0.01207		21.2603	1.06703	0.01132		21.403	1.08092	0.02021		21.0969	1.06615	0.0108
	20.8924	1.09915	0.0438		21.4431	1.1023	0.01242		21.2812	1.06726	0.01249		21.4238	1.0832	0.01962		21.1176	1.06662	0.01189
	20.9128	1.1081	0.04149		21.464	1.10576	0.01186		21.3021	1.06892	0.01402		21.4445	1.08446	0.01952		21.1383	1.06804	0.01267
	20.9333	1.11558	0.03801		21.4848	1.10933	0.01117		21.323	1.07185	0.01241		21.4653	1.08365	0.0216		21.159	1.06843	0.01439
	20.9537	1.12252	0.03814		21.5056	1.11334	0.01135		21.3438	1.07398	0.01282		21.4861	1.08508	0.01973		21.1797	1.06939	0.01305
	20.9741	1.12969	0.03855		21.5265	1.11631	0.01211		21.3647	1.07647	0.01249		21.5069	1.08612	0.01824		21.2004	1.07162	0.01231
	20.9946	1.13713	0.03732		21.5474	1.11989	0.01233		21.3856	1.07848	0.0127		21.5276	1.0854	0.01935		21.2211	1.07009	0.01436
	21.015	1.14513	0.03661		21.5682	1.12348	0.01056		21.4065	1.08	0.01421		21.5484	1.08788	0.02107		21.2418	1.06954	0.01372
	21.0355	1.15391	0.03525		21.5891	1.12569	0.00982		21.4274	1.08231	0.01193		21.5692	1.08912	0.02112		21.2625	1.07049	0.01378
	21.0559	1.16178	0.03241		21.6099	1.1287	0.00743		21.4482	1.08396	0.01203		21.5899	1.08898	0.02036		21.2832	1.07057	0.0138
	21.0763	1.16705	0.03164		21.6307	1.13112	0.0086		21.4691	1.086	0.01286		21.6107	1.08905	0.02086		21.3039	1.07256	0.013
	21.0968	1.17229	0.03068		21.6516	1.13522	0.00763		21.49	1.08583	0.01222		21.6315	1.09025	0.01859		21.3245	1.07352	0.01175
	21.1172	1.17841	0.0307		21.6725	1.13747	0.00629		21.5109	1.0873	0.01179		21.6522	1.09111	0.01747		21.3452	1.07258	0.01018
	21.1376	1.18471	0.02815		21.6933	1.14055	0.00587		21.5318	1.08964	0.01236		21.673	1.09236	0.01711		21.3659	1.07226	0.01093
	21.1581	1.18985	0.02828		21.7142	1.14334	0.0048		21.5526	1.08956	0.01424		21.6938	1.09407	0.01736		21.3866	1.0725	0.01112
	21.1785	1.19616	0.0278		21.735	1.14545	0.00556		21.5735	1.09114	0.01368		21.7145	1.09554	0.01719		21.4073	1.07414	0.01272
	21.199	1.2015	0.02622		21.7558	1.14656	0.0063		21.5944	1.09423	0.01341		21.7353	1.096	0.01802		21.428	1.07447	0.01198
	21.2194	1.20783	0.02335		21.7767	1.14822	0.00585		21.6153	1.09668	0.01299		21.7561	1.09442	0.02074		21.4487	1.07511	0.01049
	21.2398	1.21202	0.02051		21.7976	1.15193	0.00499		21.6362	1.09772	0.01312		21.7768	1.09466	0.01951		21.4694	1.07786	0.01159
	21.2603	1.21655	0.01879		21.8184	1.1537	0.00506		21.657	1.09871	0.0122		21.7976	1.09514	0.01831		21.4901	1.07905	0.01053
	21.2807	1.2196	0.01792		21.8392	1.15447	0.00556		21.6779	1.09888	0.01298		21.8184	1.09599	0.0186		21.5108	1.07919	0.01312
	21.3011	1.22444	0.01776		21.8601	1.15745	0.00445		21.6988	1.09962	0.01435		21.8391	1.09652	0.0199		21.5314	1.0777	0.01268
	21.3216	1.2293	0.01489		21.8809	1.15937	0.00424		21.7197	1.10101	0.01478		21.8599	1.09698	0.02032		21.5521	1.07794	0.01145
	21.342	1.23477	0.01489		21.9018	1.15921	0.00299		21.7406	1.10327	0.01343		21.8807	1.09914	0.02073		21.5728	1.07968	0.01089
	21.3625	1.23742	0.01306		21.9227	1.16086	0.00178		21.7614	1.10379	0.01393		21.9014	1.10015	0.01975		21.5935	1.08046	0.01124
	21.3829	1.24092	0.01112		21.9435	1.16234	0.00258		21.7823	1.10631	0.01476		21.9222	1.10076	0.02059		21.6142	1.08179	0.01161
	21.4033	1.24421	0.0091		21.9643	1.16305	0.00186		21.8032	1.10707	0.01427		21.943	1.10097	0.02211		21.6349	1.08156	0.01068
	21.4238	1.24652	0.00756		21.9852	1.16567	0.00255		21.8241	1.10748	0.01297		21.9637	1.10066	0.02226		21.6556	1.08398	0.01241
	21.4442	1.24929	0.00534		22.006	1.16546	0.000993432		21.845	1.1096	0.01396		21.9845	1.10129	0.02139		21.6763	1.08399	0.01152
	21.4646	1.25401	0.00637		22.0269	1.16698	0.00393		21.8658	1.11113	0.01497		22.0053	1.1003	0.02049		21.697	1.08259	0.00918
	21.4851	1.25659	0.00759		22.0478	1.16693	0.00323		21.8867	1.11183	0.01402		22.026	1.09806	0.0206		21.7176	1.08226	0.01147
	21.5055	1.25883	0.0053		22.0686	1.1654	0.000743813		21.9076	1.11149	0.01416		22.0468	1.09896	0.02253		21.7383	1.08344	0.01174
	21.526	1.26035	0.0047		22.0894	1.16568	0.00132		21.9285	1.11292	0.014		22.0676	1.10183	0.02149		21.759	1.08336	0.01128
	21.5464	1.26202	0.00394		22.1103	1.16731	0.00124		21.9494	1.11292	0.01406		22.0883	1.10321	0.0214		21.7797	1.08305	0.01136
	21.5668	1.26509	0.00476		22.1312	1.16813	0.00332		21.9702	1.11481	0.01358		22.1091	1.10458	0.02282		21.8004	1.08422	0.0112
	21.5873	1.2667	0.00432		22.152	1.16873	0.00404		21.9911	1.11499	0.01299		22.1299	1.10255	0.02494		21.8211	1.0857	0.01236
	21.6077	1.2669	0.00298		22.1729	1.169	0.00395		22.012	1.11475	0.01382		22.1506	1.10263	0.02498		21.8418	1.08602	0.01089
	21.6282	1.26901	0.00381		22.1937	1.16971	0.00266		22.0329	1.11356	0.0124		22.1714	1.10365	0.02339		21.8625	1.0872	0.01078
	21.6486	1.27156	0.00459		22.2145	1.16889	0.00217		22.0538	1.11372	0.01362		22.1922	1.10316	0.02543		21.8832	1.0883	0.00968
	21.669	1.27482	0.00246		22.2354	1.17014	0.00264		22.0746	1.11383	0.01408		22.2129	1.10491	0.02615		21.9039	1.09133	0.00986
	21.6895	1.27616	0.00355		22.2563	1.1696	0.00197		22.0955	1.11434	0.01502		22.2337	1.10474	0.02249		21.9245	1.09112	0.0056
	21.7099	1.27551	0.00595		22.2771	1.17069	0.00196		22.1164	1.11389	0.01413		22.2545	1.10629	0.0214		21.9452	1.09119	0.00658
	21.7303	1.2772	0.00784		22.298	1.17226	0.0026		22.1373	1.11458	0.01375		22.2753	1.10467	0.02215		21.9659	1.09049	0.00766
	21.7508	1.27865	0.00649		22.3188	1.17237	0.00249		22.1582	1.11587	0.01566		22.296	1.10464	0.02364		21.9866	1.09157	0.00867
	21.7712	1.27999	0.00499		22.3396	1.17395	0.00204		22.179	1.11751	0.01672		22.3168	1.10731	0.02492		22.0073	1.09243	0.00799
	21.7917	1.28029	0.00509		22.3605	1.17378	0.00288		22.1999	1.11706	0.01639		22.3376	1.11046	0.02445		22.028	1.09165	0.00844
	21.8121	1.28028	0.00755		22.3814	1.17335	0.00413		22.2208	1.11894	0.01665		22.3583	1.11061	0.02439		22.0487	1.09234	0.01038
	21.8325	1.28157	0.00872		22.4022	1.17302	0.0052		22.2417	1.11838	0.0157		22.3791	1.10956	0.02272		22.0694	1.09133	0.01052
	21.853	1.28296	0.00897		22.423	1.17215	0.00482		22.2626	1.11805	0.01482		22.3999	1.10861	0.02504		22.0901	1.09421	0.00974
	21.8734	1.2842	0.008		22.4439	1.17346	0.00385		22.2834	1.1181	0.01558		22.4206	1.11035	0.02654		22.1108	1.09452	0.00878
	21.8939	1.28643	0.00901		22.4647	1.17384	0.00371		22.3043	1.11867	0.01562		22.4414	1.11138	0.02865		22.1315	1.09391	0.00781
	21.9143	1.28663	0.00868		22.4856	1.1753	0.00367		22.3252	1.11952	0.01527		22.4622	1.11174	0.03017		22.1521	1.09337	0.00694
	21.9347	1.28751	0.01026		22.5065	1.17595	0.00387		22.3461	1.12084	0.01412		22.4829	1.11269	0.02797		22.1728	1.09507	0.00782
	21.9552	1.28884	0.01076		22.5273	1.17546	0.00401		22.367	1.11941	0.01484		22.5037	1.11205	0.0252		22.1935	1.09646	0.00881
	21.9756	1.2883	0.00996		22.5481	1.17665	0.00485		22.3878	1.11859	0.0171		22.5245	1.11239	0.02276		22.2142	1.09638	0.01015
	21.996	1.28792	0.0078		22.569	1.17648	0.00649		22.4087	1.11916	0.0169		22.5452	1.1145	0.0247		22.2349	1.09669	0.00943
	22.0165	1.28955	0.00712		22.5898	1.17773	0.00549		22.4296	1.11997	0.01583		22.566	1.1138	0.02525		22.2556	1.09986	0.00965
	22.0369	1.29142	0.00741		22.6107	1.178	0.004		22.4505	1.11986	0.01584		22.5868	1.11426	0.02519		22.2763	1.09977	0.01062
	22.0573	1.29246	0.00804		22.6316	1.17806	0.00273		22.4714	1.12128	0.01585		22.6075	1.1145	0.02448		22.297	1.10047	0.01045
	22.0778	1.2923	0.00872		22.6524	1.17822	0.00172		22.4922	1.12275	0.01646		22.6283	1.11769	0.02514		22.3177	1.10046	0.01137
	22.0982	1.29403	0.00774		22.6732	1.17866	0.000445427		22.5131	1.12229	0.01635		22.6491	1.11799	0.02493		22.3383	1.10071	0.00906
	22.1187	1.29576	0.00611		22.6941	1.1793	0.00189		22.534	1.12293	0.01474		22.6699	1.11658	0.02284		22.359	1.10271	0.00989
	22.1391	1.29615	0.00683		22.715	1.17903	0.00236		22.5549	1.12345	0.01369		22.6906	1.11817	0.02319		22.3797	1.10309	0.01031
	22.1595	1.29673	0.00836		22.7358	1.18011	0.00324		22.5758	1.12213	0.01536		22.7114	1.12038	0.02244		22.4004	1.10378	0.01023
	22.18	1.29657	0.01059		22.7567	1.18119	0.00276		22.5966	1.12321	0.01512		22.7322	1.12154	0.02598		22.4211	1.10501	0.01026
	22.2004	1.29726	0.01034		22.7775	1.18205	0.00216		22.6175	1.12395	0.01483		22.7529	1.12209	0.02448		22.4418	1.10533	0.00768
	22.2209	1.29854	0.0105		22.7983	1.18308	0.00214		22.6384	1.12416	0.01633		22.7737	1.12349	0.02208		22.4625	1.1038	0.00627
	22.2413	1.3007	0.00951		22.8192	1.1827	0.00284		22.6593	1.12422	0.01603		22.7945	1.12422	0.02368		22.4832	1.10333	0.0094
	22.2617	1.30193	0.00802		22.8401	1.18205	0.00338		22.6802	1.12513	0.016		22.8152	1.12679	0.02303		22.5039	1.10378	0.01019
	22.2822	1.30222	0.00828		22.8609	1.18377	0.00239		22.701	1.12486	0.01479		22.836	1.12511	0.02481		22.5246	1.10526	0.00733
	22.3026	1.30212	0.00829		22.8818	1.18098	0.00218		22.7219	1.12378	0.0148		22.8568	1.12736	0.02555		22.5452	1.10825	0.00705
	22.323	1.30256	0.00895		22.9026	1.18071	0.00131		22.7428	1.12407	0.01408		22.8775	1.12894	0.02536		22.5659	1.10848	0.00715
	22.3435	1.30328	0.01031		22.9234	1.18211	0.00298		22.7637	1.12474	0.01557		22.8983	1.12866	0.02435		22.5866	1.10886	0.00824
	22.3639	1.3044	0.01107		22.9443	1.182	0.00398		22.7846	1.12637	0.01627		22.9191	1.1292	0.02301		22.6073	1.1074	0.008
	22.3844	1.30484	0.01117		22.9652	1.18081	0.00318		22.8054	1.12563	0.01659		22.9398	1.13051	0.02085		22.628	1.10763	0.00799
	22.4048	1.30582	0.01006		22.986	1.17995	0.00193		22.8263	1.12491	0.01505		22.9606	1.13094	0.02206		22.6487	1.10963	0.0075
	22.4252	1.30523	0.01067		23.0069	1.182	0.00155		22.8472	1.12496	0.01577		22.9814	1.13056	0.02258		22.6694	1.11	0.00899
	22.4457	1.30684	0.01182		23.0277	1.18286	0.00171		22.8681	1.12536	0.01535		23.0021	1.13199	0.02211		22.6901	1.11137	0.01009
	22.4661	1.30669	0.01168		23.0485	1.18281	0.000745971		22.889	1.12581	0.01556		23.0229	1.13259	0.02224		22.7108	1.11107	0.00882
	22.4866	1.30801	0.0105		23.0694	1.18517	0.00224		22.9098	1.12606	0.01362		23.0437	1.13321	0.02601		22.7315	1.11085	0.00677
	22.507	1.30792	0.0099		23.0903	1.18603	0.00359		22.9307	1.12774	0.015		23.0644	1.13463	0.02627		22.7522	1.11245	0.00716
	22.5274	1.30816	0.00975		23.1111	1.18485	0.00433		22.9516	1.12865	0.01424		23.0852	1.13435	0.02491		22.7728	1.11353	0.00569
	22.5479	1.30791	0.01173		23.1319	1.18452	0.00503		22.9725	1.12866	0.01321		23.106	1.13535	0.02298		22.7935	1.11398	0.00718
	22.5683	1.30838	0.0134		23.1528	1.18387	0.00557		22.9934	1.129	0.0134		23.1267	1.1378	0.0236		22.8142	1.11352	0.0068
	22.5887	1.30925	0.01407		23.1736	1.18442	0.00336		23.0142	1.1295	0.01371		23.1475	1.13884	0.02398		22.8349	1.11558	0.00722
	22.6092	1.31106	0.01225		23.1945	1.18512	0.00342		23.0351	1.1287	0.01474		23.1683	1.14003	0.02398		22.8556	1.11587	0.01025
	22.6296	1.31141	0.01101		23.2154	1.18538	0.00377		23.056	1.12983	0.01433		23.189	1.13959	0.0238		22.8763	1.11518	0.01068
	22.6501	1.312	0.01014		23.2362	1.18377	0.00308		23.0769	1.1313	0.01448		23.2098	1.14188	0.02466		22.897	1.11647	0.01149
	22.6705	1.3135	0.01048		23.257	1.18447	0.00316		23.0978	1.13179	0.01583		23.2306	1.14161	0.02339		22.9177	1.11739	0.0089
	22.6909	1.31291	0.01117		23.2779	1.18431	0.00315		23.1186	1.13252	0.01586		23.2513	1.14114	0.02474		22.9384	1.11929	0.01009
	22.7114	1.3131	0.01218		23.2987	1.18554	0.00526		23.1395	1.13318	0.01701		23.2721	1.14078	0.02408		22.9591	1.11883	0.00955
	22.7318	1.31319	0.01275		23.3196	1.18565	0.00361		23.1604	1.1337	0.01622		23.2929	1.1422	0.02332		22.9797	1.12028	0.00797
	22.7522	1.31333	0.01348		23.3405	1.18657	0.00305		23.1813	1.13386	0.01656		23.3136	1.14444	0.02277		23.0004	1.1221	0.00783
	22.7727	1.31463	0.01477		23.3613	1.1871	0.00488		23.2022	1.13375	0.01626		23.3344	1.14479	0.024		23.0211	1.12331	0.00777
	22.7931	1.31557	0.01307		23.3821	1.18613	0.00447		23.223	1.13331	0.01589		23.3552	1.14503	0.0225		23.0418	1.12609	0.00949
	22.8136	1.31435	0.0139		23.403	1.18587	0.00463		23.2439	1.13321	0.01373		23.3759	1.14561	0.02366		23.0625	1.12504	0.0093
	22.834	1.31478	0.01485		23.4239	1.18484	0.00539		23.2648	1.13496	0.01332		23.3967	1.14752	0.02448		23.0832	1.12467	0.00807
	22.8544	1.31566	0.01383		23.4447	1.185	0.00625		23.2857	1.13601	0.01503		23.4175	1.14839	0.02572		23.1039	1.12558	0.0063
	22.8749	1.31659	0.01243		23.4656	1.18575	0.0067		23.3066	1.13485	0.01813		23.4383	1.14819	0.02422		23.1246	1.12581	0.00634
	22.8953	1.31605	0.013		23.4864	1.18613	0.00477		23.3274	1.13665	0.01791		23.459	1.1494	0.02219		23.1453	1.12694	0.00668
	22.9157	1.31571	0.01321		23.5072	1.1863	0.00422		23.3483	1.13799	0.01766		23.4798	1.15043	0.02226		23.1659	1.12761	0.00701
	22.9362	1.31644	0.01321		23.5281	1.18559	0.00599		23.3692	1.13805	0.01775		23.5006	1.15028	0.02315		23.1866	1.12934	0.0079
	22.9566	1.31932	0.01446		23.549	1.18602	0.00728		23.3901	1.1386	0.01814		23.5213	1.15028	0.02314		23.2073	1.12858	0.00822
	22.9771	1.31923	0.01363		23.5698	1.18635	0.00553		23.411	1.1394	0.01727		23.5421	1.15153	0.02336		23.228	1.12904	0.00724
	22.9975	1.31869	0.01501		23.5907	1.18726	0.00482		23.4318	1.1399	0.01693		23.5629	1.15256	0.0235		23.2487	1.13061	0.00892
	23.0179	1.31743	0.01525		23.6115	1.18839	0.00469		23.4527	1.14018	0.01677		23.5836	1.15231	0.02558		23.2694	1.13226	0.00927
	23.0384	1.31791	0.01596		23.6323	1.18796	0.00367		23.4736	1.1419	0.01843		23.6044	1.15323	0.02776		23.2901	1.13107	0.00684
	23.0588	1.31847	0.01771		23.6532	1.18892	0.00413		23.4945	1.14302	0.01764		23.6252	1.1554	0.02551		23.3108	1.13174	0.00803
	23.0792	1.31886	0.01725		23.6741	1.18887	0.00492		23.5154	1.14343	0.01594		23.6459	1.15658	0.02472		23.3315	1.13406	0.00852
	23.0997	1.32013	0.01558		23.6949	1.18865	0.00513		23.5362	1.14475	0.01698		23.6667	1.15638	0.02352		23.3522	1.13571	0.00741
	23.1201	1.32018	0.01641		23.7157	1.18892	0.00425		23.5571	1.14546	0.01793		23.6875	1.15556	0.02421		23.3728	1.13586	0.00781
	23.1406	1.31978	0.01693		23.7366	1.19021	0.00245		23.578	1.1473	0.01737		23.7082	1.1557	0.0247		23.3935	1.13474	0.00727
	23.161	1.321	0.01615		23.7574	1.1886	0.00277		23.5989	1.14889	0.0188		23.729	1.15683	0.02237		23.4142	1.13519	0.0075
	23.1814	1.32167	0.01632		23.7783	1.18925	0.0036		23.6198	1.15076	0.02022		23.7498	1.16102	0.02155		23.4349	1.13587	0.00533
	23.2019	1.32249	0.0157		23.7992	1.18801	0.00527		23.6406	1.15176	0.0196		23.7705	1.15934	0.02104		23.4556	1.13639	0.00519
	23.2223	1.323	0.01321		23.82	1.1879	0.00446		23.6615	1.15294	0.01832		23.7913	1.1597	0.02207		23.4763	1.1384	0.00713
	23.2428	1.3227	0.01434		23.8408	1.18801	0.00346		23.6824	1.1535	0.01743		23.8121	1.1616	0.02197		23.497	1.14056	0.00666
	23.2632	1.32284	0.01498		23.8617	1.18839	0.00286		23.7033	1.15462	0.01618		23.8328	1.16497	0.02108		23.5177	1.14101	0.00706
	23.2836	1.32284	0.01473		23.8825	1.19053	0.00379		23.7242	1.15483	0.01692		23.8536	1.16694	0.02058		23.5384	1.14145	0.00826
	23.3041	1.32461	0.01527		23.9034	1.1901	0.00398		23.745	1.15598	0.0172		23.8744	1.16765	0.02181		23.5591	1.14137	0.00794
	23.3245	1.32432	0.01576		23.9243	1.18951	0.00515		23.7659	1.15693	0.01587		23.8951	1.16804	0.02514		23.5798	1.14302	0.00646
	23.345	1.32407	0.01656		23.9451	1.18983	0.00416		23.7868	1.15879	0.01711		23.9159	1.16752	0.02585		23.6004	1.14443	0.00657
	23.3654	1.32383	0.01645		23.9659	1.18844	0.00457		23.8077	1.16004	0.01799		23.9367	1.16791	0.02421		23.6211	1.14458	0.00615
	23.3858	1.32407	0.01703		23.9868	1.1879	0.00608		23.8286	1.16225	0.01688		23.9575	1.16938	0.02319		23.6418	1.1468	0.00687
	23.4063	1.32507	0.01768		24.0077	1.18817	0.00577		23.8494	1.164	0.01688		23.9782	1.17143	0.02134		23.6625	1.1482	0.00667
	23.4267	1.32493	0.01782		24.0285	1.18822	0.00644		23.8703	1.16443	0.01768		23.999	1.17238	0.02092		23.6832	1.14776	0.00533
	23.4471	1.32546	0.01751		24.0494	1.18871	0.00481		23.8912	1.16661	0.01802		24.0197	1.17266	0.02176		23.7039	1.14754	0.00445
	23.4676	1.32503	0.017		24.0702	1.18828	0.00476		23.9121	1.16813	0.01867		24.0405	1.17321	0.02362		23.7246	1.14754	0.00475
	23.488	1.32561	0.01659		24.091	1.18844	0.00544		23.933	1.16922	0.01863		24.0613	1.17303	0.02588		23.7453	1.14998	0.00566
	23.5084	1.32604	0.01673		24.1119	1.18774	0.00607		23.9538	1.17118	0.01836		24.082	1.17363	0.02454		23.766	1.14894	0.00789
	23.5289	1.32574	0.01784		24.1328	1.18736	0.00744		23.9747	1.17379	0.0183		24.1028	1.17553	0.02345		23.7867	1.14827	0.0079
	23.5493	1.32499	0.01645		24.1536	1.18666	0.00732		23.9956	1.17601	0.01798		24.1236	1.17692	0.02145		23.8073	1.1476	0.00896
	23.5698	1.32571	0.01607		24.1745	1.18742	0.00613		24.0165	1.17752	0.01817		24.1444	1.17828	0.02228		23.828	1.14803	0.01152
	23.5902	1.32527	0.01748		24.1953	1.18694	0.00471		24.0374	1.17822	0.0188		24.1651	1.17944	0.0221		23.8487	1.14824	0.01232
	23.6106	1.32311	0.01705		24.2161	1.18715	0.0048		24.0582	1.17934	0.01978		24.1859	1.17851	0.02096		23.8694	1.14825	0.01202
	23.6311	1.32431	0.01728		24.237	1.18796	0.00398		24.0791	1.17962	0.01942		24.2067	1.1778	0.02027		23.8901	1.15047	0.01078
	23.6515	1.32406	0.01783		24.2579	1.18812	0.00366		24.1	1.18055	0.01834		24.2274	1.18149	0.01879		23.9108	1.15172	0.01172
	23.6719	1.32497	0.01815		24.2787	1.18871	0.00395		24.1209	1.18221	0.01858		24.2482	1.18247	0.02069		23.9315	1.15181	0.00758
	23.6924	1.3254	0.01879		24.2995	1.18828	0.002		24.1418	1.18433	0.01742		24.269	1.18354	0.02116		23.9522	1.15278	0.0069
	23.7128	1.32496	0.01909		24.3204	1.18727	0.00254		24.1626	1.18574	0.0155		24.2897	1.18188	0.02231		23.9729	1.15425	0.0066
	23.7333	1.32507	0.01765		24.3412	1.18791	0.00381		24.1835	1.18685	0.01695		24.3105	1.18282	0.02129		23.9935	1.1549	0.00825
	23.7537	1.32517	0.01713		24.3621	1.18849	0.0047		24.2044	1.18807	0.01857		24.3313	1.18396	0.02226		24.0142	1.15527	0.00851
	23.7741	1.32498	0.01773		24.383	1.18812	0.00337		24.2253	1.18851	0.01719		24.352	1.18632	0.02248		24.0349	1.15681	0.00879
	23.7946	1.32536	0.01817		24.4038	1.18779	0.00527		24.2462	1.1899	0.01737		24.3728	1.18675	0.02278		24.0556	1.1566	0.00727
	23.815	1.32521	0.01863		24.4246	1.18801	0.00573		24.267	1.19195	0.01603		24.3936	1.18659	0.02365		24.0763	1.15755	0.00792
	23.8355	1.32458	0.01851		24.4455	1.18945	0.0057		24.2879	1.19307	0.01647		24.4143	1.18644	0.02451		24.097	1.15792	0.0063
	23.8559	1.32372	0.01837		24.4663	1.19073	0.00754		24.3088	1.19334	0.01568		24.4351	1.18732	0.02258		24.1177	1.15829	0.00488
	23.8763	1.3242	0.01827		24.4872	1.1903	0.00689		24.3297	1.19504	0.01663		24.4559	1.19006	0.02031		24.1384	1.1591	0.00469
	23.8968	1.3256	0.01738		24.5081	1.18881	0.00546		24.3506	1.19568	0.01596		24.4766	1.19098	0.02094		24.1591	1.15895	0.0064
	23.9172	1.32576	0.01657		24.5289	1.18887	0.00429		24.3714	1.19833	0.01703		24.4974	1.1912	0.0208		24.1798	1.15967	0.00721
	23.9377	1.32578	0.01895		24.5497	1.18983	0.00448		24.3923	1.19839	0.01626		24.5182	1.19139	0.02218		24.2005	1.161	0.00584
	23.9581	1.32521	0.01878		24.5706	1.19053	0.00387		24.4132	1.20025	0.01603		24.5389	1.19131	0.02289		24.2211	1.16151	0.00674
	23.9785	1.3237	0.02008		24.5914	1.19106	0.00504		24.4341	1.2019	0.01604		24.5597	1.19161	0.0223		24.2418	1.16084	0.00779
	23.999	1.32323	0.01882		24.6123	1.19154	0.00523		24.455	1.20278	0.01731		24.5805	1.19246	0.02216		24.2625	1.15989	0.00724
	24.0194	1.32294	0.01941		24.6332	1.19159	0.0055		24.4758	1.20289	0.01696		24.6013	1.19368	0.02183		24.2832	1.16289	0.00721
	24.0398	1.32328	0.01886		24.654	1.1917	0.00646		24.4967	1.20253	0.0163		24.622	1.19475	0.02153		24.3039	1.16449	0.00875
	24.0603	1.32376	0.01933		24.6748	1.191	0.00702		24.5176	1.20195	0.01549		24.6428	1.19454	0.021		24.3246	1.16623	0.00923
	24.0807	1.32443	0.0191		24.6957	1.19068	0.00688		24.5385	1.20189	0.01688		24.6636	1.19468	0.02118		24.3453	1.16675	0.00775
	24.1012	1.32332	0.0198		24.7166	1.18988	0.00584		24.5594	1.20296	0.0155		24.6843	1.19647	0.02		24.366	1.16646	0.00706
	24.1216	1.32345	0.02064		24.7374	1.19095	0.00587		24.5802	1.20406	0.01622		24.7051	1.19539	0.02084		24.3867	1.16712	0.00721
	24.142	1.32438	0.01982		24.7583	1.1901	0.00573		24.6011	1.20538	0.01634		24.7259	1.1979	0.01839		24.4074	1.16937	0.00765
	24.1625	1.32419	0.01937		24.7791	1.18849	0.00521		24.622	1.2065	0.0157		24.7466	1.1987	0.02299		24.428	1.16965	0.00863
	24.1829	1.32361	0.01954		24.7999	1.18973	0.00437		24.6429	1.20645	0.01511		24.7674	1.1992	0.02242		24.4487	1.16834	0.00936
	24.2033	1.32495	0.02012		24.8208	1.19042	0.00575		24.6638	1.20723	0.01638		24.7882	1.1999	0.02333		24.4694	1.16922	0.00902
	24.2238	1.32554	0.01926		24.8417	1.19031	0.00627		24.6846	1.20714	0.01468		24.8089	1.20191	0.02072		24.4901	1.17052	0.00962
	24.2442	1.3242	0.01864		24.8625	1.19138	0.00609		24.7055	1.20725	0.01421		24.8297	1.20297	0.02067		24.5108	1.1711	0.00991
	24.2647	1.32383	0.02162		24.8834	1.18993	0.00581		24.7264	1.20683	0.01453		24.8505	1.2048	0.02098		24.5315	1.1724	0.00926
	24.2851	1.32406	0.0222		24.9042	1.19052	0.0062		24.7473	1.20815	0.01423		24.8712	1.20443	0.02224		24.5522	1.17335	0.00787
	24.3055	1.32479	0.02128		24.925	1.19074	0.00568		24.7682	1.20893	0.01453		24.892	1.20414	0.02293		24.5729	1.17284	0.0082
	24.326	1.32452	0.02001		24.9459	1.19239	0.0065		24.789	1.2101	0.0139		24.9128	1.20508	0.0209		24.5936	1.17219	0.00847
	24.3464	1.32376	0.01909		24.9668	1.19308	0.00676		24.8099	1.21015	0.01405		24.9335	1.20542	0.02211		24.6142	1.17399	0.01085
	24.3668	1.3254	0.01884		24.9876	1.19393	0.00818		24.8308	1.21114	0.01541		24.9543	1.20618	0.02308		24.6349	1.17508	0.0099
	24.3873	1.32582	0.01988		25.0084	1.19585	0.00751		24.8517	1.21125	0.01467		24.9751	1.20697	0.02179		24.6556	1.17602	0.00834
	24.4077	1.3246	0.02163		25.0293	1.19538	0.00561		24.8726	1.21146	0.01486		24.9958	1.20894	0.022		24.6763	1.17818	0.0089
	24.4282	1.32523	0.0207		25.0501	1.19458	0.00567		24.8934	1.21319	0.01497		25.0166	1.2083	0.02228		24.697	1.1771	0.00995
	24.4486	1.32495	0.01985		25.071	1.19442	0.00495		24.9143	1.21366	0.01527		25.0374	1.2083	0.02248		24.7177	1.17681	0.01053
	24.469	1.32447	0.0203		25.0919	1.19613	0.00378		24.9352	1.2133	0.01463		25.0581	1.20809	0.02187		24.7384	1.17717	0.01008
	24.4895	1.32413	0.02024		25.1127	1.19565	0.00382		24.9561	1.21433	0.01617		25.0789	1.2095	0.02177		24.7591	1.17983	0.0099
	24.5099	1.32505	0.02012		25.1335	1.19442	0.00642		24.977	1.21511	0.01681		25.0997	1.21173	0.02314		24.7798	1.18242	0.00999
	24.5303	1.32451	0.02058		25.1544	1.19506	0.0054		24.9978	1.21536	0.01781		25.1204	1.21255	0.02466		24.8005	1.18271	0.00964
	24.5508	1.32464	0.02167		25.1752	1.19469	0.00399		25.0187	1.21601	0.01604		25.1412	1.21204	0.02586		24.8211	1.18214	0.00972
	24.5712	1.32502	0.02241		25.1961	1.19475	0.00371		25.0396	1.21847	0.01547		25.162	1.21295	0.02588		24.8418	1.18392	0.01123
	24.5917	1.32413	0.02002		25.217	1.19421	0.00587		25.0605	1.21894	0.01572		25.1827	1.21255	0.02465		24.8625	1.1847	0.01288
	24.6121	1.32457	0.01951		25.2378	1.19585	0.00696		25.0814	1.21659	0.01587		25.2035	1.21364	0.02679		24.8832	1.18634	0.01333
	24.6325	1.3249	0.02053		25.2586	1.19575	0.00552		25.1022	1.21554	0.01544		25.2243	1.21582	0.02589		24.9039	1.18729	0.01032
	24.653	1.32618	0.02152		25.2795	1.19681	0.0062		25.1231	1.21727	0.01507		25.245	1.21728	0.02579		24.9246	1.18701	0.00891
	24.6734	1.32644	0.02017		25.3004	1.19613	0.00532		25.144	1.21848	0.01506		25.2658	1.21752	0.02845		24.9453	1.18715	0.0103
	24.6939	1.32532	0.0216		25.3212	1.19687	0.00629		25.1649	1.21983	0.01484		25.2866	1.21877	0.02897		24.966	1.18715	0.00967
	24.7143	1.32426	0.02193		25.3421	1.19761	0.00568		25.1858	1.21792	0.01336		25.3073	1.2201	0.0283		24.9867	1.18787	0.00944
	24.7347	1.32329	0.02204		25.3629	1.19729	0.00617		25.2066	1.21845	0.01224		25.3281	1.22068	0.0267		25.0074	1.18622	0.01012
	24.7552	1.32324	0.02264		25.3837	1.19719	0.00639		25.2275	1.21819	0.01207		25.3489	1.22219	0.02779		25.0281	1.18614	0.01131
	24.7756	1.32428	0.02004		25.4046	1.19878	0.00598		25.2484	1.21813	0.01318		25.3697	1.22353	0.02691		25.0487	1.18729	0.00984
	24.796	1.3239	0.0196		25.4255	1.20011	0.00688		25.2693	1.21852	0.01537		25.3904	1.22305	0.02638		25.0694	1.18857	0.01072
	24.8165	1.32406	0.02185		25.4463	1.20229	0.00321		25.2902	1.21967	0.0155		25.4112	1.22257	0.02563		25.0901	1.19157	0.01155
	24.8369	1.32514	0.02006		25.4672	1.20309	0.00236		25.311	1.22139	0.01557		25.432	1.22388	0.02655		25.1108	1.19341	0.01221
	24.8574	1.32394	0.01989		25.488	1.20293	0.00269		25.3319	1.22223	0.0152		25.4527	1.22478	0.02633		25.1315	1.1937	0.01184
	24.8778	1.32298	0.0199		25.5088	1.20224	0.00295		25.3528	1.22302	0.01445		25.4735	1.22742	0.02586		25.1522	1.19405	0.01306
	24.8982	1.32348	0.01824		25.5297	1.20208	0.00331		25.3737	1.22296	0.01484		25.4943	1.22865	0.02712		25.1729	1.19539	0.01328
	24.9187	1.32132	0.01773		25.5506	1.2025	0.00352		25.3946	1.22276	0.01419		25.515	1.22935	0.02617		25.1936	1.19504	0.01294
	24.9391	1.32189	0.01886		25.5714	1.20425	0.00396		25.4154	1.2235	0.01325		25.5358	1.22955	0.02684		25.2143	1.19625	0.01321
	24.9596	1.32303	0.01947		25.5922	1.20345	0.0043		25.4363	1.22444	0.01208		25.5566	1.22988	0.02767		25.235	1.19666	0.01417
	24.98	1.32356	0.01936		25.6131	1.20509	0.00601		25.4572	1.22354	0.01452		25.5773	1.23162	0.02675		25.2556	1.19688	0.01426
	25.0004	1.32356	0.01997		25.6339	1.20656	0.00564		25.4781	1.22302	0.01363		25.5981	1.23162	0.02694		25.2763	1.19859	0.01307
	25.0209	1.32278	0.02078		25.6548	1.20862	0.00494		25.499	1.22422	0.01418		25.6189	1.23338	0.02895		25.297	1.19936	0.0137
	25.0413	1.32125	0.01935		25.6757	1.20915	0.0056		25.5198	1.22381	0.01357		25.6396	1.23545	0.02799		25.3177	1.19908	0.01345
	25.0617	1.32274	0.01969		25.6965	1.20898	0.00714		25.5407	1.22338	0.01509		25.6604	1.23579	0.02857		25.3384	1.19772	0.01545
	25.0822	1.32252	0.01839		25.7173	1.21104	0.00704		25.5616	1.22509	0.01508		25.6812	1.23677	0.02732		25.3591	1.19801	0.01459
	25.1026	1.32203	0.01865		25.7382	1.21302	0.00867		25.5825	1.22649	0.01538		25.7019	1.23707	0.02571		25.3798	1.19915	0.01314
	25.123	1.32279	0.01984		25.759	1.21492	0.00699		25.6034	1.22769	0.01535		25.7227	1.23893	0.02477		25.4005	1.20134	0.014
	25.1435	1.32246	0.0194		25.7799	1.21476	0.00697		25.6242	1.22939	0.01575		25.7435	1.23879	0.02538		25.4212	1.20318	0.01312
	25.1639	1.32358	0.01822		25.8008	1.21534	0.00704		25.6451	1.22897	0.0167		25.7642	1.23934	0.02521		25.4418	1.20445	0.01295
	25.1844	1.32415	0.01822		25.8216	1.21534	0.00619		25.666	1.2296	0.01568		25.785	1.24125	0.02533		25.4625	1.20529	0.01399
	25.2048	1.32468	0.01821		25.8424	1.21634	0.0047		25.6869	1.22986	0.01591		25.8058	1.24116	0.02666		25.4832	1.20597	0.01631
	25.2252	1.32494	0.01672		25.8633	1.2189	0.00529		25.7078	1.23062	0.01702		25.8266	1.24348	0.02712		25.5039	1.20781	0.01489
	25.2457	1.32507	0.01755		25.8842	1.22004	0.0081		25.7286	1.22995	0.01711		25.8473	1.24387	0.0282		25.5246	1.20801	0.01668
	25.2661	1.32377	0.01853		25.905	1.22112	0.01049		25.7495	1.23047	0.01701		25.8681	1.24364	0.03002		25.5453	1.20969	0.01691
	25.2866	1.32325	0.01772		25.9259	1.22211	0.00999		25.7704	1.23152	0.01509		25.8889	1.24645	0.02922		25.566	1.21299	0.01648
	25.307	1.32382	0.01835		25.9467	1.22499	0.00739		25.7913	1.2337	0.01404		25.9096	1.24539	0.02729		25.5867	1.21348	0.01609
	25.3274	1.32429	0.01892		25.9675	1.22712	0.00645		25.8122	1.23406	0.01356		25.9304	1.24532	0.02707		25.6074	1.2118	0.01679
	25.3479	1.32396	0.01883		25.9884	1.22997	0.00579		25.833	1.23359	0.01472		25.9511	1.24533	0.02642		25.6281	1.21236	0.0164
	25.3683	1.32392	0.01794		26.0093	1.23157	0.00687		25.8539	1.2342	0.01536		25.9719	1.24499	0.02624		25.6487	1.21418	0.01648
	25.3888	1.32497	0.01844		26.0301	1.23266	0.00609		25.8748	1.23425	0.01584		25.9927	1.245	0.02582		25.6694	1.21381	0.01815
	25.4092	1.3245	0.01733		26.051	1.23343	0.00711		25.8957	1.23508	0.0152		26.0135	1.24481	0.02448		25.6901	1.21576	0.01888
	25.4296	1.3255	0.01862		26.0718	1.23544	0.00769		25.9166	1.23684	0.0142		26.0342	1.24591	0.02428		25.7108	1.2158	0.02142
	25.4501	1.32603	0.01821		26.0926	1.23771	0.00669		25.9374	1.2374	0.01486		26.055	1.2461	0.02508		25.7315	1.218	0.01862
	25.4705	1.3267	0.01772		26.1135	1.24023	0.00743		25.9583	1.23828	0.01472		26.0758	1.24726	0.02518		25.7522	1.21801	0.01727
	25.4909	1.32679	0.01858		26.1344	1.24166	0.00823		25.9792	1.24024	0.01282		26.0965	1.24677	0.02574		25.7729	1.21868	0.01978
	25.5114	1.32625	0.02011		26.1552	1.24422	0.00854		26.0001	1.24189	0.01284		26.1173	1.24628	0.02654		25.7936	1.22029	0.01863
	25.5318	1.32583	0.0192		26.1761	1.24605	0.01009		26.021	1.24265	0.01301		26.1381	1.24697	0.02612		25.8143	1.22217	0.01907
	25.5523	1.3253	0.01906		26.1969	1.24774	0.00974		26.0418	1.24214	0.0127		26.1588	1.24782	0.02849		25.835	1.22377	0.01843
	25.5727	1.32477	0.01907		26.2177	1.25034	0.00844		26.0627	1.24147	0.01315		26.1796	1.2495	0.02949		25.8557	1.22377	0.01847
	25.5931	1.32506	0.01848		26.2386	1.254	0.00916		26.0836	1.24061	0.0125		26.2004	1.24978	0.02892		25.8763	1.22169	0.01835
	25.6136	1.32387	0.01796		26.2595	1.25607	0.0103		26.1045	1.24157	0.0141		26.2211	1.25076	0.02735		25.897	1.22175	0.0194
	25.634	1.32559	0.01833		26.2803	1.25946	0.01117		26.1254	1.24223	0.01504		26.2419	1.25275	0.02585		25.9177	1.22216	0.01951
	25.6544	1.32583	0.01831		26.3011	1.26213	0.01129		26.1462	1.24387	0.01385		26.2627	1.25401	0.02759		25.9384	1.22327	0.01968
	25.6749	1.32588	0.01815		26.322	1.26511	0.01095		26.1671	1.2449	0.01322		26.2834	1.25499	0.02956		25.9591	1.22487	0.01921
	25.6953	1.32564	0.01863		26.3428	1.26839	0.00922		26.188	1.24623	0.01299		26.3042	1.25644	0.02788		25.9798	1.22287	0.01856
	25.7157	1.3252	0.01929		26.3637	1.27153	0.01093		26.2089	1.24782	0.01288		26.325	1.2559	0.02809		26.0005	1.22281	0.01773
	25.7362	1.32468	0.01844		26.3846	1.27363	0.01133		26.2298	1.24864	0.01146		26.3457	1.25644	0.02805		26.0212	1.22543	0.01863
	25.7566	1.3255	0.0178		26.4054	1.27584	0.00909		26.2506	1.25088	0.01242		26.3665	1.25814	0.02681		26.0419	1.2279	0.02064
	25.7771	1.3259	0.01658		26.4262	1.27754	0.00886		26.2715	1.25317	0.01226		26.3873	1.25938	0.02507		26.0626	1.22921	0.02103
	25.7975	1.32695	0.0173		26.4471	1.28211	0.00905		26.2924	1.25301	0.01227		26.408	1.26114	0.0244		26.0832	1.22977	0.02019
	25.8179	1.32497	0.01789		26.4679	1.28533	0.01099		26.3133	1.25389	0.01117		26.4288	1.26088	0.02391		26.1039	1.2299	0.02086
	25.8384	1.32444	0.01859		26.4888	1.28795	0.01013		26.3342	1.25459	0.01166		26.4496	1.26019	0.02502		26.1246	1.23037	0.02216
	25.8588	1.32489	0.01621		26.5097	1.29107	0.00873		26.355	1.25692	0.01219		26.4703	1.26038	0.02575		26.1453	1.23023	0.0226
	25.8793	1.326	0.01582		26.5305	1.29403	0.00845		26.3759	1.25981	0.01175		26.4911	1.26249	0.02394		26.166	1.23069	0.02408
	25.8997	1.3272	0.01586		26.5513	1.29727	0.00882		26.3968	1.26188	0.01091		26.5119	1.26405	0.02314		26.1867	1.23275	0.02448
	25.9201	1.32705	0.01647		26.5722	1.30051	0.00789		26.4177	1.2639	0.01143		26.5327	1.26553	0.02234		26.2074	1.23447	0.02465
	25.9406	1.32647	0.01684		26.5931	1.30221	0.00944		26.4386	1.26363	0.01291		26.5534	1.26679	0.0239		26.2281	1.23484	0.02292
	25.961	1.32556	0.01678		26.6139	1.30421	0.01021		26.4594	1.26464	0.01256		26.5742	1.26654	0.02222		26.2488	1.23594	0.02278
	25.9814	1.32527	0.01691		26.6348	1.3085	0.00953		26.4803	1.26595	0.01291		26.595	1.26748	0.02213		26.2694	1.23746	0.02161
	26.0019	1.32402	0.01701		26.6556	1.31259	0.00837		26.5012	1.26746	0.01209		26.6157	1.26634	0.02175		26.2901	1.23746	0.02202
	26.0223	1.32417	0.0171		26.6764	1.31603	0.00801		26.5221	1.26988	0.0117		26.6365	1.26854	0.02271		26.3108	1.23799	0.02316
	26.0428	1.32527	0.0171		26.6973	1.31874	0.00863		26.543	1.27254	0.01075		26.6573	1.27034	0.02333		26.3315	1.23838	0.02521
	26.0632	1.32655	0.01885		26.7182	1.32192	0.00717		26.5638	1.27338	0.01097		26.678	1.27155	0.02259		26.3522	1.24008	0.02589
	26.0836	1.3254	0.01824		26.739	1.32351	0.00796		26.5847	1.27454	0.00988		26.6988	1.27102	0.02259		26.3729	1.24043	0.02562
	26.1041	1.32451	0.01654		26.7599	1.32662	0.01036		26.6056	1.27688	0.01047		26.7196	1.27161	0.02349		26.3936	1.24009	0.02484
	26.1245	1.32495	0.01574		26.7807	1.32901	0.01179		26.6265	1.27828	0.0102		26.7403	1.27221	0.02309		26.4143	1.24092	0.02456
	26.145	1.32371	0.01433		26.8015	1.33303	0.01161		26.6474	1.27971	0.01173		26.7611	1.27459	0.02508		26.435	1.24269	0.0251
	26.1654	1.32362	0.01388		26.8224	1.33594	0.01026		26.6682	1.28036	0.01179		26.7819	1.27546	0.02444		26.4557	1.24277	0.02412
	26.1858	1.32328	0.01365		26.8433	1.3378	0.01113		26.6891	1.28329	0.01197		26.8026	1.27487	0.0236		26.4764	1.24348	0.02227
	26.2063	1.32328	0.01442		26.8641	1.34065	0.01046		26.71	1.28444	0.00969		26.8234	1.27615	0.02281		26.497	1.2425	0.02362
	26.2267	1.32274	0.01545		26.8849	1.34174	0.01044		26.7309	1.28682	0.01047		26.8442	1.27712	0.02449		26.5177	1.24352	0.02447
	26.2471	1.32321	0.01593		26.9058	1.34436	0.00975		26.7518	1.2881	0.01037		26.8649	1.27745	0.02486		26.5384	1.24411	0.02609
	26.2676	1.32293	0.01528		26.9266	1.34757	0.0099		26.7726	1.28839	0.01139		26.8857	1.27888	0.02247		26.5591	1.24538	0.02795
	26.288	1.32443	0.01422		26.9475	1.35002	0.01059		26.7935	1.29052	0.01074		26.9065	1.2796	0.02271		26.5798	1.24639	0.02859
	26.3085	1.32414	0.01439		26.9684	1.35379	0.00985		26.8144	1.29264	0.00987		26.9272	1.28053	0.02265		26.6005	1.24826	0.02654
	26.3289	1.32492	0.01369		26.9892	1.35587	0.00792		26.8353	1.29481	0.00964		26.948	1.28132	0.02297		26.6212	1.24872	0.02712
	26.3493	1.3253	0.0134		27.01	1.35723	0.00767		26.8562	1.29628	0.00989		26.9688	1.28232	0.02304		26.6419	1.24899	0.02732
	26.3698	1.32576	0.01568		27.0309	1.3593	0.00637		26.877	1.29746	0.00914		26.9895	1.28231	0.02321		26.6626	1.251	0.02923
	26.3902	1.32621	0.01427		27.0517	1.35995	0.00692		26.8979	1.2981	0.00868		27.0103	1.28442	0.02389		26.6833	1.25269	0.0297
	26.4107	1.32463	0.01325		27.0726	1.36187	0.00829		26.9188	1.29796	0.0075		27.0311	1.28529	0.02339		26.7039	1.25263	0.02916
	26.4311	1.32371	0.01409		27.0935	1.36382	0.00901		26.9397	1.29987	0.00855		27.0518	1.28543	0.02254		26.7246	1.25251	0.02786
	26.4515	1.32327	0.0145		27.1143	1.36532	0.00897		26.9606	1.2988	0.00677		27.0726	1.28695	0.02191		26.7453	1.25468	0.02802
	26.472	1.32396	0.01334		27.1351	1.36648	0.00943		26.9814	1.30051	0.00877		27.0934	1.2876	0.02262		26.766	1.25494	0.02884
	26.4924	1.32392	0.01227		27.156	1.36793	0.00856		27.0023	1.30134	0.00845		27.1141	1.28708	0.0226		26.7867	1.2554	0.02927
	26.5128	1.32448	0.01349		27.1769	1.36933	0.00804		27.0232	1.30237	0.00826		27.1349	1.28605	0.02014		26.8074	1.25778	0.02856
	26.5333	1.32423	0.01481		27.1977	1.36863	0.00756		27.0441	1.30521	0.00596		27.1557	1.28625	0.01994		26.8281	1.25883	0.03033
	26.5537	1.32477	0.0145		27.2186	1.36956	0.0078		27.065	1.30628	0.00655		27.1764	1.28742	0.0216		26.8488	1.25912	0.02938
	26.5741	1.32415	0.01289		27.2394	1.37123	0.00742		27.0858	1.30735	0.00769		27.1972	1.28906	0.02245		26.8695	1.25958	0.02968
	26.5946	1.32431	0.01124		27.2602	1.37192	0.00896		27.1067	1.3073	0.00736		27.218	1.28873	0.02211		26.8901	1.26083	0.02748
	26.615	1.32411	0.01229		27.2811	1.37308	0.00981		27.1276	1.30789	0.00661		27.2387	1.28934	0.02103		26.9108	1.26008	0.02807
	26.6355	1.32455	0.01156		27.302	1.37461	0.00868		27.1485	1.30817	0.00811		27.2595	1.2915	0.02122		26.9315	1.26052	0.03003
	26.6559	1.32565	0.01133		27.3228	1.37466	0.00921		27.1694	1.309	0.00703		27.2803	1.29197	0.0208		26.9522	1.26166	0.03018
	26.6763	1.32551	0.01088		27.3437	1.37516	0.00985		27.1902	1.309	0.00707		27.3011	1.2937	0.01847		26.9729	1.26211	0.03137
	26.6968	1.32522	0.01095		27.3645	1.37585	0.01094		27.2111	1.30963	0.00796		27.3218	1.29349	0.02004		26.9936	1.26284	0.03194
	26.7172	1.32436	0.01039		27.3853	1.37704	0.01274		27.232	1.31093	0.00955		27.3426	1.29315	0.0209		27.0143	1.26401	0.03036
	26.7376	1.32312	0.00931		27.4062	1.37682	0.01114		27.2529	1.30967	0.01041		27.3634	1.29342	0.02032		27.035	1.26267	0.03034
	26.7581	1.32311	0.01074		27.4271	1.37678	0.00972		27.2738	1.31074	0.01009		27.3841	1.29343	0.01953		27.0557	1.263	0.03077
	26.7785	1.32512	0.01211		27.4479	1.37738	0.01005		27.2946	1.31147	0.00872		27.4049	1.29489	0.01749		27.0764	1.26381	0.03028
	26.799	1.32485	0.0093		27.4688	1.37885	0.01097		27.3155	1.31215	0.00955		27.4257	1.2958	0.0182		27.097	1.26398	0.03242
	26.8194	1.3248	0.00979		27.4896	1.37907	0.01303		27.3364	1.31288	0.0093		27.4464	1.2975	0.01793		27.1177	1.26445	0.03217
	26.8398	1.32379	0.00924		27.5104	1.37839	0.01188		27.3573	1.31371	0.00803		27.4672	1.29763	0.01851		27.1384	1.26535	0.03089
	26.8603	1.32398	0.00924		27.5313	1.37881	0.01135		27.3782	1.31303	0.00868		27.488	1.29853	0.01999		27.1591	1.26512	0.03215
	26.8807	1.32302	0.00879		27.5522	1.3789	0.01109		27.399	1.31375	0.01014		27.5087	1.29926	0.01923		27.1798	1.26667	0.03182
	26.9012	1.32341	0.00875		27.573	1.38125	0.01117		27.4199	1.31462	0.00977		27.5295	1.29926	0.01934		27.2005	1.26821	0.03196
	26.9216	1.32438	0.00773		27.5938	1.38134	0.01101		27.4408	1.31505	0.01134		27.5503	1.2996	0.01804		27.2212	1.26987	0.03261
	26.942	1.32317	0.00868		27.6147	1.38185	0.01116		27.4617	1.31514	0.01128		27.571	1.30146	0.02117		27.2419	1.27032	0.03347
	26.9625	1.32337	0.00723		27.6355	1.38263	0.0112		27.4826	1.31554	0.00948		27.5918	1.304	0.02121		27.2626	1.27095	0.03207
	26.9829	1.32327	0.0079		27.6564	1.38323	0.0109		27.5034	1.31724	0.00774		27.6126	1.30524	0.02047		27.2833	1.27094	0.0328
	27.0034	1.32303	0.00835		27.6773	1.38433	0.01245		27.5243	1.31666	0.00879		27.6333	1.30558	0.01861		27.304	1.27188	0.03243
	27.0238	1.32385	0.00681		27.6981	1.38488	0.01295		27.5452	1.31636	0.01071		27.6541	1.30485	0.02051		27.3246	1.27356	0.03141
	27.0442	1.32303	0.00815		27.7189	1.38469	0.01385		27.5661	1.31651	0.0097		27.6749	1.30564	0.01918		27.3453	1.27361	0.03267
	27.0647	1.32399	0.00819		27.7398	1.38487	0.01338		27.587	1.31742	0.01003		27.6957	1.30873	0.01517		27.366	1.27346	0.03333
	27.0851	1.32355	0.00852		27.7606	1.38658	0.01219		27.6078	1.31732	0.01068		27.7164	1.31036	0.01455		27.3867	1.27451	0.03459
	27.1055	1.32288	0.00846		27.7815	1.38718	0.01221		27.6287	1.31781	0.01026		27.7372	1.31087	0.01556		27.4074	1.2777	0.0344
	27.126	1.3226	0.00714		27.8024	1.3875	0.01267		27.6496	1.31882	0.0112		27.758	1.30969	0.01658		27.4281	1.27857	0.034
	27.1464	1.32471	0.00739		27.8232	1.38813	0.01416		27.6705	1.31882	0.01105		27.7787	1.31143	0.01751		27.4488	1.27909	0.03475
	27.1669	1.32471	0.00764		27.844	1.38739	0.01521		27.6914	1.31988	0.01067		27.7995	1.31123	0.01823		27.4695	1.28007	0.03584
	27.1873	1.32494	0.00946		27.8649	1.38854	0.01477		27.7122	1.32061	0.00916		27.8203	1.313	0.0163		27.4902	1.28083	0.0372
	27.2077	1.32508	0.01042		27.8858	1.38885	0.01528		27.7331	1.32253	0.0108		27.841	1.31325	0.01712		27.5109	1.2824	0.0349
	27.2282	1.32576	0.00924		27.9066	1.39019	0.01402		27.754	1.32205	0.01091		27.8618	1.31577	0.01629		27.5315	1.28338	0.03566
	27.2486	1.32601	0.00721		27.9275	1.39134	0.01269		27.7749	1.32153	0.00977		27.8826	1.31745	0.01563		27.5522	1.28434	0.0373
	27.269	1.32572	0.0074		27.9483	1.39134	0.01326		27.7958	1.3221	0.0109		27.9033	1.31643	0.01416		27.5729	1.28509	0.03625
	27.2895	1.32568	0.00554		27.9691	1.39217	0.01299		27.8166	1.32229	0.01134		27.9241	1.31683	0.01346		27.5936	1.28638	0.03433
	27.3099	1.32477	0.0053		27.99	1.39239	0.01329		27.8375	1.3207	0.01098		27.9449	1.31753	0.01432		27.6143	1.28555	0.03609
	27.3304	1.32457	0.00723		28.0109	1.39326	0.01402		27.8584	1.32142	0.01101		27.9656	1.31901	0.01445		27.635	1.28496	0.03592
	27.3508	1.32596	0.00713		28.0317	1.3938	0.01488		27.8793	1.32234	0.01013		27.9864	1.32017	0.0136		27.6557	1.28617	0.03475
	27.3712	1.32433	0.00642		28.0526	1.39321	0.01415		27.9002	1.32302	0.00977		28.0072	1.32133	0.01339		27.6764	1.28714	0.03599
	27.3917	1.32534	0.00655		28.0734	1.3932	0.01541		27.921	1.32469	0.01123		28.0279	1.32127	0.01327		27.6971	1.28738	0.03735
	27.4121	1.32582	0.0062		28.0942	1.39484	0.01566		27.9419	1.32498	0.01196		28.0487	1.32223	0.01271		27.7177	1.28902	0.03747
	27.4325	1.32559	0.00461		28.1151	1.39305	0.01632		27.9628	1.32575	0.0113		28.0695	1.32428	0.01381		27.7384	1.29243	0.03782
	27.453	1.3252	0.0055		28.136	1.39488	0.01617		27.9837	1.32709	0.01108		28.0902	1.32497	0.01523		27.7591	1.29252	0.03672
	27.4734	1.32525	0.00515		28.1568	1.39329	0.01482		28.0046	1.32666	0.01135		28.111	1.32658	0.0149		27.7798	1.29488	0.03686
	27.4939	1.32568	0.0048		28.1776	1.39344	0.01436		28.0254	1.32709	0.01137		28.1318	1.32767	0.01437		27.8005	1.29496	0.0359
	27.5143	1.32443	0.00457		28.1985	1.39427	0.01328		28.0463	1.32696	0.01007		28.1525	1.32856	0.01491		27.8212	1.29553	0.03703
	27.5347	1.32425	0.00305		28.2193	1.39499	0.01471		28.0672	1.32691	0.0094		28.1733	1.32996	0.01488		27.8419	1.29665	0.03686
	27.5552	1.32564	0.00323		28.2402	1.39607	0.016		28.0881	1.32595	0.01036		28.1941	1.32953	0.01241		27.8626	1.29755	0.03744
	27.5756	1.32631	0.00402		28.2611	1.39651	0.01722		28.109	1.32772	0.01033		28.2148	1.32998	0.01208		27.8833	1.29821	0.03742
	27.5961	1.32616	0.0049		28.2819	1.3961	0.01795		28.1298	1.32916	0.01005		28.2356	1.32978	0.01342		27.904	1.2983	0.0358
	27.6165	1.32751	0.00522		28.3027	1.39574	0.0176		28.1507	1.32959	0.01075		28.2564	1.33036	0.0132		27.9246	1.29784	0.03625
	27.6369	1.32683	0.00639		28.3236	1.39534	0.0165		28.1716	1.32964	0.0107		28.2771	1.33061	0.01347		27.9453	1.29857	0.0355
	27.6574	1.3275	0.00671		28.3444	1.39534	0.01622		28.1925	1.33007	0.00993		28.2979	1.33086	0.01406		27.966	1.29916	0.03565
	27.6778	1.32804	0.00403		28.3653	1.39603	0.01584		28.2134	1.33011	0.01152		28.3187	1.32992	0.01258		27.9867	1.29902	0.0359
	27.6982	1.32861	0.00436		28.3862	1.39615	0.01722		28.2342	1.33045	0.01156		28.3394	1.33024	0.01228		28.0074	1.30022	0.03816
	27.7187	1.32736	0.00465		28.407	1.39495	0.01823		28.2551	1.33107	0.01131		28.3602	1.33023	0.01289		28.0281	1.30238	0.03769
	27.7391	1.3276	0.00456		28.4278	1.39519	0.01739		28.276	1.33098	0.00984		28.381	1.33125	0.01322		28.0488	1.30389	0.03726
	27.7596	1.32813	0.00404		28.4487	1.39515	0.01687		28.2969	1.3306	0.0097		28.4017	1.33245	0.0145		28.0695	1.30309	0.03786
	27.78	1.32727	0.00334		28.4696	1.39465	0.01627		28.3178	1.33046	0.00866		28.4225	1.33354	0.01429		28.0902	1.30505	0.03755
	27.8004	1.32775	0.00513		28.4904	1.39387	0.01692		28.3386	1.3316	0.01024		28.4433	1.33418	0.01404		28.1109	1.30621	0.03819
	27.8209	1.32803	0.00513		28.5113	1.3937	0.01562		28.3595	1.3318	0.00954		28.4641	1.33406	0.01208		28.1316	1.30828	0.03877
	27.8413	1.32736	0.00412		28.5321	1.39227	0.01653		28.3804	1.33375	0.01094		28.4848	1.33401	0.01085		28.1522	1.30854	0.03847
	27.8617	1.32751	0.00476		28.5529	1.39291	0.01754		28.4013	1.33389	0.01127		28.5056	1.33457	0.01167		28.1729	1.30977	0.03896
	27.8822	1.32693	0.00497		28.5738	1.39486	0.01863		28.4222	1.33283	0.01186		28.5264	1.33489	0.01134		28.1936	1.30926	0.03835
	27.9026	1.32712	0.00523		28.5947	1.3971	0.01834		28.443	1.33288	0.012		28.5471	1.33488	0.01294		28.2143	1.30885	0.0392
	27.9231	1.32842	0.00413		28.6155	1.39642	0.01725		28.4639	1.33364	0.01246		28.5679	1.33578	0.01188		28.235	1.30821	0.03881
	27.9435	1.32741	0.00338		28.6364	1.39484	0.01632		28.4848	1.33498	0.01235		28.5887	1.33654	0.01162		28.2557	1.30776	0.03851
	27.9639	1.32828	0.00281		28.6572	1.39285	0.01818		28.5057	1.33693	0.01287		28.6094	1.33647	0.01261		28.2764	1.31056	0.03817
	27.9844	1.32804	0.00284		28.678	1.3922	0.01938		28.5266	1.33669	0.01258		28.6302	1.3373	0.01318		28.2971	1.31218	0.03776
	28.0048	1.32708	0.00294		28.6989	1.39341	0.01733		28.5474	1.33683	0.01268		28.651	1.33766	0.01583		28.3178	1.31246	0.03661
	28.0252	1.3265	0.00504		28.7198	1.39336	0.01798		28.5683	1.33683	0.01307		28.6717	1.33798	0.01477		28.3385	1.31207	0.03701
	28.0457	1.32736	0.00428		28.7406	1.39284	0.01986		28.5892	1.3375	0.01231		28.6925	1.33735	0.01453		28.3591	1.31186	0.03799
	28.0661	1.32818	0.00512		28.7614	1.39454	0.01857		28.6101	1.33898	0.01126		28.7133	1.33939	0.01356		28.3798	1.31256	0.03845
	28.0866	1.32741	0.00409		28.7823	1.39446	0.01794		28.631	1.34023	0.01053		28.734	1.33964	0.01294		28.4005	1.31418	0.03842
	28.107	1.3288	0.00418		28.8031	1.39394	0.01884		28.6518	1.34113	0.0104		28.7548	1.33939	0.0124		28.4212	1.31521	0.03816
	28.1274	1.32827	0.005		28.824	1.39518	0.01892		28.6727	1.34273	0.01194		28.7756	1.34042	0.01106		28.4419	1.31577	0.03943
	28.1479	1.32678	0.00562		28.8449	1.39505	0.01771		28.6936	1.34377	0.01291		28.7963	1.34156	0.01092		28.4626	1.31666	0.0402
	28.1683	1.32741	0.00512		28.8657	1.39624	0.01753		28.7145	1.34584	0.01418		28.8171	1.3434	0.00918		28.4833	1.31694	0.03908
	28.1887	1.32746	0.00442		28.8865	1.39823	0.01853		28.7354	1.3465	0.01394		28.8379	1.34276	0.01059		28.504	1.3178	0.03783
	28.2092	1.32894	0.00486		28.9074	1.39776	0.01984		28.7562	1.34736	0.01352		28.8586	1.34295	0.01038		28.5247	1.31819	0.03732
	28.2296	1.3288	0.00439		28.9282	1.39736	0.01899		28.7771	1.34921	0.01251		28.8794	1.34321	0.00992		28.5453	1.32027	0.03659
	28.2501	1.32933	0.00543		28.9491	1.39745	0.01895		28.798	1.35123	0.01253		28.9002	1.34534	0.01266		28.566	1.32024	0.03788
	28.2705	1.3299	0.00459		28.97	1.39637	0.01823		28.8189	1.35157	0.01232		28.9209	1.34623	0.01085		28.5867	1.31966	0.03794
	28.2909	1.32928	0.00432		28.9908	1.39601	0.01802		28.8398	1.35171	0.01221		28.9417	1.34655	0.01024		28.6074	1.32069	0.03821
	28.3114	1.32765	0.00378		29.0116	1.39586	0.01917		28.8606	1.35147	0.01233		28.9625	1.3475	0.00902		28.6281	1.32246	0.03952
	28.3318	1.32741	0.00405		29.0325	1.39597	0.01749		28.8815	1.35407	0.01109		28.9833	1.34762	0.01		28.6488	1.32265	0.03957
	28.3523	1.32851	0.00442		29.0533	1.39592	0.0175		28.9024	1.35689	0.011		29.004	1.35045	0.01041		28.6695	1.32375	0.03933
	28.3727	1.32856	0.0056		29.0742	1.39733	0.01794		28.9233	1.3575	0.0111		29.0248	1.35133	0.00983		28.6902	1.3235	0.03883
	28.3931	1.32966	0.00536		29.0951	1.39838	0.0172		28.9442	1.35806	0.0108		29.0455	1.35076	0.01049		28.7109	1.32444	0.03656
	28.4136	1.32861	0.00548		29.1159	1.39834	0.01689		28.965	1.35763	0.01221		29.0663	1.35196	0.00945		28.7316	1.32534	0.03647
	28.434	1.32784	0.00649		29.1367	1.39834	0.01667		28.9859	1.35903	0.01274		29.0871	1.35284	0.0103		28.7523	1.32664	0.039
	28.4545	1.32813	0.00626		29.1576	1.39881	0.0157		29.0068	1.36151	0.01288		29.1078	1.35397	0.00947		28.7729	1.3267	0.03915
	28.4749	1.32827	0.00522		29.1785	1.39783	0.01786		29.0277	1.36445	0.01272		29.1286	1.35441	0.00974		28.7936	1.328	0.03774
	28.4953	1.32813	0.00566		29.1993	1.39737	0.0186		29.0486	1.36621	0.01446		29.1494	1.35617	0.00848		28.8143	1.32615	0.03759
	28.5158	1.32774	0.00578		29.2202	1.39754	0.01987		29.0694	1.36785	0.01413		29.1702	1.35747	0.01165		28.835	1.32848	0.03636
	28.5362	1.32817	0.00623		29.241	1.39685	0.02003		29.0903	1.36892	0.01335		29.1909	1.35947	0.01094		28.8557	1.32867	0.03629
	28.5566	1.32884	0.00672		29.2618	1.39754	0.01953		29.1112	1.37056	0.01157		29.2117	1.36128	0.01083		28.8764	1.33045	0.03639
	28.5771	1.32914	0.0046		29.2827	1.3969	0.01958		29.1321	1.37228	0.01111		29.2325	1.36015	0.011		28.8971	1.33166	0.03684
	28.5975	1.3289	0.0039		29.3036	1.39928	0.01803		29.153	1.37404	0.01153		29.2532	1.36234	0.01083		28.9178	1.33203	0.03729
	28.618	1.32919	0.00358		29.3244	1.40034	0.01692		29.1738	1.37616	0.01276		29.274	1.36352	0.01149		28.9385	1.33217	0.03672
	28.6384	1.3289	0.00333		29.3453	1.40138	0.01724		29.1947	1.37709	0.01252		29.2948	1.36457	0.0123		28.9592	1.333	0.03652
	28.6588	1.32885	0.00366		29.3661	1.40261	0.017		29.2156	1.37728	0.01171		29.3155	1.36533	0.01045		28.9798	1.33266	0.03753
	28.6793	1.33053	0.00369		29.3869	1.40125	0.01706		29.2365	1.37857	0.01198		29.3363	1.36619	0.01116		29.0005	1.33408	0.03669
	28.6997	1.33163	0.00291		29.4078	1.40003	0.01651		29.2574	1.38068	0.01347		29.3571	1.36799	0.0111		29.0212	1.33526	0.03482
	28.7201	1.3322	0.00348		29.4287	1.40025	0.01661		29.2782	1.38212	0.01295		29.3778	1.36961	0.01		29.0419	1.33662	0.03325
	28.7406	1.3334	0.00318		29.4495	1.40243	0.01662		29.2991	1.38442	0.01223		29.3986	1.36899	0.01052		29.0626	1.33729	0.03514
	28.761	1.33382	0.00352		29.4703	1.40198	0.01672		29.32	1.38764	0.01175		29.4194	1.37061	0.00978		29.0833	1.33794	0.03755
	28.7814	1.33354	0.00176		29.4912	1.40225	0.01692		29.3409	1.38819	0.01196		29.4401	1.37309	0.00857		29.104	1.33832	0.03771
	28.8019	1.33339	0.0041		29.512	1.4015	0.01887		29.3618	1.38815	0.01153		29.4609	1.37363	0.01038		29.1247	1.34137	0.03721
	28.8223	1.33349	0.00498		29.5329	1.40291	0.01874		29.3826	1.38865	0.01173		29.4817	1.37357	0.01075		29.1454	1.34087	0.03668
	28.8428	1.3344	0.00385		29.5538	1.40273	0.01865		29.4035	1.39067	0.01146		29.5024	1.37321	0.00928		29.166	1.34097	0.0348
	28.8632	1.33478	0.00245		29.5746	1.40279	0.01735		29.4244	1.39245	0.01128		29.5232	1.37444	0.00948		29.1867	1.34249	0.03481
	28.8836	1.3354	0.0018		29.5954	1.40334	0.01732		29.4453	1.39533	0.01111		29.544	1.37494	0.00789		29.2074	1.34267	0.03524
	28.9041	1.33712	0.00195		29.6163	1.40424	0.01734		29.4662	1.39761	0.01035		29.5648	1.37729	0.00638		29.2281	1.34379	0.03621
	28.9245	1.33783	0.00149		29.6371	1.40479	0.01711		29.487	1.39843	0.01117		29.5855	1.3776	0.00626		29.2488	1.34444	0.03511
	28.945	1.33793	0.00167		29.658	1.40483	0.01769		29.5079	1.40039	0.01089		29.6063	1.3784	0.007		29.2695	1.34647	0.03459
	28.9654	1.33716	0.00239		29.6789	1.40545	0.01856		29.5288	1.40166	0.01091		29.6271	1.37728	0.0084		29.2902	1.34663	0.03583
	28.9858	1.33773	0.00233		29.6997	1.40419	0.01815		29.5497	1.40289	0.00979		29.6478	1.3795	0.00943		29.3109	1.34714	0.03592
	29.0063	1.33859	0.00198		29.7205	1.40401	0.0175		29.5706	1.40348	0.00889		29.6686	1.37991	0.01202		29.3316	1.34776	0.03614
	29.0267	1.34035	0.00251		29.7414	1.40336	0.01907		29.5914	1.40453	0.00855		29.6894	1.38121	0.01041		29.3523	1.3477	0.03636
	29.0471	1.33954	0.00314		29.7623	1.40391	0.01858		29.6123	1.40648	0.00745		29.7101	1.37943	0.00983		29.3729	1.3497	0.03678
	29.0676	1.33835	0.00401		29.7831	1.40356	0.01804		29.6332	1.40593	0.00937		29.7309	1.38072	0.00988		29.3936	1.35107	0.03779
	29.088	1.33945	0.00332		29.804	1.40401	0.01764		29.6541	1.40593	0.00924		29.7517	1.3819	0.00827		29.4143	1.3509	0.03657
	29.1085	1.33992	0.00391		29.8248	1.4035	0.01887		29.675	1.40688	0.00992		29.7724	1.38362	0.00887		29.435	1.35063	0.0379
	29.1289	1.3404	0.00351		29.8456	1.40497	0.02105		29.6958	1.40869	0.00997		29.7932	1.38374	0.00905		29.4557	1.35026	0.03743
	29.1493	1.34196	0.00265		29.8665	1.40548	0.02029		29.7167	1.41067	0.01053		29.814	1.38343	0.00869		29.4764	1.35174	0.03867
	29.1698	1.34139	0.00302		29.8874	1.40477	0.01862		29.7376	1.41149	0.00951		29.8347	1.38301	0.00697		29.4971	1.35358	0.03769
	29.1902	1.34149	0.00256		29.9082	1.40377	0.01929		29.7585	1.41194	0.00989		29.8555	1.38374	0.00822		29.5178	1.35398	0.0362
	29.2107	1.34096	0.00356		29.9291	1.40376	0.02033		29.7794	1.41347	0.01023		29.8763	1.38362	0.00865		29.5385	1.3556	0.03673
	29.2311	1.34192	0.00125		29.9499	1.40416	0.02073		29.8002	1.41284	0.00978		29.897	1.38576	0.00922		29.5592	1.3559	0.03765
	29.2515	1.34253	0.000709778		29.9707	1.4058	0.02003		29.8211	1.41239	0.0102		29.9178	1.38618	0.01006		29.5799	1.35591	0.03682
	29.272	1.34225	0.000782202		29.9916	1.40571	0.02007		29.842	1.41292	0.01052		29.9386	1.38727	0.01212		29.6005	1.35649	0.03635
	29.2924	1.34078	0.00112		30.0125	1.40448	0.0211		29.8629	1.41342	0.01101		29.9593	1.3893	0.01132		29.6212	1.35657	0.03512
	29.3128	1.34026	0.0016		30.0333	1.40513	0.01919		29.8838	1.41324	0.00984		29.9801	1.39082	0.01197		29.6419	1.35917	0.03289
	29.3333	1.34068	0.00142		30.0541	1.40608	0.01889		29.9046	1.41239	0.01023		30.0009	1.39052	0.01128		29.6626	1.36028	0.03356
	29.3537	1.3404	0.00179		30.075	1.40766	0.01965		29.9255	1.41405	0.01104		30.0216	1.39181	0.00928		29.6833	1.36208	0.034
	29.3742	1.34144	0.00149		30.0958	1.40707	0.0198		29.9464	1.41481	0.011		30.0424	1.39139	0.00726		29.704	1.36282	0.03487
	29.3946	1.34253	0.00298		30.1167	1.40816	0.0197		29.9673	1.41548	0.01248		30.0632	1.39157	0.00709		29.7247	1.36363	0.03492
	29.415	1.34358	0.0021		30.1376	1.40856	0.01996		29.9882	1.41575	0.01248		30.0839	1.39297	0.00761		29.7454	1.36333	0.03409
	29.4355	1.34443	0.00090204		30.1584	1.41001	0.01948		30.009	1.41634	0.0116		30.1047	1.39498	0.00897		29.7661	1.36379	0.03268
	29.4559	1.34424	0.000773371		30.1792	1.41057	0.01782		30.0299	1.41715	0.01066		30.1255	1.39539	0.01181		29.7868	1.36344	0.03464
	29.4764	1.34495	0.000521375		30.2001	1.41062	0.01725		30.0508	1.41809	0.01093		30.1462	1.39801	0.01005		29.8074	1.36496	0.03302
	29.4968	1.34538	0.000408847		30.2209	1.41283	0.0177		30.0717	1.41859	0.01123		30.167	1.3985	0.00931		29.8281	1.36594	0.03393
	29.5172	1.34783	0.00152		30.2418	1.41209	0.01877		30.0926	1.4185	0.01071		30.1878	1.39831	0.01091		29.8488	1.36727	0.03287
	29.5377	1.34906	0.00286		30.2627	1.41295	0.01905		30.1134	1.41867	0.01218		30.2085	1.39873	0.0118		29.8695	1.36986	0.03327
	29.5581	1.34925	0.00413		30.2835	1.41332	0.01769		30.1343	1.41858	0.01206		30.2293	1.40018	0.01287		29.8902	1.37147	0.03323
	29.5785	1.34906	0.00442		30.3043	1.41368	0.01841		30.1552	1.41831	0.01213		30.2501	1.40206	0.01344		29.9109	1.37296	0.03302
	29.599	1.34939	0.00339		30.3252	1.41227	0.01972		30.1761	1.4189	0.01146		30.2708	1.40279	0.01246		29.9316	1.37394	0.03345
	29.6194	1.34986	0.00462		30.3461	1.41155	0.01935		30.197	1.42101	0.01167		30.2916	1.40359	0.01055		29.9523	1.37369	0.03386
	29.6398	1.35033	0.00476		30.3669	1.41362	0.01921		30.2178	1.42213	0.01112		30.3124	1.40388	0.0116		29.973	1.37359	0.03274
	29.6603	1.3508	0.00466		30.3878	1.41415	0.02005		30.2387	1.42078	0.01191		30.3331	1.40508	0.01345		29.9936	1.37526	0.03222
	29.6807	1.35311	0.00458		30.4086	1.41356	0.02042		30.2596	1.42113	0.01345		30.3539	1.40568	0.01438		30.0143	1.37688	0.03089
	29.7012	1.35377	0.0048		30.4294	1.41447	0.01956		30.2805	1.42167	0.01308		30.3747	1.40629	0.01344		30.035	1.37701	0.03098
	29.7216	1.35527	0.00621		30.4503	1.41504	0.02093		30.3014	1.42266	0.0112		30.3955	1.40864	0.01348		30.0557	1.37719	0.03093
	29.742	1.35644	0.00619		30.4712	1.41481	0.02138		30.3222	1.4236	0.01123		30.4162	1.40954	0.01382		30.0764	1.37743	0.03165
	29.7625	1.35832	0.00439		30.492	1.41528	0.01996		30.3431	1.42432	0.01102		30.437	1.4102	0.01486		30.0971	1.37772	0.03286
	29.7829	1.35861	0.0031		30.5129	1.41537	0.01997		30.364	1.42427	0.01146		30.4578	1.41128	0.01477		30.1178	1.37759	0.0334
	29.8033	1.36001	0.00343		30.5337	1.41427	0.02147		30.3849	1.42253	0.01186		30.4785	1.40983	0.0157		30.1385	1.37809	0.03277
	29.8238	1.36085	0.00434		30.5545	1.41472	0.02138		30.4058	1.42369	0.01141		30.4993	1.40947	0.01554		30.1592	1.37843	0.03081
	29.8442	1.36118	0.00475		30.5754	1.41577	0.02046		30.4266	1.4249	0.01206		30.5201	1.41284	0.01473		30.1799	1.38011	0.02934
	29.8647	1.36132	0.00483		30.5963	1.4167	0.02192		30.4475	1.42494	0.01257		30.5408	1.41345	0.01394		30.2005	1.38164	0.02986
	29.8851	1.3637	0.00516		30.6171	1.41783	0.02069		30.4684	1.42529	0.01256		30.5616	1.41506	0.0153		30.2212	1.38188	0.03033
	29.9055	1.36561	0.00556		30.638	1.4173	0.01976		30.4893	1.4244	0.01209		30.5824	1.41655	0.01677		30.2419	1.38141	0.03281
	29.926	1.36691	0.00636		30.6588	1.41799	0.01897		30.5102	1.42445	0.01123		30.6031	1.41888	0.01694		30.2626	1.38229	0.03159
	29.9464	1.36705	0.0069		30.6796	1.41817	0.01897		30.531	1.42489	0.01254		30.6239	1.41841	0.01618		30.2833	1.3848	0.03211
	29.9669	1.3677	0.00737		30.7005	1.41806	0.02032		30.5519	1.42658	0.01322		30.6447	1.41794	0.0152		30.304	1.38548	0.03143
	29.9873	1.36933	0.00709		30.7214	1.41851	0.02072		30.5728	1.42574	0.01336		30.6654	1.41793	0.01576		30.3247	1.38518	0.0309
	30.0077	1.37124	0.00664		30.7422	1.41977	0.01994		30.5937	1.42658	0.0133		30.6862	1.41883	0.01528		30.3454	1.38513	0.03043
	30.0282	1.37105	0.00785		30.763	1.4195	0.02021		30.6146	1.42663	0.01303		30.707	1.4202	0.01618		30.3661	1.38525	0.03033
	30.0486	1.37276	0.0092		30.7839	1.41993	0.02145		30.6354	1.42663	0.01282		30.7277	1.4205	0.01603		30.3868	1.3861	0.03106
	30.0691	1.37603	0.01181		30.8047	1.4194	0.02133		30.6563	1.42739	0.01246		30.7485	1.42021	0.01515		30.4075	1.38875	0.02971
	30.0895	1.37779	0.01103		30.8256	1.4201	0.02239		30.6772	1.42904	0.0126		30.7693	1.4232	0.01423		30.4281	1.39089	0.02952
	30.1099	1.3795	0.01079		30.8465	1.42271	0.02178		30.6981	1.42975	0.0129		30.79	1.42481	0.0143		30.4488	1.39157	0.02893
	30.1304	1.38125	0.01132		30.8673	1.42343	0.0212		30.719	1.43046	0.01364		30.8108	1.42404	0.01409		30.4695	1.39256	0.02807
	30.1508	1.38535	0.01146		30.8881	1.42342	0.02205		30.7398	1.43051	0.0122		30.8316	1.42408	0.01591		30.4902	1.39291	0.02925
	30.1712	1.38713	0.01193		30.909	1.42454	0.02189		30.7607	1.43073	0.01293		30.8524	1.42617	0.01555		30.5109	1.39363	0.02943
	30.1917	1.3897	0.0119		30.9298	1.42497	0.0197		30.7816	1.43024	0.01286		30.8731	1.42682	0.01617		30.5316	1.39442	0.02975
	30.2121	1.39153	0.01289		30.9507	1.42586	0.02002		30.8025	1.43042	0.01251		30.8939	1.42819	0.01618		30.5523	1.39493	0.02846
	30.2325	1.39308	0.01272		30.9716	1.4275	0.02068		30.8234	1.43037	0.01314		30.9147	1.42913	0.01721		30.573	1.39492	0.02906
	30.253	1.39672	0.01453		30.9924	1.4299	0.02136		30.8442	1.42966	0.0136		30.9354	1.429	0.01893		30.5937	1.39519	0.0271
	30.2734	1.40012	0.01614		31.0132	1.43208	0.02148		30.8651	1.43112	0.0142		30.9562	1.42896	0.01706		30.6144	1.39636	0.02575
	30.2939	1.40211	0.01763		31.0341	1.43345	0.02181		30.886	1.43081	0.01447		30.9769	1.42913	0.01694		30.635	1.39788	0.02563
	30.3143	1.40497	0.01723		31.055	1.43528	0.02121		30.9069	1.43112	0.01429		30.9977	1.43156	0.01726		30.6557	1.39947	0.02501
	30.3347	1.40847	0.01995		31.0758	1.43576	0.02174		30.9278	1.43161	0.01438		31.0185	1.42972	0.0179		30.6764	1.39879	0.02576
	30.3552	1.41365	0.02125		31.0967	1.43863	0.02239		30.9486	1.43299	0.01469		31.0393	1.4296	0.01863		30.6971	1.40017	0.02675
	30.3756	1.41786	0.02241		31.1175	1.44165	0.02145		30.9695	1.43284	0.01573		31.06	1.43285	0.01925		30.7178	1.40107	0.02756
	30.3961	1.41977	0.02016		31.1383	1.44339	0.02342		30.9904	1.43222	0.01599		31.0808	1.43386	0.01867		30.7385	1.40209	0.02799
	30.4165	1.42414	0.02136		31.1592	1.44461	0.02489		31.0113	1.43272	0.01494		31.1016	1.43382	0.0172		30.7592	1.40156	0.02707
	30.4369	1.42867	0.02349		31.1801	1.4475	0.02601		31.0322	1.43424	0.01352		31.1223	1.43565	0.01717		30.7799	1.4024	0.02752
	30.4574	1.43392	0.02661		31.2009	1.44914	0.02428		31.053	1.43432	0.01446		31.1431	1.43712	0.01819		30.8006	1.40373	0.02803
	30.4778	1.43737	0.02769		31.2218	1.45063	0.02508		31.0739	1.43657	0.01601		31.1639	1.43683	0.01692		30.8212	1.40518	0.02782
	30.4982	1.4414	0.02671		31.2426	1.45225	0.025		31.0948	1.43741	0.01609		31.1846	1.43696	0.01555		30.8419	1.40633	0.02772
	30.5187	1.44759	0.02854		31.2634	1.45432	0.02456		31.1157	1.43869	0.01621		31.2054	1.43849	0.01605		30.8626	1.40869	0.02684
	30.5391	1.4531	0.03003		31.2843	1.45615	0.02479		31.1366	1.4397	0.0178		31.2262	1.43853	0.01887		30.8833	1.40888	0.0265
	30.5596	1.45979	0.03248		31.3052	1.45874	0.02414		31.1574	1.44029	0.01583		31.2469	1.43935	0.01909		30.904	1.40827	0.02716
	30.58	1.4633	0.03346		31.326	1.46043	0.02458		31.1783	1.44013	0.01382		31.2677	1.4393	0.01849		30.9247	1.40923	0.02703
	30.6004	1.46744	0.0328		31.3468	1.4625	0.02634		31.1992	1.44047	0.01574		31.2885	1.44125	0.01753		30.9454	1.41112	0.02508
	30.6209	1.47262	0.03419		31.3677	1.46407	0.02591		31.2201	1.44047	0.01546		31.3092	1.44191	0.0168		30.9661	1.4112	0.02344
	30.6413	1.47843	0.03476		31.3885	1.46664	0.02542		31.241	1.4413	0.0165		31.33	1.44213	0.01834		30.9868	1.41263	0.02428
	30.6618	1.48342	0.03471		31.4094	1.46968	0.02508		31.2618	1.44312	0.01555		31.3508	1.44307	0.01889		31.0075	1.41323	0.02458
	30.6822	1.4884	0.03372		31.4303	1.47152	0.02332		31.2827	1.44431	0.01535		31.3715	1.44307	0.01897		31.0282	1.41411	0.02616
	30.7026	1.49389	0.03489		31.4511	1.47434	0.02278		31.3036	1.44585	0.01527		31.3923	1.44254	0.0188		31.0488	1.41497	0.02495
	30.7231	1.50033	0.03628		31.4719	1.47773	0.02426		31.3245	1.44773	0.0166		31.4131	1.44495	0.01859		31.0695	1.41526	0.0253
	30.7435	1.50554	0.0362		31.4928	1.48087	0.02406		31.3454	1.44826	0.01694		31.4338	1.44682	0.01965		31.0902	1.41565	0.02336
	30.7639	1.51265	0.03739		31.5136	1.48336	0.02411		31.3662	1.45055	0.01612		31.4546	1.44635	0.01938		31.1109	1.41673	0.02315
	30.7844	1.51665	0.03709		31.5345	1.48644	0.02494		31.3871	1.45152	0.01556		31.4754	1.44712	0.01919		31.1316	1.41821	0.02439
	30.8048	1.52346	0.03796		31.5554	1.48884	0.02441		31.408	1.45234	0.01645		31.4962	1.44788	0.01868		31.1523	1.41806	0.02186
	30.8253	1.52987	0.03865		31.5762	1.49007	0.02532		31.4289	1.45274	0.01607		31.5169	1.44818	0.0187		31.173	1.41872	0.02183
	30.8457	1.5348	0.03903		31.597	1.49279	0.02626		31.4498	1.45475	0.01642		31.5377	1.44904	0.02047		31.1937	1.41948	0.0235
	30.8661	1.54184	0.03923		31.6179	1.49553	0.02488		31.4706	1.45616	0.01587		31.5585	1.45144	0.02056		31.2144	1.41972	0.02306
	30.8866	1.54716	0.03861		31.6388	1.49853	0.02345		31.4915	1.45721	0.01497		31.5792	1.45122	0.01895		31.2351	1.42199	0.02338
	30.907	1.55144	0.03831		31.6596	1.50005	0.02376		31.5124	1.45861	0.01538		31.6	1.45174	0.01934		31.2557	1.42374	0.02099
	30.9274	1.55656	0.03844		31.6805	1.50242	0.02409		31.5333	1.46049	0.01488		31.6208	1.45391	0.01919		31.2764	1.42482	0.02042
	30.9479	1.56326	0.03821		31.7013	1.50571	0.02544		31.5542	1.46187	0.01608		31.6415	1.45659	0.01951		31.2971	1.42548	0.02004
	30.9683	1.56868	0.03758		31.7221	1.50859	0.02477		31.575	1.46275	0.01435		31.6623	1.45658	0.01978		31.3178	1.4262	0.01893
	30.9888	1.57538	0.0387		31.743	1.51209	0.02426		31.5959	1.46475	0.01545		31.6831	1.45599	0.021		31.3385	1.42626	0.01923
	31.0092	1.58071	0.03854		31.7639	1.51478	0.02465		31.6168	1.46502	0.01428		31.7038	1.45646	0.02003		31.3592	1.42775	0.01866
	31.0296	1.58628	0.03737		31.7847	1.517	0.0248		31.6377	1.46636	0.01436		31.7246	1.45828	0.01904		31.3799	1.43015	0.01657
	31.0501	1.59123	0.03802		31.8056	1.51951	0.02579		31.6586	1.46622	0.01596		31.7454	1.45833	0.01999		31.4006	1.43144	0.01781
	31.0705	1.59768	0.03696		31.8264	1.52131	0.02573		31.6794	1.46885	0.01749		31.7661	1.46014	0.0191		31.4213	1.43146	0.01549
	31.0909	1.60342	0.036		31.8472	1.52307	0.02541		31.7003	1.46969	0.01648		31.7869	1.46178	0.01716		31.4419	1.43198	0.01667
	31.1114	1.60915	0.03726		31.8681	1.52521	0.02455		31.7212	1.46942	0.01662		31.8077	1.46276	0.01855		31.4626	1.43245	0.01806
	31.1318	1.61466	0.03816		31.889	1.52741	0.02574		31.7421	1.4709	0.01636		31.8284	1.4638	0.01918		31.4833	1.43365	0.01631
	31.1523	1.61888	0.0378		31.9098	1.53016	0.02563		31.763	1.47246	0.01624		31.8492	1.46391	0.01993		31.504	1.43471	0.01582
	31.1727	1.62412	0.03702		31.9306	1.53332	0.02496		31.7838	1.47505	0.01648		31.87	1.46512	0.01991		31.5247	1.43542	0.01662
	31.1931	1.62828	0.03625		31.9515	1.53589	0.02541		31.8047	1.47621	0.01659		31.8907	1.46599	0.02015		31.5454	1.43614	0.01519
	31.2136	1.63415	0.03524		31.9723	1.53805	0.02473		31.8256	1.47759	0.01676		31.9115	1.46592	0.02154		31.5661	1.43626	0.01457
	31.234	1.6383	0.03398		31.9932	1.53952	0.02643		31.8465	1.47854	0.01593		31.9323	1.46778	0.02091		31.5868	1.43714	0.01545
	31.2544	1.64269	0.03328		32.014	1.54155	0.02598		31.8674	1.4804	0.01498		31.953	1.469	0.01988		31.6075	1.43779	0.0155
	31.2749	1.64831	0.03284		32.0349	1.54372	0.02434		31.8882	1.48238	0.01525		31.9738	1.46917	0.0199		31.6282	1.43862	0.01533
	31.2953	1.6554	0.03302		32.0558	1.54661	0.02393		31.9091	1.4853	0.01478		31.9946	1.46957	0.02028		31.6488	1.44109	0.01592
	31.3158	1.66012	0.03286		32.0766	1.5478	0.02342		31.93	1.48615	0.01537		32.0153	1.46934	0.02108		31.6695	1.44244	0.016
	31.3362	1.66255	0.03227		32.0975	1.5492	0.02376		31.9509	1.48718	0.01528		32.0361	1.46969	0.02001		31.6902	1.44362	0.01567
	31.3566	1.66618	0.03197		32.1183	1.55231	0.02467		31.9718	1.48709	0.0156		32.0569	1.47154	0.0195		31.7109	1.44362	0.01572
	31.3771	1.67115	0.03142		32.1392	1.55476	0.02518		31.9926	1.48803	0.01556		32.0776	1.47171	0.02016		31.7316	1.44397	0.01646
	31.3975	1.67447	0.03119		32.16	1.55685	0.02488		32.0135	1.48932	0.01533		32.0984	1.47199	0.02103		31.7523	1.44457	0.01494
	31.418	1.67841	0.03129		32.1808	1.55586	0.02596		32.0344	1.49123	0.01585		32.1192	1.47243	0.02309		31.773	1.44645	0.01428
	31.4384	1.68244	0.03033		32.2017	1.55739	0.02718		32.0553	1.49265	0.01549		32.1399	1.47266	0.02369		31.7937	1.44838	0.01567
	31.4588	1.68711	0.02908		32.2225	1.55829	0.02771		32.0762	1.49337	0.01545		32.1607	1.47369	0.02376		31.8144	1.44879	0.01507
	31.4793	1.68984	0.02787		32.2434	1.55989	0.02691		32.097	1.49482	0.01536		32.1815	1.47375	0.02333		31.8351	1.44891	0.01413
	31.4997	1.69289	0.02766		32.2642	1.56196	0.02729		32.1179	1.49486	0.01595		32.2022	1.47509	0.02264		31.8558	1.45073	0.0142
	31.5202	1.69589	0.02777		32.2851	1.56363	0.02752		32.1388	1.49507	0.01638		32.223	1.47596	0.02198		31.8764	1.45067	0.01446
	31.5406	1.70055	0.02679		32.306	1.56575	0.02763		32.1597	1.498	0.0167		32.2438	1.47778	0.02352		31.8971	1.45149	0.01375
	31.561	1.70364	0.02542		32.3268	1.56772	0.02607		32.1806	1.49831	0.01445		32.2646	1.48003	0.0228		31.9178	1.45184	0.01394
	31.5815	1.7054	0.02448		32.3477	1.56914	0.02604		32.2014	1.49959	0.01418		32.2853	1.48091	0.0206		31.9385	1.45254	0.01472
	31.6019	1.70976	0.02461		32.3685	1.57137	0.02555		32.2223	1.50023	0.01427		32.3061	1.48159	0.02138		31.9592	1.454	0.01407
	31.6223	1.71268	0.0233		32.3894	1.56987	0.02611		32.2432	1.50073	0.01486		32.3269	1.48158	0.02198		31.9799	1.45487	0.01479
	31.6428	1.71521	0.023		32.4102	1.57088	0.02648		32.2641	1.50074	0.0142		32.3476	1.48267	0.02149		32.0006	1.45651	0.01428
	31.6632	1.71733	0.02201		32.431	1.57343	0.02587		32.285	1.50208	0.01557		32.3684	1.48175	0.0227		32.0213	1.45622	0.01392
	31.6837	1.7197	0.02193		32.4519	1.57487	0.0242		32.3058	1.5036	0.01664		32.3892	1.48055	0.02171		32.042	1.45722	0.01322
	31.7041	1.72137	0.02168		32.4727	1.57458	0.0251		32.3267	1.50425	0.01491		32.4099	1.48176	0.02133		32.0626	1.45772	0.01577
	31.7245	1.72336	0.02181		32.4936	1.57501	0.02596		32.3476	1.50488	0.01511		32.4307	1.48263	0.02008		32.0833	1.45813	0.01629
	31.745	1.72625	0.02105		32.5144	1.57691	0.02607		32.3685	1.50687	0.01519		32.4515	1.48378	0.01972		32.104	1.45929	0.01695
	31.7654	1.72851	0.02025		32.5353	1.57671	0.02555		32.3894	1.50743	0.01403		32.4722	1.48467	0.02175		32.1247	1.46091	0.01781
	31.7858	1.7309	0.01947		32.5562	1.57682	0.02644		32.4102	1.50839	0.01426		32.493	1.4825	0.0219		32.1454	1.46202	0.01651
	31.8063	1.73296	0.01966		32.577	1.57767	0.02649		32.4311	1.50975	0.01297		32.5138	1.48386	0.02353		32.1661	1.46278	0.0153
	31.8267	1.73495	0.01888		32.5979	1.57816	0.02918		32.452	1.5106	0.01313		32.5345	1.48408	0.02393		32.1868	1.46319	0.01561
	31.8471	1.73632	0.01727		32.6187	1.57875	0.03035		32.4729	1.51181	0.0143		32.5553	1.4834	0.02304		32.2075	1.4637	0.017
	31.8676	1.7372	0.01708		32.6395	1.57804	0.03151		32.4938	1.51164	0.01495		32.5761	1.48381	0.02267		32.2282	1.46323	0.01752
	31.888	1.73794	0.01622		32.6604	1.5785	0.03058		32.5146	1.51194	0.01429		32.5968	1.48466	0.02354		32.2489	1.46272	0.01652
	31.9085	1.73904	0.01635		32.6812	1.57771	0.0294		32.5355	1.51193	0.01501		32.6176	1.4853	0.02188		32.2696	1.46427	0.01753
	31.9289	1.74069	0.01586		32.7021	1.57899	0.03023		32.5564	1.51185	0.0141		32.6384	1.48577	0.02088		32.2902	1.46613	0.01756
	31.9493	1.74128	0.01493		32.7229	1.58056	0.03028		32.5773	1.51084	0.01473		32.6591	1.48686	0.02067		32.3109	1.46574	0.0152
	31.9698	1.74227	0.01387		32.7438	1.58191	0.02909		32.5982	1.50979	0.01427		32.6799	1.48726	0.01981		32.3316	1.46672	0.01525
	31.9902	1.74234	0.01518		32.7647	1.58307	0.02938		32.619	1.5111	0.0139		32.7007	1.48931	0.02054		32.3523	1.46667	0.01531
	32.0107	1.74325	0.0147		32.7855	1.58397	0.03094		32.6399	1.51156	0.01336		32.7214	1.48969	0.02282		32.373	1.4662	0.0151
	32.0311	1.74512	0.01463		32.8064	1.58506	0.03045		32.6608	1.51278	0.01364		32.7422	1.49099	0.02382		32.3937	1.46673	0.0145
	32.0515	1.74621	0.0143		32.8272	1.58561	0.02888		32.6817	1.51278	0.01397		32.763	1.49185	0.02254		32.4144	1.46794	0.01516
	32.072	1.74825	0.01411		32.8481	1.58629	0.02888		32.7026	1.51375	0.01333		32.7837	1.49133	0.02332		32.4351	1.46916	0.01441
	32.0924	1.74923	0.01466		32.8689	1.587	0.02948		32.7234	1.51519	0.01262		32.8045	1.4906	0.02229		32.4558	1.46979	0.01551
	32.1129	1.74934	0.01471		32.8897	1.58667	0.03006		32.7443	1.51602	0.01356		32.8253	1.49271	0.02168		32.4764	1.47071	0.01606
	32.1333	1.74893	0.01616		32.9106	1.58646	0.03086		32.7652	1.51585	0.01381		32.846	1.49363	0.02131		32.4971	1.47179	0.01781
	32.1537	1.75049	0.01644		32.9314	1.58781	0.02919		32.7861	1.51639	0.01445		32.8668	1.49415	0.02041		32.5178	1.4722	0.01716
	32.1742	1.75279	0.01581		32.9523	1.58913	0.02967		32.807	1.51824	0.0139		32.8876	1.49563	0.02018		32.5385	1.4737	0.01655
	32.1946	1.75373	0.01686		32.9731	1.58963	0.03084		32.8278	1.52025	0.0138		32.9084	1.4967	0.02008		32.5592	1.47473	0.018
	32.215	1.75426	0.01767		32.994	1.5889	0.03126		32.8487	1.52072	0.013		32.9291	1.49722	0.01965		32.5799	1.47432	0.01865
	32.2355	1.75596	0.01817		33.0149	1.59031	0.03057		32.8696	1.52109	0.01417		32.9499	1.49823	0.0204		32.6006	1.47553	0.01796
	32.2559	1.75691	0.01759		33.0357	1.59105	0.02968		32.8905	1.52083	0.01453		32.9707	1.50042	0.02249		32.6213	1.47777	0.01822
	32.2764	1.75822	0.01706		33.0566	1.59112	0.0302		32.9114	1.52226	0.01461		32.9914	1.50282	0.01957		32.642	1.47943	0.01868
	32.2968	1.75894	0.01744		33.0774	1.59036	0.03019		32.9322	1.52268	0.01439		33.0122	1.5029	0.02356		32.6627	1.47965	0.01963
	32.3172	1.76111	0.01739		33.0983	1.59174	0.03124		32.9531	1.52293	0.0143		33.033	1.50172	0.02301		32.6833	1.48085	0.02032
	32.3377	1.76151	0.01667		33.1191	1.59308	0.03002		32.974	1.52247	0.01443		33.0537	1.50119	0.02473		32.704	1.48168	0.0177
	32.3581	1.76209	0.01675		33.1399	1.59318	0.0288		32.9949	1.52323	0.01331		33.0745	1.50308	0.02203		32.7247	1.48166	0.01956
	32.3785	1.76235	0.01639		33.1608	1.59298	0.02859		33.0158	1.52344	0.01255		33.0953	1.5037	0.02273		32.7454	1.48275	0.01932
	32.399	1.76242	0.01656		33.1816	1.59256	0.03005		33.0366	1.52431	0.01302		33.116	1.50487	0.02326		32.7661	1.48297	0.02096
	32.4194	1.76368	0.01658		33.2025	1.59214	0.03132		33.0575	1.52494	0.0131		33.1368	1.50516	0.02289		32.7868	1.48388	0.02078
	32.4399	1.76585	0.01632		33.2234	1.59275	0.03078		33.0784	1.52431	0.01312		33.1576	1.50561	0.02301		32.8075	1.48341	0.02196
	32.4603	1.76646	0.01589		33.2442	1.59408	0.02992		33.0993	1.52494	0.01259		33.1783	1.50674	0.02257		32.8282	1.48461	0.02219
	32.4807	1.76743	0.01673		33.2651	1.59521	0.02914		33.1202	1.52623	0.01375		33.1991	1.50733	0.02032		32.8489	1.48468	0.02162
	32.5012	1.76883	0.01698		33.2859	1.59592	0.02945		33.141	1.5274	0.01333		33.2199	1.50676	0.02115		32.8696	1.48634	0.02095
	32.5216	1.76969	0.01779		33.3068	1.59647	0.03009		33.1619	1.52769	0.01324		33.2406	1.50827	0.02204		32.8903	1.48828	0.02032
	32.5421	1.77038	0.01712		33.3276	1.59654	0.03096		33.1828	1.52815	0.01318		33.2614	1.50918	0.02101		32.9109	1.48976	0.02141
	32.5625	1.76969	0.01734		33.3484	1.59652	0.03239		33.2037	1.52869	0.01383		33.2822	1.50958	0.02027		32.9316	1.48941	0.02194
	32.5829	1.77069	0.01829		33.3693	1.59703	0.03032		33.2246	1.52941	0.01225		33.3029	1.51037	0.01989		32.9523	1.49044	0.02131
	32.6034	1.7712	0.01797		33.3901	1.59633	0.02873		33.2454	1.53148	0.01361		33.3237	1.51086	0.02165		32.973	1.48957	0.02314
	32.6238	1.77102	0.01839		33.411	1.59545	0.02913		33.2663	1.53106	0.01418		33.3445	1.51158	0.02203		32.9937	1.49213	0.02313
	32.6442	1.77224	0.01808		33.4318	1.59481	0.0294		33.2872	1.52973	0.01406		33.3653	1.51293	0.02222		33.0144	1.4938	0.02122
	32.6647	1.77156	0.01829		33.4527	1.59541	0.02943		33.3081	1.52936	0.01286		33.386	1.51315	0.02285		33.0351	1.49408	0.02137
	32.6851	1.7726	0.0175		33.4736	1.5952	0.02999		33.329	1.52999	0.01195		33.4068	1.51287	0.02249		33.0558	1.49408	0.02123
	32.7056	1.77264	0.01754		33.4944	1.59596	0.02993		33.3498	1.53049	0.01192		33.4275	1.51438	0.02296		33.0765	1.49461	0.0199
	32.726	1.77394	0.01712		33.5153	1.59715	0.03		33.3707	1.53116	0.0116		33.4483	1.51543	0.02403		33.0971	1.49527	0.02165
	32.7464	1.77397	0.01742		33.5361	1.59676	0.02963		33.3916	1.53411	0.01131		33.4691	1.51668	0.02309		33.1178	1.49708	0.02196
	32.7669	1.77365	0.01642		33.557	1.59772	0.02953		33.4125	1.53314	0.01347		33.4898	1.51735	0.02317		33.1385	1.49764	0.02321
	32.7873	1.77497	0.01805		33.5778	1.59787	0.03001		33.4334	1.53314	0.01319		33.5106	1.51673	0.02287		33.1592	1.50003	0.02176
	32.8077	1.77486	0.01755		33.5986	1.59913	0.03096		33.4542	1.53282	0.01228		33.5314	1.51696	0.02233		33.1799	1.50061	0.01988
	32.8282	1.77616	0.01703		33.6195	1.59907	0.02934		33.4751	1.53303	0.01174		33.5522	1.51751	0.02358		33.2006	1.50186	0.01977
	32.8486	1.77709	0.01709		33.6403	1.60004	0.02818		33.496	1.53365	0.01176		33.5729	1.51879	0.02425		33.2213	1.50343	0.02043
	32.8691	1.77745	0.01726		33.6612	1.60072	0.02817		33.5169	1.53473	0.01109		33.5937	1.52057	0.02487		33.242	1.50343	0.02076
	32.8895	1.77777	0.01695		33.682	1.59972	0.02896		33.5378	1.53473	0.01116		33.6145	1.52137	0.02312		33.2627	1.5049	0.02056
	32.9099	1.77831	0.01646		33.7029	1.59915	0.02961		33.5586	1.53551	0.01206		33.6352	1.5202	0.02272		33.2834	1.507	0.01899
	32.9304	1.77849	0.01739		33.7238	1.59969	0.02826		33.5795	1.5373	0.01203		33.656	1.52037	0.02287		33.304	1.50837	0.01725
	32.9508	1.77834	0.01723		33.7446	1.59925	0.02825		33.6004	1.53758	0.01235		33.6768	1.52269	0.02433		33.3247	1.50987	0.01914
	32.9712	1.77913	0.01739		33.7655	1.60007	0.02956		33.6213	1.53796	0.01142		33.6975	1.52254	0.02345		33.3454	1.51161	0.01897
	32.9917	1.77931	0.01725		33.7863	1.60033	0.03078		33.6422	1.53887	0.0118		33.7183	1.52355	0.02266		33.3661	1.5111	0.01939
	33.0121	1.77981	0.01701		33.8072	1.60045	0.03067		33.663	1.54007	0.01179		33.7391	1.5246	0.02282		33.3868	1.51144	0.01984
	33.0326	1.77987	0.01836		33.828	1.60096	0.03128		33.6839	1.54084	0.01342		33.7598	1.52564	0.02463		33.4075	1.51283	0.02079
	33.053	1.78062	0.01882		33.8488	1.60127	0.03173		33.7048	1.54213	0.01245		33.7806	1.52641	0.02578		33.4282	1.51424	0.01956
	33.0734	1.78094	0.01856		33.8697	1.60312	0.03292		33.7257	1.54214	0.01159		33.8014	1.52675	0.02527		33.4489	1.51386	0.01874
	33.0939	1.78054	0.01956		33.8905	1.6024	0.03006		33.7466	1.54325	0.01099		33.8221	1.52782	0.02359		33.4696	1.51611	0.01801
	33.1143	1.78021	0.02034		33.9114	1.60155	0.02858		33.7674	1.54288	0.01135		33.8429	1.52877	0.02359		33.4903	1.51739	0.0184
	33.1347	1.78029	0.0203		33.9323	1.60029	0.0304		33.7883	1.54408	0.01118		33.8637	1.53027	0.02351		33.511	1.51756	0.01831
	33.1552	1.77917	0.02074		33.9531	1.60117	0.02995		33.8092	1.54568	0.01127		33.8844	1.53116	0.02241		33.5316	1.51867	0.01918
	33.1756	1.77983	0.01969		33.974	1.60252	0.03003		33.8301	1.5463	0.01203		33.9052	1.5322	0.02422		33.5523	1.519	0.01976
	33.1961	1.78058	0.01957		33.9948	1.60286	0.03124		33.851	1.54815	0.01208		33.926	1.5344	0.0254		33.573	1.52018	0.01868
	33.2165	1.78144	0.01969		34.0157	1.60319	0.03091		33.8718	1.5484	0.01133		33.9467	1.53547	0.02387		33.5937	1.52175	0.01738
	33.2369	1.78254	0.02062		34.0365	1.60433	0.03177		33.8927	1.54914	0.01028		33.9675	1.53609	0.0229		33.6144	1.52146	0.01875
	33.2574	1.78261	0.02052		34.0573	1.60546	0.03263		33.9136	1.55116	0.009		33.9883	1.5359	0.02472		33.6351	1.52152	0.01887
	33.2778	1.78079	0.01997		34.0782	1.60568	0.03122		33.9345	1.55231	0.00916		34.0091	1.53793	0.02619		33.6558	1.52336	0.0191
	33.2983	1.782	0.02027		34.099	1.60552	0.03122		33.9554	1.55219	0.00936		34.0298	1.53799	0.02558		33.6765	1.52418	0.02064
	33.3187	1.78282	0.02078		34.1199	1.60514	0.03044		33.9762	1.55391	0.01017		34.0506	1.53721	0.02593		33.6972	1.52607	0.02031
	33.3391	1.78339	0.02143		34.1407	1.60599	0.02921		33.9971	1.55419	0.01034		34.0714	1.53843	0.02558		33.7178	1.52731	0.01852
	33.3596	1.78464	0.02077		34.1616	1.60689	0.02957		34.018	1.55546	0.01052		34.0921	1.54049	0.02343		33.7385	1.52765	0.01825
	33.38	1.78585	0.02077		34.1825	1.60733	0.02953		34.0389	1.55702	0.01027		34.1129	1.54227	0.02249		33.7592	1.52971	0.01799
	33.4004	1.78642	0.02126		34.2033	1.60618	0.0294		34.0598	1.55906	0.01076		34.1337	1.54348	0.02192		33.7799	1.52897	0.01917
	33.4209	1.78623	0.02279		34.2242	1.60646	0.02926		34.0806	1.56048	0.01115		34.1544	1.54529	0.02248		33.8006	1.53103	0.01896
	33.4413	1.78744	0.02268		34.245	1.60742	0.02862		34.1015	1.56114	0.00979		34.1752	1.54478	0.0236		33.8213	1.53231	0.01853
	33.4618	1.78854	0.02246		34.2659	1.60781	0.02915		34.1224	1.56245	0.00967		34.196	1.54511	0.02386		33.842	1.53407	0.01951
	33.4822	1.78854	0.02291		34.2867	1.60863	0.0298		34.1433	1.56457	0.00835		34.2167	1.54621	0.02347		33.8627	1.53458	0.01828
	33.5026	1.78854	0.02282		34.3075	1.60763	0.03067		34.1642	1.56531	0.0075		34.2375	1.54775	0.02353		33.8834	1.53535	0.01904
	33.5231	1.78904	0.02268		34.3284	1.60759	0.03096		34.185	1.56721	0.00833		34.2583	1.54918	0.02275		33.9041	1.53649	0.02061
	33.5435	1.78942	0.02347		34.3492	1.60719	0.03113		34.2059	1.56827	0.00865		34.279	1.54889	0.02426		33.9248	1.53849	0.01953
	33.5639	1.78878	0.02359		34.3701	1.60802	0.03093		34.2268	1.56806	0.00881		34.2998	1.54982	0.02435		33.9454	1.53994	0.01742
	33.5844	1.78853	0.024		34.3909	1.60732	0.03006		34.2477	1.56863	0.00824		34.3206	1.55118	0.02512		33.9661	1.54099	0.01775
	33.6048	1.78872	0.02309		34.4118	1.60799	0.03052		34.2686	1.57103	0.00854		34.3413	1.55228	0.02473		33.9868	1.54114	0.01947
	33.6253	1.78821	0.02367		34.4327	1.60835	0.03002		34.2894	1.57382	0.00751		34.3621	1.55288	0.02476		34.0075	1.54091	0.01968
	33.6457	1.78818	0.02376		34.4535	1.60844	0.02921		34.3103	1.57499	0.00807		34.3829	1.55317	0.02369		34.0282	1.5417	0.01731
	33.6661	1.78761	0.02332		34.4744	1.60943	0.0296		34.3312	1.57467	0.00886		34.4036	1.55356	0.02296		34.0489	1.54325	0.01624
	33.6866	1.78811	0.02314		34.4952	1.6088	0.02916		34.3521	1.57588	0.00761		34.4244	1.55508	0.02371		34.0696	1.54456	0.01825
	33.707	1.7886	0.02423		34.516	1.60956	0.02865		34.373	1.57746	0.00706		34.4452	1.55638	0.02408		34.0903	1.54428	0.01921
	33.7274	1.78909	0.02511		34.5369	1.61014	0.02936		34.3938	1.58016	0.00873		34.4659	1.55862	0.02371		34.111	1.5457	0.01956
	33.7479	1.78927	0.02497		34.5577	1.61078	0.02939		34.4147	1.58156	0.00995		34.4867	1.55927	0.02401		34.1317	1.54577	0.01811
	33.7683	1.78969	0.02525		34.5786	1.61108	0.0301		34.4356	1.58252	0.01024		34.5075	1.55961	0.02335		34.1523	1.54769	0.01851
	33.7888	1.78983	0.02597		34.5994	1.61121	0.02958		34.4565	1.58366	0.00814		34.5282	1.55978	0.02217		34.173	1.54687	0.01738
	33.8092	1.79035	0.02669		34.6203	1.6127	0.02988		34.4774	1.58467	0.00733		34.549	1.56085	0.0239		34.1937	1.54901	0.01741
	33.8296	1.79032	0.02647		34.6412	1.61153	0.02945		34.4982	1.58526	0.00866		34.5698	1.56158	0.02226		34.2144	1.54956	0.01639
	33.8501	1.79124	0.02641		34.662	1.6116	0.02985		34.5191	1.58743	0.00861		34.5906	1.56251	0.02136		34.2351	1.55153	0.01668
	33.8705	1.79117	0.02634		34.6829	1.61082	0.02873		34.54	1.58876	0.0082		34.6113	1.56178	0.02317		34.2558	1.55329	0.01638
	33.8909	1.79082	0.02628		34.7037	1.61158	0.02794		34.5609	1.58924	0.00836		34.6321	1.5631	0.0223		34.2765	1.55362	0.01585
	33.9114	1.79031	0.02748		34.7246	1.61238	0.02788		34.5818	1.58968	0.00828		34.6529	1.56287	0.02364		34.2972	1.55432	0.0173
	33.9318	1.79199	0.02587		34.7454	1.61311	0.02906		34.6026	1.59044	0.00848		34.6736	1.56444	0.02334		34.3179	1.55466	0.01551
	33.9523	1.79267	0.02564		34.7662	1.61301	0.02788		34.6235	1.5908	0.00837		34.6944	1.56554	0.02228		34.3385	1.55493	0.01487
	33.9727	1.7931	0.02565		34.7871	1.61356	0.02757		34.6444	1.59192	0.00736		34.7152	1.56564	0.02332		34.3592	1.55689	0.01637
	33.9931	1.79294	0.02691		34.8079	1.6132	0.02838		34.6653	1.59252	0.00717		34.7359	1.56753	0.02395		34.3799	1.55711	0.01635
	34.0136	1.79245	0.02648		34.8288	1.61402	0.02878		34.6862	1.5942	0.00727		34.7567	1.56747	0.0243		34.4006	1.55816	0.01409
	34.034	1.79164	0.02569		34.8496	1.61288	0.02835		34.707	1.59488	0.00776		34.7775	1.5678	0.02388		34.4213	1.55837	0.01461
	34.0545	1.79104	0.02574		34.8705	1.6136	0.02773		34.7279	1.59484	0.00621		34.7982	1.56846	0.02298		34.442	1.55876	0.0133
	34.0749	1.79196	0.02545		34.8914	1.61332	0.02777		34.7488	1.59631	0.00741		34.819	1.57176	0.02221		34.4627	1.56078	0.01151
	34.0953	1.79176	0.02488		34.9122	1.61334	0.0265		34.7697	1.59703	0.0074		34.8398	1.57187	0.02244		34.4834	1.56192	0.01166
	34.1158	1.79132	0.02628		34.9331	1.61366	0.02608		34.7906	1.59859	0.0067		34.8605	1.57226	0.0206		34.5041	1.56236	0.01208
	34.1362	1.79131	0.02709		34.9539	1.61521	0.02827		34.8114	1.59894	0.00758		34.8813	1.57254	0.01997		34.5248	1.56306	0.01192
	34.1566	1.79209	0.0265		34.9748	1.6143	0.02883		34.8323	1.59926	0.0091		34.9021	1.57351	0.0203		34.5455	1.56425	0.01308
	34.1771	1.79093	0.02575		34.9956	1.61591	0.02906		34.8532	1.60089	0.00828		34.9228	1.57539	0.02014		34.5661	1.56545	0.01293
	34.1975	1.7915	0.02517		35.0164	1.61629	0.02968		34.8741	1.60145	0.00685		34.9436	1.57722	0.02124		34.5868	1.56512	0.01306
	34.218	1.79122	0.02535		35.0373	1.61673	0.0295		34.895	1.60213	0.0069		34.9644	1.57818	0.02202		34.6075	1.56502	0.01204
	34.2384	1.79074	0.02665		35.0581	1.61626	0.02966		34.9158	1.60435	0.00763		34.9851	1.57892	0.02282		34.6282	1.56648	0.01211
	34.2588	1.79121	0.02613		35.079	1.61635	0.02827		34.9367	1.60463	0.00696		35.0059	1.5793	0.02273		34.6489	1.56838	0.01072
	34.2793	1.79226	0.02789		35.0999	1.61691	0.02761		34.9576	1.60606	0.00633		35.0267	1.58038	0.02252		34.6696	1.57103	0.01088
	34.2997	1.79364	0.0277		35.1207	1.6163	0.02655		34.9785	1.60824	0.00634		35.0474	1.58081	0.02238		34.6903	1.57211	0.01051
	34.3201	1.79405	0.02635		35.1416	1.61682	0.02566		34.9994	1.60756	0.00725		35.0682	1.58158	0.01997		34.711	1.57205	0.01169
	34.3406	1.79303	0.02558		35.1624	1.61732	0.02662		35.0202	1.60757	0.00557		35.089	1.58153	0.0191		34.7317	1.57394	0.01239
	34.361	1.79292	0.02571		35.1833	1.61756	0.02661		35.0411	1.60816	0.00554		35.1097	1.58121	0.01933		34.7523	1.57507	0.01219
	34.3815	1.79341	0.02601		35.2041	1.61711	0.02734		35.062	1.60927	0.00614		35.1305	1.58292	0.02		34.773	1.57561	0.01302
	34.4019	1.79359	0.02615		35.2249	1.61873	0.02731		35.0829	1.60891	0.00691		35.1513	1.58306	0.02237		34.7937	1.57572	0.01186
	34.4223	1.79375	0.02776		35.2458	1.61826	0.02692		35.1038	1.60938	0.00732		35.172	1.58522	0.02107		34.8144	1.57778	0.00933
	34.4428	1.79319	0.0272		35.2666	1.61873	0.02699		35.1246	1.60998	0.00627		35.1928	1.58523	0.01968		34.8351	1.57794	0.00914
	34.4632	1.79289	0.02506		35.2875	1.62012	0.02882		35.1455	1.61239	0.0049		35.2136	1.58459	0.01921		34.8558	1.57875	0.0077
	34.4837	1.79309	0.02642		35.3083	1.61958	0.0281		35.1664	1.61243	0.00511		35.2343	1.58523	0.01924		34.8765	1.57997	0.01125
	34.5041	1.79224	0.02657		35.3292	1.61937	0.02921		35.1873	1.61291	0.00474		35.2551	1.58641	0.01939		34.8972	1.58067	0.01106
	34.5245	1.79259	0.02689		35.3501	1.61987	0.03002		35.2082	1.61231	0.00624		35.2759	1.58769	0.02005		34.9179	1.58062	0.01109
	34.545	1.7921	0.02591		35.3709	1.61994	0.03038		35.229	1.61353	0.00601		35.2966	1.58917	0.02162		34.9386	1.58261	0.01042
	34.5654	1.79248	0.02656		35.3918	1.62213	0.02884		35.2499	1.61302	0.00699		35.3174	1.59008	0.02133		34.9592	1.58283	0.00952
	34.5859	1.79248	0.02692		35.4126	1.62289	0.0273		35.2708	1.61227	0.00625		35.3382	1.59066	0.02152		34.9799	1.58251	0.00856
	34.6063	1.7929	0.02764		35.4335	1.62258	0.02714		35.2917	1.61215	0.00756		35.359	1.59205	0.02118		35.0006	1.58256	0.00732
	34.6267	1.79229	0.02768		35.4543	1.62239	0.02693		35.3126	1.61246	0.00727		35.3797	1.59403	0.02113		35.0213	1.58305	0.0078
	34.6472	1.79186	0.02796		35.4751	1.62429	0.02833		35.3334	1.61329	0.00705		35.4005	1.59606	0.02014		35.042	1.58412	0.0086
	34.6676	1.79247	0.02774		35.496	1.6257	0.02795		35.3543	1.61404	0.00722		35.4213	1.59673	0.02167		35.0627	1.58497	0.00846
	34.688	1.793	0.02839		35.5168	1.62665	0.02748		35.3752	1.61546	0.00841		35.442	1.59689	0.02175		35.0834	1.58594	0.00875
	34.7085	1.79224	0.02925		35.5377	1.62634	0.0276		35.3961	1.6157	0.00646		35.4628	1.59807	0.02076		35.1041	1.58636	0.00902
	34.7289	1.79167	0.02953		35.5585	1.62632	0.02854		35.417	1.61645	0.00683		35.4836	1.59844	0.02065		35.1248	1.58925	0.0076
	34.7493	1.79165	0.02795		35.5794	1.62724	0.02727		35.4378	1.61692	0.00636		35.5043	1.5994	0.02012		35.1455	1.59032	0.0075
	34.7698	1.7917	0.02641		35.6003	1.62931	0.02724		35.4587	1.61814	0.00606		35.5251	1.60021	0.01838		35.1662	1.5908	0.00765
	34.7902	1.79187	0.02784		35.6211	1.63036	0.02776		35.4796	1.61924	0.00648		35.5459	1.6008	0.01766		35.1868	1.59198	0.00712
	34.8107	1.79154	0.02866		35.642	1.63012	0.02833		35.5005	1.62042	0.00814		35.5666	1.60255	0.01843		35.2075	1.59469	0.00711
	34.8311	1.7918	0.03028		35.6628	1.63145	0.02794		35.5214	1.62148	0.00761		35.5874	1.60355	0.01861		35.2282	1.59586	0.0071
	34.8515	1.79247	0.0308		35.6837	1.6322	0.02698		35.5422	1.62136	0.007		35.6082	1.60517	0.0211		35.2489	1.59682	0.00869
	34.872	1.79209	0.02981		35.7045	1.63363	0.02507		35.5631	1.62137	0.0066		35.6289	1.6046	0.02014		35.2696	1.59639	0.00998
	34.8924	1.79299	0.02911		35.7253	1.63328	0.02539		35.584	1.62207	0.00574		35.6497	1.60582	0.01981		35.2903	1.59676	0.00953
	34.9128	1.79299	0.02856		35.7462	1.63434	0.02738		35.6049	1.62368	0.00568		35.6705	1.60432	0.02148		35.311	1.59825	0.00964
	34.9333	1.79378	0.02851		35.767	1.63566	0.02809		35.6258	1.62498	0.00603		35.6912	1.60492	0.01891		35.3317	1.59963	0.01004
	34.9537	1.79374	0.02871		35.7879	1.63458	0.02701		35.6466	1.62435	0.00473		35.712	1.60565	0.02059		35.3524	1.60021	0.00925
	34.9742	1.79399	0.02866		35.8088	1.63572	0.0262		35.6675	1.62552	0.00606		35.7328	1.60777	0.0201		35.373	1.60154	0.00972
	34.9946	1.79313	0.02878		35.8296	1.63774	0.0267		35.6884	1.62478	0.00651		35.7535	1.60798	0.01932		35.3937	1.60212	0.01026
	35.015	1.79304	0.02796		35.8505	1.63656	0.02782		35.7093	1.62595	0.00692		35.7743	1.60735	0.02		35.4144	1.60313	0.00926
	35.0355	1.79265	0.02758		35.8713	1.6365	0.02879		35.7302	1.62642	0.00633		35.7951	1.60709	0.01944		35.4351	1.6035	0.00913
	35.0559	1.79383	0.0266		35.8922	1.638	0.02736		35.751	1.62631	0.00541		35.8158	1.60751	0.01945		35.4558	1.60414	0.00835
	35.0764	1.79422	0.0268		35.913	1.63995	0.02676		35.7719	1.62694	0.00346		35.8366	1.60887	0.02062		35.4765	1.60329	0.00892
	35.0968	1.7945	0.02747		35.9338	1.64029	0.02741		35.7928	1.6285	0.00453		35.8574	1.60844	0.02165		35.4972	1.60424	0.01027
	35.1172	1.7937	0.02855		35.9547	1.64085	0.02628		35.8137	1.62764	0.00557		35.8781	1.60993	0.0206		35.5179	1.60428	0.01133
	35.1377	1.79222	0.02777		35.9755	1.64069	0.02642		35.8346	1.6278	0.00464		35.8989	1.61034	0.02097		35.5386	1.60518	0.01117
	35.1581	1.79212	0.0277		35.9964	1.64197	0.0265		35.8554	1.62694	0.00433		35.9197	1.61093	0.02032		35.5593	1.60608	0.01075
	35.1786	1.79269	0.02682		36.0172	1.64341	0.02624		35.8763	1.62721	0.00548		35.9404	1.61236	0.01943		35.5799	1.60572	0.00951
	35.199	1.79284	0.02628		36.0381	1.64401	0.02757		35.8972	1.62654	0.00464		35.9612	1.61151	0.01994		35.6006	1.60635	0.01099
	35.2194	1.79224	0.02617		36.059	1.64478	0.02792		35.9181	1.6274	0.00644		35.982	1.6124	0.02056		35.6213	1.60608	0.01183
	35.2399	1.79207	0.02504		36.0798	1.64632	0.02821		35.939	1.62854	0.00594		36.0027	1.61467	0.0195		35.642	1.60561	0.01123
	35.2603	1.79084	0.02429		36.1007	1.64733	0.02851		35.9598	1.6294	0.00616		36.0235	1.61446	0.0205		35.6627	1.60572	0.0097
	35.2807	1.79202	0.02682		36.1215	1.64791	0.028		35.9807	1.62846	0.00584		36.0443	1.61472	0.01967		35.6834	1.6064	0.01159
	35.3012	1.79178	0.02556		36.1424	1.64934	0.02818		36.0016	1.62943	0.00614		36.0651	1.6133	0.01991		35.7041	1.60714	0.01032
	35.3216	1.79098	0.02481		36.1632	1.65069	0.0284		36.0225	1.62987	0.00404		36.0858	1.61483	0.02021		35.7248	1.60963	0.00927
	35.3421	1.79051	0.02533		36.184	1.65246	0.02865		36.0434	1.62975	0.00387		36.1066	1.61688	0.02001		35.7455	1.61031	0.00967
	35.3625	1.79098	0.02434		36.2049	1.65366	0.02806		36.0642	1.63026	0.00461		36.1274	1.61692	0.02108		35.7662	1.61216	0.00801
	35.3829	1.78989	0.02346		36.2257	1.6558	0.02872		36.0851	1.63194	0.00425		36.1481	1.61672	0.02013		35.7869	1.61184	0.00814
	35.4034	1.79007	0.02292		36.2466	1.65657	0.02862		36.106	1.63065	0.00404		36.1689	1.61709	0.01983		35.8075	1.61269	0.00743
	35.4238	1.79025	0.02313		36.2674	1.65787	0.02939		36.1269	1.63112	0.00417		36.1897	1.61819	0.02028		35.8282	1.61432	0.00885
	35.4442	1.7901	0.02322		36.2883	1.65863	0.03028		36.1478	1.63213	0.0053		36.2104	1.61761	0.02046		35.8489	1.61442	0.0092
	35.4647	1.79034	0.02468		36.3092	1.66116	0.03023		36.1686	1.63346	0.00472		36.2312	1.61797	0.02154		35.8696	1.61521	0.00915
	35.4851	1.79059	0.02416		36.33	1.66226	0.03112		36.1895	1.63393	0.00399		36.252	1.61822	0.02265		35.8903	1.61525	0.0108
	35.5056	1.78947	0.02276		36.3509	1.6624	0.03183		36.2104	1.6351	0.00396		36.2727	1.62017	0.02165		35.911	1.61615	0.01074
	35.526	1.78829	0.02334		36.3717	1.66368	0.03041		36.2313	1.63545	0.00393		36.2935	1.61997	0.02008		35.9317	1.61609	0.01098
	35.5464	1.78839	0.02373		36.3925	1.66682	0.03012		36.2522	1.63684	0.00493		36.3143	1.61971	0.01932		35.9524	1.61604	0.01176
	35.5669	1.78939	0.02372		36.4134	1.66951	0.03143		36.273	1.63704	0.00482		36.335	1.62092	0.01937		35.9731	1.61631	0.01055
	35.5873	1.79067	0.02327		36.4342	1.67135	0.0308		36.2939	1.63716	0.00431		36.3558	1.62275	0.0193		35.9937	1.61693	0.01087
	35.6078	1.79024	0.02339		36.4551	1.67334	0.02983		36.3148	1.63789	0.00567		36.3766	1.6229	0.02049		36.0144	1.61857	0.00887
	35.6282	1.79074	0.02381		36.4759	1.67483	0.02992		36.3357	1.63789	0.00583		36.3973	1.62378	0.02146		36.0351	1.62087	0.00942
	35.6486	1.78988	0.02425		36.4968	1.67565	0.03099		36.3566	1.63844	0.00548		36.4181	1.62322	0.01947		36.0558	1.62072	0.00936
	35.6691	1.78871	0.02327		36.5177	1.67863	0.03221		36.3774	1.6391	0.00455		36.4389	1.62342	0.02071		36.0765	1.62077	0.00937
	35.6895	1.78872	0.02267		36.5385	1.68047	0.03071		36.3983	1.64015	0.00465		36.4596	1.62352	0.0207		36.0972	1.62072	0.00907
	35.7099	1.78782	0.02364		36.5594	1.6813	0.03106		36.4192	1.64181	0.00548		36.4804	1.62463	0.01943		36.1179	1.62114	0.00884
	35.7304	1.78904	0.02284		36.5802	1.68363	0.03229		36.4401	1.64189	0.00523		36.5012	1.6261	0.01905		36.1386	1.62072	0.00917
	35.7508	1.78823	0.02184		36.6011	1.68579	0.03177		36.461	1.64263	0.00469		36.5219	1.6263	0.01936		36.1593	1.62181	0.01094
	35.7713	1.78767	0.02097		36.6219	1.68738	0.03115		36.4818	1.64348	0.00459		36.5427	1.62766	0.01982		36.18	1.62358	0.01147
	35.7917	1.78727	0.02181		36.6427	1.68892	0.03172		36.5027	1.64484	0.00448		36.5635	1.6266	0.02081		36.2007	1.62463	0.01142
	35.8121	1.78751	0.02279		36.6636	1.692	0.02968		36.5236	1.64511	0.00551		36.5842	1.6262	0.01889		36.2213	1.62374	0.01095
	35.8326	1.78831	0.02089		36.6844	1.69361	0.0302		36.5445	1.64561	0.00541		36.605	1.62849	0.01948		36.242	1.62358	0.01188
	35.853	1.78778	0.02092		36.7053	1.69718	0.03014		36.5654	1.64677	0.00522		36.6258	1.62965	0.01842		36.2627	1.62457	0.01222
	35.8734	1.78849	0.02113		36.7261	1.69867	0.03038		36.5862	1.64681	0.00606		36.6465	1.62965	0.01817		36.2834	1.62552	0.0117
	35.8939	1.78952	0.02038		36.747	1.7002	0.03093		36.6071	1.64893	0.00561		36.6673	1.62995	0.01949		36.3041	1.62619	0.01213
	35.9143	1.79031	0.01976		36.7679	1.70328	0.03246		36.628	1.64878	0.00457		36.6881	1.62954	0.01949		36.3248	1.62812	0.0123
	35.9348	1.78914	0.01927		36.7887	1.70545	0.03272		36.6489	1.65059	0.00512		36.7089	1.6287	0.01945		36.3455	1.62963	0.0125
	35.9552	1.79035	0.01948		36.8096	1.70701	0.03028		36.6698	1.6526	0.00496		36.7296	1.62953	0.02007		36.3662	1.62943	0.01134
	35.9756	1.78903	0.01959		36.8304	1.70827	0.03058		36.6906	1.65418	0.00521		36.7504	1.63111	0.01836		36.3869	1.62985	0.01142
	35.9961	1.7886	0.02001		36.8513	1.70938	0.03178		36.7115	1.65449	0.00433		36.7712	1.63251	0.01823		36.4076	1.62973	0.01309
	36.0165	1.78855	0.02185		36.8721	1.71105	0.03206		36.7324	1.65499	0.00374		36.7919	1.63283	0.01792		36.4282	1.62957	0.01365
	36.0369	1.78871	0.01945		36.8929	1.71409	0.03247		36.7533	1.65564	0.00422		36.8127	1.63512	0.01649		36.4489	1.63098	0.01375
	36.0574	1.78825	0.01932		36.9138	1.71656	0.03082		36.7742	1.6571	0.00419		36.8335	1.63475	0.01756		36.4696	1.63134	0.01367
	36.0778	1.78772	0.01907		36.9346	1.71855	0.0315		36.795	1.65737	0.00454		36.8542	1.63589	0.01747		36.4903	1.63181	0.01412
	36.0983	1.78715	0.01915		36.9555	1.72065	0.0323		36.8159	1.65894	0.00613		36.875	1.63718	0.01898		36.511	1.6328	0.0143
	36.1187	1.78743	0.02006		36.9763	1.72316	0.03244		36.8368	1.65898	0.00657		36.8958	1.63656	0.01846		36.5317	1.63311	0.01392
	36.1391	1.78835	0.01997		36.9972	1.72532	0.03128		36.8577	1.65932	0.00739		36.9165	1.63614	0.01853		36.5524	1.63452	0.01339
	36.1596	1.78842	0.02002		37.0181	1.72693	0.02963		36.8786	1.66116	0.00811		36.9373	1.63693	0.01758		36.5731	1.63421	0.01266
	36.18	1.78792	0.02051		37.0389	1.7295	0.03047		36.8994	1.66219	0.00791		36.9581	1.63775	0.01816		36.5938	1.63571	0.01351
	36.2004	1.78803	0.01987		37.0598	1.73048	0.03131		36.9203	1.66189	0.0081		36.9788	1.63802	0.01681		36.6144	1.63675	0.01267
	36.2209	1.78745	0.02131		37.0806	1.73255	0.03083		36.9412	1.66277	0.00779		36.9996	1.63972	0.01806		36.6351	1.6379	0.01228
	36.2413	1.78774	0.02139		37.1014	1.73442	0.03077		36.9621	1.66453	0.00791		37.0204	1.64021	0.01572		36.6558	1.63809	0.01387
	36.2618	1.78892	0.02071		37.1223	1.73811	0.02898		36.983	1.66575	0.00708		37.0411	1.64156	0.01502		36.6765	1.63696	0.01316
	36.2822	1.78881	0.02016		37.1431	1.74038	0.02903		37.0038	1.66709	0.00555		37.0619	1.64248	0.01517		36.6972	1.63789	0.01364
	36.3026	1.78682	0.01995		37.164	1.74151	0.02885		37.0247	1.66824	0.00662		37.0827	1.6428	0.01404		36.7179	1.63861	0.01383
	36.3231	1.78603	0.02062		37.1848	1.74216	0.02986		37.0456	1.66877	0.00661		37.1035	1.64341	0.01592		36.7386	1.63912	0.0149
	36.3435	1.78575	0.02001		37.2057	1.74405	0.03055		37.0665	1.67014	0.00642		37.1242	1.64335	0.01733		36.7593	1.63938	0.01511
	36.364	1.78566	0.01781		37.2266	1.7455	0.03095		37.0874	1.67056	0.00685		37.145	1.643	0.01604		36.78	1.63964	0.01543
	36.3844	1.78552	0.01839		37.2474	1.74766	0.03063		37.1082	1.67193	0.00674		37.1658	1.64403	0.01658		36.8007	1.64074	0.01298
	36.4048	1.78669	0.01886		37.2683	1.7505	0.03061		37.1291	1.67262	0.00764		37.1865	1.64553	0.01598		36.8214	1.64057	0.01494
	36.4253	1.78648	0.01793		37.2891	1.75145	0.03017		37.15	1.67368	0.0081		37.2073	1.6462	0.01604		36.842	1.64166	0.01449
	36.4457	1.78562	0.01909		37.31	1.75401	0.02875		37.1709	1.67531	0.00828		37.2281	1.64656	0.01599		36.8627	1.6427	0.01348
	36.4661	1.78501	0.01872		37.3308	1.75687	0.02886		37.1918	1.67558	0.00746		37.2488	1.64811	0.01554		36.8834	1.64332	0.01433
	36.4866	1.78487	0.01895		37.3516	1.75714	0.02797		37.2126	1.67653	0.00949		37.2696	1.64872	0.0166		36.9041	1.64451	0.01367
	36.507	1.78444	0.01904		37.3725	1.75767	0.02864		37.2335	1.67792	0.0105		37.2904	1.64883	0.01577		36.9248	1.64554	0.01431
	36.5275	1.78516	0.01887		37.3933	1.75816	0.03003		37.2544	1.6796	0.00941		37.3111	1.64883	0.01576		36.9455	1.64579	0.01477
	36.5479	1.78555	0.01884		37.4142	1.76018	0.03063		37.2753	1.6802	0.01014		37.3319	1.64915	0.01374		36.9662	1.64549	0.01406
	36.5683	1.78494	0.01928		37.435	1.76124	0.02968		37.2962	1.68054	0.01035		37.3527	1.64826	0.01509		36.9869	1.64486	0.01553
	36.5888	1.78419	0.01925		37.4559	1.76216	0.02858		37.317	1.68073	0.00985		37.3734	1.64935	0.01427		37.0076	1.64636	0.01444
	36.6092	1.78438	0.0177		37.4768	1.76341	0.0296		37.3379	1.68209	0.01037		37.3942	1.65047	0.01599		37.0282	1.64702	0.01653
	36.6296	1.78456	0.01742		37.4976	1.76324	0.02901		37.3588	1.68361	0.0102		37.415	1.65047	0.01539		37.0489	1.64877	0.01642
	36.6501	1.7852	0.01813		37.5185	1.76486	0.02931		37.3797	1.68436	0.01128		37.4357	1.65037	0.01559		37.0696	1.6499	0.01604
	36.6705	1.7857	0.01809		37.5393	1.76544	0.02911		37.4006	1.68477	0.01202		37.4565	1.65095	0.01369		37.0903	1.65006	0.0156
	36.691	1.78434	0.01854		37.5602	1.76753	0.0288		37.4214	1.68572	0.01182		37.4773	1.65253	0.01487		37.111	1.65032	0.01475
	36.7114	1.78334	0.01866		37.581	1.76875	0.02892		37.4423	1.68568	0.01239		37.498	1.65336	0.01408		37.1317	1.6511	0.01369
	36.7318	1.78344	0.01863		37.6018	1.76928	0.03024		37.4632	1.68669	0.01237		37.5188	1.65459	0.01468		37.1524	1.65156	0.01517
	36.7523	1.7847	0.0184		37.6227	1.77022	0.02969		37.4841	1.68719	0.01229		37.5396	1.65515	0.01496		37.1731	1.65263	0.01606
	36.7727	1.7848	0.01929		37.6435	1.7704	0.02977		37.505	1.68846	0.01431		37.5603	1.65567	0.0145		37.1938	1.65375	0.01668
	36.7931	1.78362	0.01917		37.6644	1.77195	0.0293		37.5258	1.68895	0.0131		37.5811	1.65567	0.01447		37.2145	1.65349	0.01766
	36.8136	1.78284	0.01879		37.6853	1.77223	0.0267		37.5467	1.68869	0.01382		37.6019	1.65648	0.01578		37.2351	1.65324	0.01735
	36.834	1.78212	0.01934		37.7061	1.77302	0.02686		37.5676	1.68749	0.01184		37.6226	1.65729	0.01636		37.2558	1.65503	0.01808
	36.8545	1.78211	0.02008		37.727	1.77424	0.02695		37.5885	1.68862	0.01211		37.6434	1.657	0.01437		37.2765	1.65564	0.01786
	36.8749	1.78222	0.01987		37.7478	1.77505	0.02836		37.6094	1.68948	0.01263		37.6642	1.65813	0.01386		37.2972	1.65657	0.01682
	36.8953	1.78154	0.01999		37.7687	1.77548	0.02847		37.6302	1.69027	0.01413		37.6849	1.65966	0.01431		37.3179	1.65715	0.01422
	36.9158	1.78161	0.01984		37.7895	1.775	0.02928		37.6511	1.69003	0.01496		37.7057	1.66012	0.01407		37.3386	1.65838	0.01422
	36.9362	1.78206	0.02144		37.8103	1.77547	0.02901		37.672	1.69105	0.01497		37.7265	1.65992	0.01389		37.3593	1.65905	0.01357
	36.9567	1.78094	0.02321		37.8312	1.77493	0.02919		37.6929	1.69165	0.01605		37.7473	1.66125	0.01443		37.38	1.65925	0.01435
	36.9771	1.78149	0.02211		37.852	1.77432	0.02893		37.7138	1.69123	0.01581		37.768	1.66185	0.01524		37.4007	1.66007	0.01487
	36.9975	1.78186	0.02081		37.8729	1.77459	0.0302		37.7346	1.69158	0.01534		37.7888	1.66317	0.017		37.4214	1.66099	0.01479
	37.018	1.78082	0.02099		37.8937	1.77738	0.0306		37.7555	1.69135	0.01582		37.8096	1.66485	0.01709		37.4421	1.66159	0.0161
	37.0384	1.77946	0.02113		37.9146	1.77646	0.02971		37.7764	1.69258	0.01633		37.8303	1.66563	0.01538		37.4627	1.66343	0.01683
	37.0588	1.77971	0.02074		37.9355	1.77707	0.02982		37.7973	1.69221	0.01597		37.8511	1.66507	0.0155		37.4834	1.66364	0.01529
	37.0793	1.77885	0.02057		37.9563	1.77759	0.02864		37.8182	1.69294	0.01444		37.8719	1.66619	0.01456		37.5041	1.6639	0.01487
	37.0997	1.77909	0.02236		37.9772	1.77787	0.02905		37.839	1.69332	0.0132		37.8926	1.66671	0.01395		37.5248	1.66328	0.01563
	37.1202	1.77933	0.02303		37.998	1.77869	0.02949		37.8599	1.69245	0.01395		37.9134	1.66961	0.01379		37.5455	1.66313	0.01508
	37.1406	1.77969	0.02308		38.0189	1.77795	0.03117		37.8808	1.69282	0.01448		37.9342	1.67083	0.01333		37.5662	1.66354	0.01562
	37.161	1.77987	0.02285		38.0397	1.77954	0.03236		37.9017	1.69234	0.01398		37.9549	1.67123	0.01378		37.5869	1.66558	0.01425
	37.1815	1.77909	0.02193		38.0605	1.7804	0.03262		37.9226	1.6935	0.0144		37.9757	1.67113	0.01388		37.6076	1.66824	0.01277
	37.2019	1.77992	0.02167		38.0814	1.77984	0.03134		37.9434	1.69383	0.01511		37.9965	1.672	0.0134		37.6283	1.66915	0.0137
	37.2223	1.77869	0.02303		38.1022	1.7789	0.02967		37.9643	1.6947	0.01443		38.0172	1.67403	0.01291		37.6489	1.66946	0.01252
	37.2428	1.77976	0.02276		38.1231	1.77962	0.02925		37.9852	1.69527	0.01424		38.038	1.67504	0.0132		37.6696	1.66931	0.0118
	37.2632	1.77958	0.02371		38.1439	1.78144	0.02956		38.0061	1.69625	0.01353		38.0588	1.67539	0.01366		37.6903	1.66976	0.0135
	37.2837	1.78001	0.0232		38.1648	1.7823	0.0297		38.027	1.69662	0.014		38.0795	1.67519	0.01298		37.711	1.67276	0.01317
	37.3041	1.77987	0.0229		38.1857	1.783	0.03044		38.0478	1.69696	0.01417		38.1003	1.67601	0.01208		37.7317	1.67408	0.01223
	37.3245	1.78002	0.02186		38.2065	1.78434	0.02901		38.0687	1.69625	0.01385		38.1211	1.67733	0.01086		37.7524	1.67545	0.01217
	37.345	1.77932	0.0206		38.2274	1.78491	0.02876		38.0896	1.69722	0.01345		38.1418	1.67823	0.01261		37.7731	1.67662	0.01101
	37.3654	1.78038	0.02138		38.2482	1.78469	0.02943		38.1105	1.69726	0.0135		38.1626	1.67925	0.01143		37.7938	1.67617	0.01036
	37.3858	1.78016	0.02231		38.2691	1.78339	0.03054		38.1314	1.69847	0.01204		38.1834	1.68112	0.01228		37.8145	1.67678	0.00956
	37.4063	1.78077	0.02265		38.2899	1.78322	0.03034		38.1522	1.69767	0.01337		38.2041	1.68182	0.01232		37.8352	1.67901	0.00969
	37.4267	1.78127	0.02225		38.3107	1.78278	0.0312		38.1731	1.6994	0.01385		38.2249	1.68329	0.01235		37.8558	1.68052	0.00932
	37.4472	1.78052	0.02202		38.3316	1.78385	0.03124		38.194	1.69864	0.01459		38.2457	1.6847	0.0111		37.8765	1.68123	0.00945
	37.4676	1.78106	0.02132		38.3524	1.78381	0.03117		38.2149	1.6985	0.01367		38.2664	1.685	0.01234		37.8972	1.68123	0.01028
	37.488	1.7802	0.02157		38.3733	1.78351	0.03216		38.2358	1.69902	0.01341		38.2872	1.68556	0.01106		37.9179	1.68219	0.0095
	37.5085	1.78029	0.02362		38.3942	1.78386	0.0333		38.2566	1.6982	0.0132		38.308	1.68662	0.01037		37.9386	1.68285	0.00902
	37.5289	1.77938	0.02505		38.415	1.78342	0.03413		38.2775	1.69824	0.01339		38.3287	1.68788	0.01039		37.9593	1.68345	0.00886
	37.5494	1.77882	0.02395		38.4359	1.78409	0.03433		38.2984	1.69947	0.01415		38.3495	1.68888	0.01116		37.98	1.68577	0.0095
	37.5698	1.77901	0.02268		38.4567	1.78593	0.03294		38.3193	1.69868	0.01385		38.3703	1.68988	0.0115		38.0007	1.68748	0.00754
	37.5902	1.77894	0.02302		38.4776	1.78722	0.03246		38.3402	1.69809	0.01339		38.391	1.69179	0.01187		38.0214	1.68824	0.00695
	37.6107	1.77854	0.02311		38.4984	1.78763	0.03348		38.361	1.69756	0.01379		38.4118	1.69269	0.01257		38.0421	1.6894	0.00678
	37.6311	1.77881	0.02481		38.5192	1.7874	0.0345		38.3819	1.69828	0.01282		38.4326	1.69423	0.01416		38.0628	1.69156	0.00531
	37.6516	1.7798	0.02641		38.5401	1.78818	0.03467		38.4028	1.69868	0.01373		38.4534	1.69604	0.01419		38.0834	1.69317	0.00392
	37.672	1.77957	0.02713		38.5609	1.7885	0.03505		38.4237	1.69937	0.01217		38.4741	1.69815	0.01191		38.1041	1.69417	0.0029
	37.6924	1.7803	0.02655		38.5818	1.78822	0.03435		38.4446	1.69906	0.01364		38.4949	1.69839	0.01354		38.1248	1.69487	0.00387
	37.7129	1.78102	0.02618		38.6026	1.78794	0.03407		38.4654	1.70089	0.01374		38.5157	1.70084	0.01375		38.1455	1.69557	0.00192
	37.7333	1.78038	0.02557		38.6235	1.7872	0.03367		38.4863	1.70082	0.01324		38.5364	1.70348	0.01403		38.1662	1.69713	0.00193
	37.7537	1.78216	0.02628		38.6444	1.78845	0.03333		38.5072	1.70101	0.0135		38.5572	1.70383	0.0138		38.1869	1.69868	0.000825656
	37.7742	1.78301	0.02705		38.6652	1.78741	0.03378		38.5281	1.70169	0.01271		38.578	1.70349	0.01181		38.2076	1.69992	0.000518966
	37.7946	1.78257	0.02804		38.6861	1.7882	0.03357		38.549	1.70266	0.01293		38.5987	1.70449	0.00981		38.2283	1.70062	0.00037684
	37.815	1.78268	0.03059		38.7069	1.78919	0.0339		38.5698	1.70295	0.01457		38.6195	1.70534	0.00995		38.249	1.70252	0.00129
	37.8355	1.78271	0.03074		38.7278	1.78865	0.03475		38.5907	1.70328	0.01446		38.6403	1.70648	0.01051		38.2696	1.70446	0.00284
	37.8559	1.78264	0.03046		38.7486	1.78869	0.03401		38.6116	1.70313	0.01509		38.661	1.70806	0.01307		38.2903	1.7066	0.00359
	37.8764	1.78268	0.03041		38.7694	1.78819	0.03402		38.6325	1.70291	0.01389		38.6818	1.7103	0.01279		38.311	1.70615	0.00376
	37.8968	1.78358	0.02947		38.7903	1.78921	0.0329		38.6534	1.70276	0.0141		38.7026	1.71262	0.01375		38.3317	1.70655	0.00331
	37.9172	1.78381	0.03146		38.8111	1.79003	0.03271		38.6742	1.70363	0.0134		38.7233	1.71396	0.01344		38.3524	1.70764	0.00385
	37.9377	1.78427	0.03197		38.832	1.79069	0.03354		38.6951	1.70425	0.01473		38.7441	1.71411	0.01407		38.3731	1.71017	0.00551
	37.9581	1.78445	0.0313		38.8528	1.79032	0.03483		38.716	1.70507	0.0154		38.7649	1.71431	0.01333		38.3938	1.71156	0.00589
	37.9785	1.78553	0.03084		38.8737	1.79054	0.03448		38.7369	1.70306	0.01465		38.7856	1.71752	0.01381		38.4145	1.71176	0.00723
	37.999	1.78574	0.03124		38.8946	1.79035	0.03483		38.7578	1.7037	0.01312		38.8064	1.71861	0.01367		38.4352	1.71225	0.00896
	38.0194	1.78575	0.03055		38.9154	1.78934	0.03568		38.7786	1.70355	0.01287		38.8272	1.72132	0.01439		38.4559	1.71403	0.00987
	38.0399	1.78553	0.0304		38.9363	1.78835	0.03546		38.7995	1.7049	0.01319		38.8479	1.72245	0.01515		38.4766	1.71462	0.01025
	38.0603	1.78749	0.03063		38.9571	1.78977	0.03569		38.8204	1.70587	0.0125		38.8687	1.7229	0.014		38.4972	1.71621	0.00966
	38.0807	1.78751	0.03189		38.9779	1.78969	0.03602		38.8413	1.70568	0.01349		38.8895	1.72413	0.01387		38.5179	1.71666	0.00833
	38.1012	1.78833	0.0322		38.9988	1.78863	0.03591		38.8622	1.70606	0.01312		38.9102	1.72508	0.01153		38.5386	1.71887	0.01039
	38.1216	1.78826	0.03182		39.0196	1.78772	0.03487		38.883	1.70605	0.01313		38.931	1.72581	0.01249		38.5593	1.72049	0.01268
	38.1421	1.7883	0.03138		39.0405	1.78816	0.03389		38.9039	1.7067	0.01158		38.9518	1.72719	0.01251		38.58	1.72217	0.01316
	38.1625	1.78776	0.03189		39.0613	1.78934	0.03565		38.9248	1.70677	0.01204		38.9725	1.72827	0.01251		38.6007	1.72335	0.01324
	38.1829	1.78887	0.03168		39.0822	1.78922	0.03705		38.9457	1.70822	0.01219		38.9933	1.72877	0.01009		38.6214	1.72418	0.01411
	38.2034	1.78995	0.03288		39.1031	1.7891	0.03771		38.9666	1.70915	0.01269		39.0141	1.7298	0.00966		38.6421	1.7255	0.01502
	38.2238	1.79088	0.03243		39.1239	1.78697	0.03755		38.9874	1.70994	0.01229		39.0348	1.73112	0.01091		38.6628	1.72619	0.01592
	38.2443	1.7903	0.03377		39.1448	1.78721	0.03796		39.0083	1.70893	0.01307		39.0556	1.7324	0.01046		38.6835	1.72613	0.01701
	38.2647	1.78902	0.0333		39.1656	1.78739	0.03759		39.0292	1.70851	0.01333		39.0764	1.7346	0.01061		38.7041	1.72687	0.01595
	38.2851	1.78927	0.03572		39.1865	1.78707	0.03745		39.0501	1.70841	0.01232		39.0971	1.73461	0.00942		38.7248	1.72638	0.01588
	38.3056	1.79033	0.03651		39.2073	1.78923	0.03842		39.071	1.70808	0.01142		39.1179	1.735	0.00955		38.7455	1.7283	0.01639
	38.326	1.79066	0.03774		39.2281	1.78866	0.03844		39.0918	1.70793	0.01206		39.1387	1.73583	0.00959		38.7662	1.72938	0.01639
	38.3464	1.79061	0.03864		39.249	1.78638	0.03846		39.1127	1.70983	0.012		39.1594	1.73656	0.01002		38.7869	1.73016	0.01701
	38.3669	1.79124	0.03724		39.2698	1.78525	0.04014		39.1336	1.70998	0.01182		39.1802	1.7374	0.00906		38.8076	1.73085	0.01684
	38.3873	1.79236	0.03846		39.2907	1.78535	0.03849		39.1545	1.70897	0.01221		39.201	1.73896	0.00978		38.8283	1.73153	0.0168
	38.4078	1.79216	0.03987		39.3115	1.78585	0.03836		39.1754	1.7089	0.01138		39.2218	1.74003	0.00821		38.849	1.73249	0.01979
	38.4282	1.79246	0.04114		39.3324	1.78402	0.0389		39.1962	1.70927	0.01157		39.2425	1.74062	0.0081		38.8697	1.73126	0.02045
	38.4486	1.79307	0.04269		39.3533	1.78507	0.03804		39.2171	1.70934	0.0114		39.2633	1.74101	0.00736		38.8903	1.73278	0.02074
	38.4691	1.79247	0.04244		39.3741	1.78488	0.03858		39.238	1.70949	0.01164		39.2841	1.74116	0.00803		38.911	1.73415	0.02065
	38.4895	1.79242	0.04333		39.395	1.78319	0.03944		39.2589	1.70938	0.01102		39.3048	1.74213	0.00715		38.9317	1.73567	0.02026
	38.5099	1.79289	0.04244		39.4158	1.78156	0.04056		39.2798	1.71084	0.01034		39.3256	1.74262	0.00601		38.9524	1.73538	0.02019
	38.5304	1.79379	0.04189		39.4367	1.78278	0.04055		39.3006	1.71017	0.0097		39.3464	1.74224	0.00467		38.9731	1.73626	0.01997
	38.5508	1.79421	0.04252		39.4575	1.7814	0.03987		39.3215	1.71073	0.00999		39.3671	1.74292	0.00458		38.9938	1.73581	0.02086
	38.5713	1.79508	0.0434		39.4783	1.78068	0.03988		39.3424	1.71232	0.01126		39.3879	1.74374	0.00579		39.0145	1.73606	0.0208
	38.5917	1.79437	0.04333		39.4992	1.7791	0.0404		39.3633	1.71165	0.01163		39.4087	1.74248	0.00585		39.0352	1.73611	0.02077
	38.6121	1.79475	0.04411		39.52	1.77917	0.04051		39.3842	1.71129	0.01027		39.4294	1.7435	0.00613		39.0559	1.73611	0.02061
	38.6326	1.79468	0.04393		39.5409	1.7792	0.04091		39.405	1.71252	0.00941		39.4502	1.74477	0.00453		39.0766	1.73766	0.02158
	38.653	1.7963	0.04454		39.5618	1.7792	0.04081		39.4259	1.7111	0.00971		39.471	1.74555	0.00397		39.0973	1.73752	0.02083
	38.6735	1.7969	0.04428		39.5826	1.77772	0.04141		39.4468	1.71289	0.00966		39.4917	1.74535	0.00326		39.1179	1.73781	0.02192
	38.6939	1.79616	0.04417		39.6035	1.77703	0.04199		39.4677	1.71281	0.00996		39.5125	1.74496	0.00358		39.1386	1.7378	0.02293
	38.7143	1.79608	0.04492		39.6243	1.77658	0.04142		39.4886	1.71355	0.01015		39.5333	1.74341	0.00472		39.1593	1.73835	0.02128
	38.7348	1.79605	0.04634		39.6452	1.77602	0.04017		39.5094	1.7147	0.01088		39.554	1.74302	0.0051		39.18	1.74011	0.02059
	38.7552	1.79602	0.04585		39.666	1.77435	0.03958		39.5303	1.71411	0.01037		39.5748	1.74331	0.0044		39.2007	1.74031	0.0204
	38.7756	1.79488	0.04639		39.6868	1.77393	0.0411		39.5512	1.7127	0.00882		39.5956	1.74253	0.00424		39.2214	1.73865	0.02022
	38.7961	1.79685	0.04527		39.7077	1.77332	0.04293		39.5721	1.71327	0.00792		39.6163	1.74306	0.00551		39.2421	1.73903	0.02123
	38.8165	1.79613	0.04584		39.7285	1.77306	0.04317		39.593	1.71366	0.01032		39.6371	1.74228	0.00612		39.2628	1.73972	0.02079
	38.837	1.79578	0.04732		39.7494	1.77179	0.04423		39.6138	1.71437	0.01023		39.6579	1.74242	0.00792		39.2835	1.73865	0.02091
	38.8574	1.79577	0.04774		39.7702	1.77051	0.04348		39.6347	1.71389	0.01073		39.6786	1.74311	0.00699		39.3041	1.73717	0.0216
	38.8778	1.79519	0.04682		39.7911	1.77027	0.0405		39.6556	1.71255	0.01021		39.6994	1.74253	0.00581		39.3248	1.73746	0.02218
	38.8983	1.79598	0.0465		39.812	1.76996	0.03985		39.6765	1.7133	0.00886		39.7202	1.74175	0.00505		39.3455	1.73702	0.02282
	38.9187	1.79616	0.04622		39.8328	1.76935	0.04008		39.6974	1.713	0.00924		39.7409	1.74282	0.00355		39.3662	1.73765	0.02283
	38.9391	1.79596	0.04752		39.8537	1.76744	0.03987		39.7182	1.71326	0.00966		39.7617	1.74219	0.00431		39.3869	1.73748	0.0205
	38.9596	1.79501	0.04722		39.8745	1.76495	0.04		39.7391	1.71333	0.01067		39.7825	1.74048	0.00609		39.4076	1.73786	0.02112
	38.98	1.79325	0.0462		39.8954	1.76379	0.04028		39.76	1.71389	0.00997		39.8033	1.73994	0.00756		39.4283	1.73851	0.01989
	39.0005	1.79335	0.04676		39.9162	1.76329	0.04024		39.7809	1.71433	0.01019		39.824	1.73852	0.00864		39.449	1.73787	0.02014
	39.0209	1.79259	0.04561		39.937	1.76385	0.0391		39.8018	1.71215	0.00916		39.8448	1.73955	0.00806		39.4697	1.73574	0.02321
	39.0413	1.79213	0.04533		39.9579	1.76164	0.03965		39.8226	1.71252	0.00743		39.8656	1.73725	0.009		39.4904	1.73556	0.02215
	39.0618	1.79178	0.04516		39.9787	1.761	0.03882		39.8435	1.71311	0.00905		39.8863	1.73573	0.00897		39.511	1.73449	0.02088
	39.0822	1.79126	0.04425		39.9996	1.75973	0.0371		39.8644	1.71177	0.00992		39.9071	1.73568	0.01113		39.5317	1.73386	0.02008
	39.1026	1.79112	0.04634		40.0204	1.75846	0.03692		39.8853	1.7123	0.00906		39.9279	1.73456	0.00968		39.5524	1.73332	0.0204
	39.1231	1.79088	0.04547		40.0413	1.75817	0.03731		39.9062	1.71256	0.00908		39.9486	1.73299	0.00873		39.5731	1.73317	0.02038
	39.1435	1.78902	0.04433		40.0622	1.75727	0.0365		39.927	1.71282	0.00876		39.9694	1.73098	0.0093		39.5938	1.73215	0.01923
	39.164	1.78693	0.04405		40.083	1.75569	0.03832		39.9479	1.71233	0.00887		39.9902	1.72852	0.01089		39.6145	1.73112	0.01938
	39.1844	1.78725	0.04377		40.1039	1.75437	0.03873		39.9688	1.71111	0.00843		40.0109	1.72729	0.01112		39.6352	1.73059	0.01901
	39.2048	1.78693	0.04203		40.1247	1.75399	0.03782		39.9897	1.71136	0.00947		40.0317	1.72646	0.01076		39.6559	1.73084	0.01827
	39.2253	1.78499	0.0425		40.1456	1.75242	0.03597		40.0106	1.7095	0.00921		40.0525	1.72587	0.01082		39.6766	1.72936	0.01883
	39.2457	1.78344	0.04127		40.1664	1.75018	0.03727		40.0314	1.7091	0.0087		40.0732	1.72425	0.01067		39.6973	1.72795	0.0171
	39.2662	1.78167	0.04037		40.1872	1.74761	0.03881		40.0523	1.70805	0.0081		40.094	1.72282	0.01117		39.718	1.72732	0.01609
	39.2866	1.78017	0.04076		40.2081	1.74814	0.03779		40.0732	1.70742	0.0081		40.1148	1.72021	0.01017		39.7386	1.72516	0.01571
	39.307	1.77772	0.04126		40.2289	1.74613	0.0376		40.0941	1.70608	0.00752		40.1355	1.71906	0.01197		39.7593	1.72328	0.01593
	39.3275	1.77708	0.04126		40.2498	1.74382	0.03615		40.115	1.70473	0.00815		40.1563	1.71709	0.01193		39.78	1.72225	0.01586
	39.3479	1.77539	0.04348		40.2707	1.74157	0.03544		40.1358	1.70369	0.00864		40.1771	1.7159	0.01235		39.8007	1.72137	0.01406
	39.3683	1.77356	0.04367		40.2915	1.74011	0.03732		40.1567	1.70238	0.00907		40.1978	1.71278	0.01162		39.8214	1.71861	0.0133
	39.3888	1.77121	0.0427		40.3124	1.73914	0.03635		40.1776	1.69965	0.00866		40.2186	1.71099	0.01336		39.8421	1.71852	0.01269
	39.4092	1.76847	0.04251		40.3332	1.73603	0.03582		40.1985	1.69882	0.00977		40.2394	1.70895	0.01425		39.8628	1.71654	0.01262
	39.4297	1.76724	0.04303		40.3541	1.73417	0.03525		40.2194	1.69818	0.00949		40.2602	1.70642	0.01341		39.8835	1.71431	0.01284
	39.4501	1.76533	0.04084		40.3749	1.73319	0.03717		40.2402	1.6959	0.00848		40.2809	1.70323	0.01419		39.9042	1.71396	0.01381
	39.4705	1.76339	0.03846		40.3957	1.73179	0.03702		40.2611	1.69443	0.00825		40.3017	1.70293	0.01325		39.9248	1.71207	0.01457
	39.491	1.76072	0.04024		40.4166	1.72889	0.03674		40.282	1.69259	0.00814		40.3225	1.70004	0.01263		39.9455	1.71009	0.01452
	39.5114	1.75834	0.04005		40.4374	1.72693	0.03745		40.3029	1.69165	0.00922		40.3432	1.69869	0.01303		39.9662	1.7077	0.01465
	39.5318	1.75776	0.04012		40.4583	1.72345	0.03822		40.3238	1.68954	0.00888		40.364	1.69529	0.01327		39.9869	1.70731	0.01325
	39.5523	1.75587	0.04022		40.4791	1.7203	0.03828		40.3446	1.68931	0.00959		40.3847	1.69202	0.01499		40.0076	1.70577	0.01435
	39.5727	1.75201	0.04098		40.5	1.71721	0.03716		40.3655	1.68648	0.00948		40.4055	1.68956	0.01574		40.0283	1.70423	0.01357
	39.5932	1.74918	0.0407		40.5209	1.71555	0.03636		40.3864	1.68523	0.00988		40.4263	1.68624	0.01516		40.049	1.70294	0.01295
	39.6136	1.74614	0.03932		40.5417	1.71379	0.03754		40.4073	1.68255	0.00934		40.4471	1.68428	0.01553		40.0697	1.70179	0.01332
	39.634	1.74325	0.03982		40.5626	1.71099	0.03833		40.4282	1.68123	0.00957		40.4678	1.68095	0.01433		40.0904	1.69959	0.01358
	39.6545	1.74233	0.03841		40.5834	1.70887	0.03821		40.449	1.67904	0.00795		40.4886	1.67911	0.01753		40.1111	1.69654	0.01345
	39.6749	1.73946	0.03912		40.6043	1.70571	0.0373		40.4699	1.67695	0.00829		40.5094	1.67617	0.01886		40.1317	1.69484	0.01408
	39.6953	1.73612	0.03764		40.6251	1.70312	0.03818		40.4908	1.67424	0.01037		40.5301	1.67277	0.01878		40.1524	1.69403	0.0141
	39.7158	1.73252	0.03721		40.6459	1.70062	0.03795		40.5117	1.67295	0.01076		40.5509	1.66855	0.01922		40.1731	1.69183	0.01447
	39.7362	1.73029	0.03701		40.6668	1.69843	0.03868		40.5326	1.67039	0.01223		40.5717	1.66577	0.01735		40.1938	1.68886	0.0144
	39.7567	1.7268	0.03646		40.6876	1.69469	0.04003		40.5534	1.66891	0.01046		40.5924	1.66204	0.01821		40.2145	1.68575	0.01337
	39.7771	1.72342	0.03728		40.7085	1.69036	0.0403		40.5743	1.66532	0.01124		40.6132	1.65937	0.01915		40.2352	1.68308	0.01341
	39.7975	1.71962	0.03723		40.7293	1.6882	0.04103		40.5952	1.66232	0.01239		40.634	1.65656	0.01877		40.2559	1.68025	0.01313
	39.818	1.7164	0.03648		40.7502	1.68482	0.04003		40.6161	1.65864	0.0133		40.6547	1.65307	0.01952		40.2766	1.67899	0.01252
	39.8384	1.71349	0.03777		40.7711	1.68101	0.03979		40.637	1.65595	0.01368		40.6755	1.64901	0.01942		40.2973	1.67642	0.01202
	39.8588	1.71008	0.039		40.7919	1.67752	0.03998		40.6578	1.65325	0.01372		40.6963	1.64487	0.02036		40.318	1.67399	0.01067
	39.8793	1.70625	0.03883		40.8128	1.67354	0.03897		40.6787	1.65006	0.01339		40.717	1.64119	0.02175		40.3387	1.67039	0.01006
	39.8997	1.70125	0.04065		40.8336	1.66926	0.03766		40.6996	1.64743	0.01377		40.7378	1.63745	0.02393		40.3593	1.66774	0.01032
	39.9202	1.69695	0.04177		40.8544	1.66587	0.03748		40.7205	1.64508	0.01234		40.7586	1.63292	0.025		40.38	1.6651	0.00928
	39.9406	1.69318	0.04245		40.8753	1.66138	0.0384		40.7414	1.64221	0.01312		40.7793	1.6273	0.02475		40.4007	1.66295	0.00934
	39.961	1.68966	0.04386		40.8961	1.65854	0.03846		40.7622	1.63837	0.01271		40.8001	1.62213	0.02428		40.4214	1.6581	0.009
	39.9815	1.68487	0.04366		40.917	1.65338	0.03897		40.7831	1.63464	0.01206		40.8209	1.61813	0.02579		40.4421	1.65569	0.00939
	40.0019	1.68003	0.04372		40.9378	1.64807	0.04009		40.804	1.63241	0.01341		40.8416	1.61382	0.02649		40.4628	1.65405	0.01009
	40.0224	1.67567	0.04533		40.9587	1.64374	0.04		40.8249	1.62885	0.01463		40.8624	1.60858	0.02834		40.4835	1.64963	0.01027
	40.0428	1.67191	0.04498		40.9796	1.638	0.03981		40.8458	1.62673	0.01512		40.8832	1.60309	0.02796		40.5042	1.64603	0.00806
	40.0632	1.66751	0.04566		41.0004	1.63176	0.0404		40.8666	1.6236	0.01534		40.904	1.5965	0.0284		40.5249	1.64262	0.00823
	40.0837	1.66127	0.04591		41.0213	1.62649	0.04045		40.8875	1.61951	0.01537		40.9247	1.59144	0.0289		40.5455	1.63838	0.00731
	40.1041	1.65644	0.04771		41.0421	1.62037	0.04047		40.9084	1.61584	0.0166		40.9455	1.58595	0.02779		40.5662	1.63491	0.00491
	40.1245	1.65182	0.04926		41.063	1.61578	0.03986		40.9293	1.61214	0.01676		40.9663	1.5793	0.02776		40.5869	1.63185	0.00476
	40.145	1.64775	0.04834		41.0838	1.61129	0.03932		40.9502	1.6077	0.01794		40.987	1.57411	0.02956		40.6076	1.6271	0.00661
	40.1654	1.64331	0.04802		41.1046	1.60465	0.03879		40.971	1.60282	0.01724		41.0078	1.56799	0.0309		40.6283	1.62219	0.00616
	40.1859	1.63858	0.04978		41.1255	1.59781	0.03864		40.9919	1.59749	0.0177		41.0286	1.5609	0.0331		40.649	1.61853	0.00528
	40.2063	1.63373	0.0506		41.1463	1.59246	0.04068		41.0128	1.59326	0.01734		41.0493	1.55536	0.03242		40.6697	1.61396	0.00437
	40.2267	1.628	0.05042		41.1672	1.5876	0.04191		41.0337	1.58918	0.01716		41.0701	1.54763	0.0333		40.6904	1.60874	0.00422
	40.2472	1.62178	0.0516		41.188	1.58085	0.04146		41.0546	1.58411	0.01916		41.0909	1.53948	0.03398		40.7111	1.6042	0.00332
	40.2676	1.6159	0.05249		41.2089	1.57413	0.04245		41.0754	1.57936	0.01886		41.1116	1.53138	0.03567		40.7318	1.59843	0.00133
	40.288	1.61011	0.05212		41.2298	1.56687	0.04095		41.0963	1.57428	0.01802		41.1324	1.52353	0.03678		40.7525	1.59337	0.000997921
	40.3085	1.60272	0.05288		41.2506	1.55953	0.04141		41.1172	1.56953	0.01976		41.1532	1.51469	0.03764		40.7731	1.5875	0.00269
	40.3289	1.59438	0.05337		41.2715	1.55416	0.04218		41.1381	1.56454	0.02292		41.1739	1.50638	0.04029		40.7938	1.58257	0.00428
	40.3494	1.58651	0.05274		41.2923	1.54445	0.04283		41.159	1.559	0.02229		41.1947	1.49752	0.04273		40.8145	1.57784	0.00684
	40.3698	1.57893	0.05496		41.3132	1.53717	0.04321		41.1798	1.55339	0.02362		41.2155	1.48842	0.04309		40.8352	1.57185	0.00778
	40.3902	1.57211	0.0591		41.334	1.52873	0.04515		41.2007	1.54808	0.02482		41.2362	1.48032	0.04173		40.8559	1.56438	0.00793
	40.4107	1.56386	0.05803		41.3548	1.52196	0.04554		41.2216	1.5421	0.02519		41.257	1.47087	0.04276		40.8766	1.55687	0.00997
	40.4311	1.55737	0.05834		41.3757	1.5145	0.04557		41.2425	1.53616	0.02694		41.2778	1.46118	0.04378		40.8973	1.55298	0.01327
	40.4515	1.54951	0.05803		41.3965	1.50647	0.04665		41.2634	1.53049	0.0288		41.2985	1.45199	0.04595		40.918	1.5452	0.01213
	40.472	1.54223	0.05917		41.4174	1.49898	0.04805		41.2842	1.52582	0.02923		41.3193	1.44202	0.04843		40.9387	1.53788	0.0115
	40.4924	1.53466	0.06021		41.4382	1.4903	0.04919		41.3051	1.52025	0.03002		41.3401	1.42943	0.05102		40.9594	1.53117	0.01454
	40.5129	1.52775	0.06066		41.4591	1.48067	0.04886		41.326	1.51544	0.03167		41.3608	1.41762	0.05097		40.98	1.52316	0.01535
	40.5333	1.51874	0.06157		41.48	1.47104	0.04928		41.3469	1.50881	0.03308		41.3816	1.40664	0.0527		41.0007	1.51539	0.01674
	40.5537	1.51034	0.0627		41.5008	1.4623	0.04999		41.3678	1.50177	0.0339		41.4024	1.39538	0.05463		41.0214	1.50688	0.01952
	40.5742	1.50147	0.06231		41.5217	1.4532	0.05056		41.3886	1.49591	0.03404		41.4231	1.38187	0.05915		41.0421	1.49889	0.02272
	40.5946	1.49275	0.06386		41.5425	1.44347	0.05114		41.4095	1.48953	0.03517		41.4439	1.36841	0.05925		41.0628	1.49065	0.02336
	40.6151	1.48241	0.06466		41.5633	1.43332	0.0515		41.4304	1.48298	0.03534		41.4647	1.35472	0.0606		41.0835	1.48245	0.0261
	40.6355	1.47304	0.06388		41.5842	1.42202	0.05247		41.4513	1.47625	0.03622		41.4855	1.33931	0.06364		41.1042	1.47305	0.02939
	40.6559	1.46344	0.06568		41.605	1.41166	0.05327		41.4722	1.46909	0.03757		41.5062	1.32653	0.06696		41.1249	1.46502	0.03302
	40.6764	1.45364	0.06641		41.6259	1.40049	0.05288		41.493	1.46281	0.03876		41.527	1.31204	0.06742		41.1456	1.45748	0.03637
	40.6968	1.44349	0.07021		41.6467	1.39082	0.05291		41.5139	1.45521	0.03925		41.5478	1.29643	0.06886		41.1662	1.44964	0.04015
	40.7172	1.43141	0.07231		41.6676	1.37954	0.05501		41.5348	1.44817	0.04073		41.5685	1.28053	0.06969		41.1869	1.44016	0.04471
	40.7377	1.42009	0.07393		41.6885	1.36824	0.05341		41.5557	1.44239	0.04108		41.5893	1.26478	0.07155		41.2076	1.4305	0.04825
	40.7581	1.40682	0.07592		41.7093	1.35647	0.05308		41.5766	1.43567	0.04066		41.6101	1.24856	0.07201		41.2283	1.41967	0.05274
	40.7786	1.39549	0.07626		41.7302	1.34422	0.05264		41.5974	1.42761	0.04105		41.6308	1.23329	0.07063		41.249	1.40846	0.05703
	40.799	1.38379	0.07786		41.751	1.33231	0.05191		41.6183	1.4209	0.04161		41.6516	1.21997	0.06951		41.2697	1.39715	0.06102
	40.8194	1.37195	0.08114		41.7719	1.32073	0.05054		41.6392	1.41232	0.04146		41.6724	1.20576	0.06967		41.2904	1.38514	0.06668
	40.8399	1.35985	0.08089		41.7927	1.30938	0.04966		41.6601	1.40312	0.04239		41.6931	1.19136	0.06655		41.3111	1.37585	0.07055
[truncated: 56 more rows]

## Sheet: Fig. 3d
Fig. 3d
		Fig. 3d(i)	Fig. 3d(ii)	Fig. 3d(iii)
	Trajectory (mm)	Printing velocity V (mm/s)	Printing height H (mm)	Filament diameter D (mm)
	0	13.1	0.183	0.39995
	0.5	11.33	0.1924	0.43006
	1	9.9	0.2008	0.46007
	1.5	8.73	0.2091	0.48993
	2	7.75	0.2173	0.51999
	2.5	6.93	0.2253	0.54989
	3	6.23	0.2333	0.57996
	3.5	5.63	0.2411	0.61008
	4	5.12	0.2487	0.63975
	4.5	4.67	0.2563	0.66986
	5	4.28	0.2638	0.69972
	5.5	3.93	0.2713	0.73021
	6	3.63	0.2785	0.75978
	6.5	3.36	0.2857	0.78972
	7	3.12	0.2928	0.81953
	7.5	2.9	0.2999	0.85005
	8	2.71	0.3068	0.87934
	8.5	2.53	0.3138	0.91009
	9	2.37	0.3207	0.94031
	9.5	2.23	0.3273	0.96937
	10	2.1	0.3339	0.99893
	10.5	13.1	0.3339	0.39995
	11	2.23	0.3273	0.96937
	11.5	2.37	0.3207	0.94031
	12	2.53	0.3138	0.91009
	12.5	2.71	0.3068	0.87934
	13	2.9	0.2999	0.85005
	13.5	3.12	0.2928	0.81953
	14	3.36	0.2857	0.78972
	14.5	3.63	0.2785	0.75978
	15	3.93	0.2713	0.73021
	15.5	4.28	0.2638	0.69972
	16	4.67	0.2563	0.66986
	16.5	5.12	0.2487	0.63975
	17	5.63	0.2411	0.61008
	17.5	6.23	0.2333	0.57996
	18	6.93	0.2253	0.54989
	18.5	7.75	0.2173	0.51999
	19	8.73	0.2091	0.48993
	19.5	9.9	0.2008	0.46007
	20	11.33	0.1924	0.43006
	20.5	13.1	0.183	0.39995
	21	13.1	0.183	0.39995
	21.5	11.33	0.1924	0.43006
	22	9.9	0.2008	0.46007
	22.5	8.73	0.2091	0.48993
	23	7.75	0.2173	0.51999
	23.5	6.93	0.2253	0.54989
	24	6.23	0.2333	0.57996
	24.5	5.63	0.2411	0.61008
	25	5.12	0.2487	0.63975
	25.5	4.67	0.2563	0.66986
	26	4.28	0.2638	0.69972
	26.5	3.93	0.2713	0.73021
	27	3.63	0.2785	0.75978
	27.5	3.36	0.2857	0.78972
	28	3.12	0.2928	0.81953
	28.5	2.9	0.2999	0.85005
	29	2.71	0.3068	0.87934
	29.5	2.53	0.3138	0.91009
	30	2.37	0.3207	0.94031
	30.5	2.23	0.3273	0.96937
	31	2.1	0.3339	0.99893
	31.5	13.1	0.3339	0.39995
	32	2.23	0.3273	0.96937
	32.5	2.37	0.3207	0.94031
	33	2.53	0.3138	0.91009
	33.5	2.71	0.3068	0.87934
	34	2.9	0.2999	0.85005
	34.5	3.12	0.2928	0.81953
	35	3.36	0.2857	0.78972
	35.5	3.63	0.2785	0.75978
	36	3.93	0.2713	0.73021
	36.5	4.28	0.2638	0.69972
	37	4.67	0.2563	0.66986
	37.5	5.12	0.2487	0.63975
	38	5.63	0.2411	0.61008
	38.5	6.23	0.2333	0.57996
	39	6.93	0.2253	0.54989
	39.5	7.75	0.2173	0.51999
	40	8.73	0.2091	0.48993
	40.5	9.9	0.2008	0.46007
	41	11.33	0.1924	0.43006
	41.5	13.1	0.183	0.39995
	42	13.1	0.183	0.39995
	42.5	11.33	0.1924	0.43006
	43	9.9	0.2008	0.46007
	43.5	8.73	0.2091	0.48993
	44	7.75	0.2173	0.51999
	44.5	6.93	0.2253	0.54989
	45	6.23	0.2333	0.57996
	45.5	5.63	0.2411	0.61008
	46	5.12	0.2487	0.63975
	46.5	4.67	0.2563	0.66986
	47	4.28	0.2638	0.69972
	47.5	3.93	0.2713	0.73021
	48	3.63	0.2785	0.75978
	48.5	3.36	0.2857	0.78972
	49	3.12	0.2928	0.81953
	49.5	2.9	0.2999	0.85005
	50	2.71	0.3068	0.87934
	50.5	2.53	0.3138	0.91009
	51	2.37	0.3207	0.94031
	51.5	2.23	0.3273	0.96937
	52	2.1	0.3339	0.99893
	52.5	13.1	0.3339	0.39995
	53	2.23	0.3273	0.96937
	53.5	2.37	0.3207	0.94031
	54	2.53	0.3138	0.91009
	54.5	2.71	0.3068	0.87934
	55	2.9	0.2999	0.85005
	55.5	3.12	0.2928	0.81953
	56	3.36	0.2857	0.78972
	56.5	3.63	0.2785	0.75978
	57	3.93	0.2713	0.73021
	57.5	4.28	0.2638	0.69972
	58	4.67	0.2563	0.66986
	58.5	5.12	0.2487	0.63975
	59	5.63	0.2411	0.61008
	59.5	6.23	0.2333	0.57996
	60	6.93	0.2253	0.54989
	60.5	7.75	0.2173	0.51999
	61	8.73	0.2091	0.48993
	61.5	9.9	0.2008	0.46007
	62	11.33	0.1924	0.43006
	62.5	13.1	0.183	0.39995
	63	13.1	0.183	0.39995
	63.5	11.33	0.1924	0.43006
	64	9.9	0.2008	0.46007
	64.5	8.73	0.2091	0.48993
	65	7.75	0.2173	0.51999
	65.5	6.93	0.2253	0.54989
	66	6.23	0.2333	0.57996
	66.5	5.63	0.2411	0.61008
	67	5.12	0.2487	0.63975
	67.5	4.67	0.2563	0.66986
	68	4.28	0.2638	0.69972
	68.5	3.93	0.2713	0.73021
	69	3.63	0.2785	0.75978
	69.5	3.36	0.2857	0.78972
	70	3.12	0.2928	0.81953
	70.5	2.9	0.2999	0.85005
	71	2.71	0.3068	0.87934
	71.5	2.53	0.3138	0.91009
	72	2.37	0.3207	0.94031
	72.5	2.23	0.3273	0.96937
	73	2.1	0.3339	0.99893

## Sheet: Fig. 3i
Fig. 3i
	No.	Trajectory distance (mm)	Printing height H (mm)	Printing velocity V (mm/s)
	1	0	0.183	13.1
	2	0.5	0.1924	11.33
	3	1	0.2008	9.9
	4	1.5	0.2091	8.73
	5	2	0.2173	7.75
	6	2.5	0.2253	6.93
	7	3	0.2333	6.23
	8	3.5	0.2411	5.63
	9	4	0.2487	5.12
	10	4.5	0.2563	4.67
	11	5	0.2638	4.28
	12	5.5	0.2713	3.93
	13	6	0.2785	3.63
	14	6.5	0.2857	3.36
	15	7	0.2928	3.12
	16	7.5	0.2999	2.9
	17	8	0.3068	2.71
	18	8.5	0.3138	2.53
	19	9	0.3207	2.37
	20	9.5	0.3273	2.23
	21	10	0.3339	2.1
	22	10.5	0.3339	13.1
	23	11	0.3273	2.23
	24	11.5	0.3207	2.37
	25	12	0.3138	2.53
	26	12.5	0.3068	2.71
	27	13	0.2999	2.9
	28	13.5	0.2928	3.12
	29	14	0.2857	3.36
	30	14.5	0.2785	3.63
	31	15	0.2713	3.93
	32	15.5	0.2638	4.28
	33	16	0.2563	4.67
	34	16.5	0.2487	5.12
	35	17	0.2411	5.63
	36	17.5	0.2333	6.23
	37	18	0.2253	6.93
	38	18.5	0.2173	7.75
	39	19	0.2091	8.73
	40	19.5	0.2008	9.9
	41	20	0.1924	11.33
	42	20.5	0.183	13.1
	43	21	0.183	13.1
	44	21.5	0.1924	11.33
	45	22	0.2008	9.9
	46	22.5	0.2091	8.73
	47	23	0.2173	7.75
	48	23.5	0.2253	6.93
	49	24	0.2333	6.23
	50	24.5	0.2411	5.63
	51	25	0.2487	5.12
	52	25.5	0.2563	4.67
	53	26	0.2638	4.28
	54	26.5	0.2713	3.93
	55	27	0.2785	3.63
	56	27.5	0.2857	3.36
	57	28	0.2928	3.12
	58	28.5	0.2999	2.9
	59	29	0.3068	2.71
	60	29.5	0.3138	2.53
	61	30	0.3207	2.37
	62	30.5	0.3273	2.23
	63	31	0.3339	2.1
	64	31.5	0.3339	13.1
	65	32	0.3273	2.23
	66	32.5	0.3207	2.37
	67	33	0.3138	2.53
	68	33.5	0.3068	2.71
	69	34	0.2999	2.9
	70	34.5	0.2928	3.12
	71	35	0.2857	3.36
	72	35.5	0.2785	3.63
	73	36	0.2713	3.93
	74	36.5	0.2638	4.28
	75	37	0.2563	4.67
	76	37.5	0.2487	5.12
	77	38	0.2411	5.63
	78	38.5	0.2333	6.23
	79	39	0.2253	6.93
	80	39.5	0.2173	7.75
	81	40	0.2091	8.73
	82	40.5	0.2008	9.9
	83	41	0.1924	11.33
	84	41.5	0.183	13.1
	85	42	0.183	13.1
	86	42.5	0.1924	11.33
	87	43	0.2008	9.9
	88	43.5	0.2091	8.73
	89	44	0.2173	7.75
	90	44.5	0.2253	6.93
	91	45	0.2333	6.23
	92	45.5	0.2411	5.63
	93	46	0.2487	5.12
	94	46.5	0.2563	4.67
	95	47	0.2638	4.28
	96	47.5	0.2713	3.93
	97	48	0.2785	3.63
	98	48.5	0.2857	3.36
	99	49	0.2928	3.12
	100	49.5	0.2999	2.9
	101	50	0.3068	2.71
	102	50.5	0.3138	2.53
	103	51	0.3207	2.37
	104	51.5	0.3273	2.23
	105	52	0.3339	2.1
	106	52.5	0.3339	13.1
	107	53	0.3273	2.23
	108	53.5	0.3207	2.37
	109	54	0.3138	2.53
	110	54.5	0.3068	2.71
	111	55	0.2999	2.9
	112	55.5	0.2928	3.12
	113	56	0.2857	3.36
	114	56.5	0.2785	3.63
	115	57	0.2713	3.93
	116	57.5	0.2638	4.28
	117	58	0.2563	4.67
	118	58.5	0.2487	5.12
	119	59	0.2411	5.63
	120	59.5	0.2333	6.23
	121	60	0.2253	6.93
	122	60.5	0.2173	7.75
	123	61	0.2091	8.73
	124	61.5	0.2008	9.9
	125	62	0.1924	11.33
	126	62.5	0.183	13.1
	127	63	0.183	13.1
	128	63.5	0.1924	11.33
	129	64	0.2008	9.9
	130	64.5	0.2091	8.73
	131	65	0.2173	7.75
	132	65.5	0.2253	6.93
	133	66	0.2333	6.23
	134	66.5	0.2411	5.63
	135	67	0.2487	5.12
	136	67.5	0.2563	4.67
	137	68	0.2638	4.28
	138	68.5	0.2713	3.93
	139	69	0.2785	3.63
	140	69.5	0.2857	3.36
	141	70	0.2928	3.12
	142	70.5	0.2999	2.9
	143	71	0.3068	2.71
	144	71.5	0.3138	2.53
	145	72	0.3207	2.37
	146	72.5	0.3273	2.23
	147	73	0.3339	2.1
	148	73.5	0.8124	13.1
	149	74	0.8204	2.23
	150	74.5	0.8204	2.23
	151	75	0.8204	2.23
	152	75.5	0.8204	2.23
	153	76	0.8204	2.23
	154	76.5	0.8204	2.23
	155	77	0.8204	2.23
	156	77.5	0.8204	2.23
	157	78	0.8204	2.23
	158	78.5	0.8204	2.23
	159	79	0.8204	2.23
	160	79.5	0.8204	2.23
	161	80	0.8204	2.23
	162	80.5	0.8204	2.23
	163	81	0.8204	2.23
	164	81.5	0.8204	2.23
	165	82	0.8204	2.23
	166	82.5	0.8204	2.23
	167	83	0.8204	2.23
	168	83.5	0.8204	2.23
	169	84	0.753	13.1
	170	84.5	0.753	2.71
	171	85	0.753	2.71
	172	85.5	0.753	2.71
	173	86	0.753	2.71
	174	86.5	0.753	2.71
	175	87	0.753	2.71
	176	87.5	0.753	2.71
	177	88	0.753	2.71
	178	88.5	0.753	2.71
	179	89	0.753	2.71
	180	89.5	0.753	2.71
	181	90	0.753	2.71
	182	90.5	0.753	2.71
	183	91	0.753	2.71
	184	91.5	0.753	2.71
	185	92	0.753	2.71
	186	92.5	0.753	2.71
	187	93	0.753	2.71
	188	93.5	0.753	2.71
	189	94	0.7504	2.71
	190	94.5	0.6934	13.1
	191	95	0.694	3.36
	192	95.5	0.694	3.36
	193	96	0.694	3.36
	194	96.5	0.694	3.36
	195	97	0.694	3.36
	196	97.5	0.694	3.36
	197	98	0.694	3.36
	198	98.5	0.694	3.36
	199	99	0.694	3.36
	200	99.5	0.694	3.36
	201	100	0.694	3.36
	202	100.5	0.694	3.36
	203	101	0.694	3.36
	204	101.5	0.694	3.36
	205	102	0.694	3.36
	206	102.5	0.694	3.36
	207	103	0.694	3.36
	208	103.5	0.694	3.36
	209	104	0.694	3.36
	210	104.5	0.694	3.36
	211	105	0.6257	13.1
	212	105.5	0.6257	4.28
	213	106	0.6257	4.28
	214	106.5	0.6257	4.28
	215	107	0.6257	4.28
	216	107.5	0.6257	4.28
	217	108	0.6257	4.28
	218	108.5	0.6257	4.28
	219	109	0.6257	4.28
	220	109.5	0.6257	4.28
	221	110	0.6257	4.28
	222	110.5	0.6257	4.28
	223	111	0.6257	4.28
	224	111.5	0.6257	4.28
	225	112	0.6257	4.28
	226	112.5	0.6257	4.28
	227	113	0.6257	4.28
	228	113.5	0.6257	4.28
	229	114	0.6257	4.28
	230	114.5	0.6257	4.28
	231	115	0.6257	4.28
	232	115.5	0.5589	13.1
	233	116	0.5589	5.63
	234	116.5	0.5589	5.63
	235	117	0.5589	5.63
	236	117.5	0.5589	5.63
	237	118	0.5589	5.63
	238	118.5	0.5589	5.63
	239	119	0.5589	5.63
	240	119.5	0.5589	5.63
	241	120	0.5589	5.63
	242	120.5	0.5589	5.63
	243	121	0.5589	5.63
	244	121.5	0.5589	5.63
	245	122	0.5589	5.63
	246	122.5	0.5589	5.63
	247	123	0.5589	5.63
	248	123.5	0.5589	5.63
	249	124	0.5589	5.63
	250	124.5	0.5589	5.63
	251	125	0.5589	5.63
	252	125.5	0.5585	5.63
	253	126	0.4868	13.1
	254	126.5	0.488	7.75
	255	127	0.488	7.75
	256	127.5	0.488	7.75
	257	128	0.488	7.75
	258	128.5	0.488	7.75
	259	129	0.488	7.75
	260	129.5	0.488	7.75
	261	130	0.488	7.75
	262	130.5	0.488	7.75
	263	131	0.488	7.75
	264	131.5	0.488	7.75
	265	132	0.488	7.75
	266	132.5	0.488	7.75
	267	133	0.488	7.75
	268	133.5	0.488	7.75
	269	134	0.488	7.75
	270	134.5	0.488	7.75
	271	135	0.488	7.75
	272	135.5	0.488	7.75
	273	136	0.488	7.75
	274	136.5	0.4083	13.1
	275	137	0.4083	11.33
	276	137.5	0.4083	11.33
	277	138	0.4083	11.33
	278	138.5	0.4083	11.33
	279	139	0.4083	11.33
	280	139.5	0.4083	11.33
	281	140	0.4083	11.33
	282	140.5	0.4083	11.33
	283	141	0.4083	11.33
	284	141.5	0.4083	11.33
	285	142	0.4083	11.33
	286	142.5	0.4083	11.33
	287	143	0.4083	11.33
	288	143.5	0.4083	11.33
	289	144	0.4083	11.33
	290	144.5	0.4083	11.33
	291	145	0.4083	11.33
	292	145.5	0.4083	11.33
	293	146	0.4083	11.33
	294	146.5	0.4061	11.33
	295	147	1.3122	13.1
	296	147.5	1.2968	2.23
	297	148	1.2754	2.37
	298	148.5	1.2416	2.53
	299	149	1.2018	2.71
	300	149.5	1.1654	2.9
	301	150	1.1326	3.12
	302	150.5	1.1008	3.36
	303	151	1.0668	3.63
	304	151.5	1.03	3.93
	305	152	0.9911	4.28
	306	152.5	0.9519	4.67
	307	153	0.9135	5.12
	308	153.5	0.877	5.63
	309	154	0.8417	6.23
	310	154.5	0.8048	6.93
	311	155	0.7625	7.75
	312	155.5	0.714	8.73
	313	156	0.6678	9.9
	314	156.5	0.6368	11.33
	315	157	0.6146	13.1
	316	157.5	0.6146	13.1
	317	158	0.6368	11.33
	318	158.5	0.6678	9.9
	319	159	0.714	8.73
	320	159.5	0.7625	7.75
	321	160	0.8048	6.93
	322	160.5	0.8417	6.23
	323	161	0.877	5.63
	324	161.5	0.9135	5.12
	325	162	0.9519	4.67
	326	162.5	0.9911	4.28
	327	163	1.0301	3.93
	328	163.5	1.0669	3.63
	329	164	1.101	3.36
	330	164.5	1.133	3.12
	331	165	1.1659	2.9
	332	165.5	1.2028	2.71
	333	166	1.2432	2.53
	334	166.5	1.2775	2.37
	335	167	1.2991	2.23
	336	167.5	1.3145	2.1
	337	168	1.3145	13.1
	338	168.5	1.2991	2.23
	339	169	1.2775	2.37
	340	169.5	1.2432	2.53
	341	170	1.2028	2.71
	342	170.5	1.1659	2.9
	343	171	1.133	3.12
	344	171.5	1.101	3.36
	345	172	1.0669	3.63
	346	172.5	1.0301	3.93
	347	173	0.9911	4.28
	348	173.5	0.9519	4.67
	349	174	0.9135	5.12
	350	174.5	0.877	5.63
	351	175	0.8417	6.23
	352	175.5	0.8048	6.93
	353	176	0.7625	7.75
	354	176.5	0.714	8.73
	355	177	0.6678	9.9
	356	177.5	0.6368	11.33
	357	178	0.6146	13.1
	358	178.5	0.6146	13.1
	359	179	0.6368	11.33
	360	179.5	0.6678	9.9
	361	180	0.714	8.73
	362	180.5	0.7625	7.75
	363	181	0.8048	6.93
	364	181.5	0.8417	6.23
	365	182	0.877	5.63
	366	182.5	0.9135	5.12
	367	183	0.9519	4.67
	368	183.5	0.9911	4.28
	369	184	1.0301	3.93
	370	184.5	1.0669	3.63
	371	185	1.101	3.36
	372	185.5	1.133	3.12
	373	186	1.1659	2.9
	374	186.5	1.2028	2.71
	375	187	1.2432	2.53
	376	187.5	1.2775	2.37
	377	188	1.2991	2.23
	378	188.5	1.3145	2.1
	379	189	1.3145	13.1
	380	189.5	1.2991	2.23
	381	190	1.2775	2.37
	382	190.5	1.2432	2.53
	383	191	1.2028	2.71
	384	191.5	1.1659	2.9
	385	192	1.133	3.12
	386	192.5	1.101	3.36
	387	193	1.0669	3.63
	388	193.5	1.0301	3.93
	389	194	0.9911	4.28
	390	194.5	0.9519	4.67
	391	195	0.9135	5.12
	392	195.5	0.877	5.63
	393	196	0.8417	6.23
	394	196.5	0.8048	6.93
	395	197	0.7625	7.75
	396	197.5	0.714	8.73
	397	198	0.6678	9.9
	398	198.5	0.6368	11.33
	399	199	0.6146	13.1
	400	199.5	0.6146	13.1
	401	200	0.6368	11.33
	402	200.5	0.6678	9.9
	403	201	0.714	8.73
	404	201.5	0.7625	7.75
	405	202	0.8048	6.93
	406	202.5	0.8417	6.23
	407	203	0.877	5.63
	408	203.5	0.9135	5.12
	409	204	0.9519	4.67
	410	204.5	0.9911	4.28
	411	205	1.0301	3.93
	412	205.5	1.0669	3.63
	413	206	1.101	3.36
	414	206.5	1.133	3.12
	415	207	1.1659	2.9
	416	207.5	1.2028	2.71
	417	208	1.2432	2.53
	418	208.5	1.2775	2.37
	419	209	1.2991	2.23
	420	209.5	1.3145	2.1
	421	210	1.3145	13.1
	422	210.5	1.2991	2.23
	423	211	1.2775	2.37
	424	211.5	1.2432	2.53
	425	212	1.2028	2.71
	426	212.5	1.1659	2.9
	427	213	1.133	3.12
	428	213.5	1.101	3.36
	429	214	1.0669	3.63
	430	214.5	1.0301	3.93
	431	215	0.9911	4.28
	432	215.5	0.9518	4.67
	433	216	0.9134	5.12
	434	216.5	0.8768	5.63
	435	217	0.8415	6.23
	436	217.5	0.8044	6.93
	437	218	0.762	7.75
	438	218.5	0.7134	8.73
	439	219	0.6671	9.9
	440	219.5	0.636	11.33
	441	220	0.6137	13.1
	442	220.5	0.9765	13.1
	443	221	1.0116	13.1
	444	221.5	1.0556	13.1
	445	222	1.1111	13.1
	446	222.5	1.1664	13.1
	447	223	1.2151	13.1
	448	223.5	1.2592	13.1
	449	224	1.3018	13.1
	450	224.5	1.3456	13.1
	451	225	1.3912	13.1
	452	225.5	1.4373	13.1
	453	226	1.4832	13.1
	454	226.5	1.4832	13.1
	455	227	1.4374	13.1
	456	227.5	1.3913	13.1
	457	228	1.3457	13.1
	458	228.5	1.302	13.1
	459	229	1.2594	13.1
	460	229.5	1.2154	13.1
	461	230	1.1668	13.1
	462	230.5	1.1116	13.1
	463	231	1.0562	13.1
	464	231.5	1.0123	13.1
	465	232	0.9772	13.1
	466	232.5	0.9772	13.1
	467	233	1.0123	13.1
	468	233.5	1.0562	13.1
	469	234	1.1116	13.1
	470	234.5	1.1668	13.1
	471	235	1.2154	13.1
	472	235.5	1.2594	13.1
	473	236	1.302	13.1
	474	236.5	1.3457	13.1
	475	237	1.3913	13.1
	476	237.5	1.4374	13.1
	477	238	1.4832	13.1
	478	238.5	1.4832	13.1
	479	239	1.4374	13.1
	480	239.5	1.3913	13.1
	481	240	1.3457	13.1
	482	240.5	1.302	13.1
	483	241	1.2594	13.1
	484	241.5	1.2154	13.1
	485	242	1.1668	13.1
	486	242.5	1.1116	13.1
	487	243	1.0562	13.1
	488	243.5	1.0123	13.1
	489	244	0.9772	13.1
	490	244.5	0.9772	13.1
	491	245	1.0123	13.1
	492	245.5	1.0562	13.1
	493	246	1.1116	13.1
	494	246.5	1.1668	13.1
	495	247	1.2154	13.1
	496	247.5	1.2594	13.1
	497	248	1.302	13.1
	498	248.5	1.3457	13.1
	499	249	1.3913	13.1
	500	249.5	1.4374	13.1
	501	250	1.4832	13.1
	502	250.5	1.4832	13.1
	503	251	1.4374	13.1
	504	251.5	1.3913	13.1
	505	252	1.3457	13.1
	506	252.5	1.302	13.1
	507	253	1.2594	13.1
	508	253.5	1.2154	13.1
	509	254	1.1668	13.1
	510	254.5	1.1116	13.1
	511	255	1.0562	13.1
	512	255.5	1.0123	13.1
	513	256	0.9772	13.1
	514	256.5	0.9772	13.1
	515	257	1.0123	13.1
	516	257.5	1.0563	13.1
	517	258	1.1116	13.1
	518	258.5	1.1668	13.1
	519	259	1.2154	13.1
	520	259.5	1.2594	13.1
	521	260	1.302	13.1
	522	260.5	1.3458	13.1
	523	261	1.3913	13.1
	524	261.5	1.4374	13.1
	525	262	1.4832	13.1
	526	262.5	1.3801	13.1
	527	263	1.3802	13.1
	528	263.5	1.3803	13.1
	529	264	1.3802	13.1
	530	264.5	1.3802	13.1
	531	265	1.3802	13.1
	532	265.5	1.3802	13.1
	533	266	1.3802	13.1
	534	266.5	1.3802	13.1
	535	267	1.3802	13.1
	536	267.5	1.3802	13.1
	537	268	1.3802	13.1
	538	268.5	1.3802	13.1
	539	269	1.3802	13.1
	540	269.5	1.3802	13.1
	541	270	1.3802	13.1
	542	270.5	1.3802	13.1
	543	271	1.38	13.1
	544	271.5	1.3797	13.1
	545	272	1.3795	13.1
	546	272.5	1.3793	13.1
	547	273	1.5547	13.1
	548	273.5	1.5547	11.33
	549	274	1.5548	11.33
	550	274.5	1.555	11.33
	551	275	1.5552	11.33
	552	275.5	1.5553	11.33
	553	276	1.5553	11.33
	554	276.5	1.5553	11.33
	555	277	1.5553	11.33
	556	277.5	1.5553	11.33
	557	278	1.5553	11.33
	558	278.5	1.5553	11.33
	559	279	1.5553	11.33
	560	279.5	1.5553	11.33
	561	280	1.5553	11.33
	562	280.5	1.5553	11.33
	563	281	1.5553	11.33
	564	281.5	1.5552	11.33
	565	282	1.5552	11.33
	566	282.5	1.5553	11.33
	567	283	1.5541	11.33
	568	283.5	1.4034	13.1
	569	284	1.4042	7.75
	570	284.5	1.4044	7.75
	571	285	1.4044	7.75
	572	285.5	1.4043	7.75
	573	286	1.4043	7.75
	574	286.5	1.4043	7.75
	575	287	1.4043	7.75
	576	287.5	1.4043	7.75
	577	288	1.4043	7.75
	578	288.5	1.4043	7.75
	579	289	1.4043	7.75
	580	289.5	1.4043	7.75
	581	290	1.4043	7.75
	582	290.5	1.4043	7.75
	583	291	1.4043	7.75
	584	291.5	1.4043	7.75
	585	292	1.4042	7.75
	586	292.5	1.4041	7.75
	587	293	1.4039	7.75
	588	293.5	1.4037	7.75
	589	294	1.5666	13.1
	590	294.5	1.5667	5.63
	591	295	1.5669	5.63
	592	295.5	1.5669	5.63
	593	296	1.5669	5.63
	594	296.5	1.5669	5.63
	595	297	1.5669	5.63
	596	297.5	1.5669	5.63
	597	298	1.5669	5.63
	598	298.5	1.5669	5.63
	599	299	1.5669	5.63
	600	299.5	1.5669	5.63
	601	300	1.5669	5.63
	602	300.5	1.5669	5.63
	603	301	1.5669	5.63
	604	301.5	1.5669	5.63
	605	302	1.5669	5.63
	606	302.5	1.567	5.63
	607	303	1.567	5.63
	608	303.5	1.5668	5.63
	609	304	1.5665	5.63
	610	304.5	1.7072	13.1
	611	305	1.7072	4.28
	612	305.5	1.7072	4.28
	613	306	1.7073	4.28
	614	306.5	1.7073	4.28
	615	307	1.7073	4.28
	616	307.5	1.7073	4.28
	617	308	1.7073	4.28
	618	308.5	1.7073	4.28
	619	309	1.7073	4.28
	620	309.5	1.7073	4.28
	621	310	1.7073	4.28
	622	310.5	1.7073	4.28
	623	311	1.7073	4.28
	624	311.5	1.7073	4.28
	625	312	1.7073	4.28
	626	312.5	1.7073	4.28
	627	313	1.7073	4.28
	628	313.5	1.7073	4.28
	629	314	1.7073	4.28
	630	314.5	1.7073	4.28
	631	315	1.5089	13.1
	632	315.5	1.5092	3.36
	633	316	1.5093	3.36
	634	316.5	1.5093	3.36
	635	317	1.5093	3.36
	636	317.5	1.5092	3.36
	637	318	1.5093	3.36
	638	318.5	1.5093	3.36
	639	319	1.5093	3.36
	640	319.5	1.5093	3.36
	641	320	1.5093	3.36
	642	320.5	1.5093	3.36
	643	321	1.5093	3.36
	644	321.5	1.5093	3.36
	645	322	1.5093	3.36
	646	322.5	1.5093	3.36
	647	323	1.5092	3.36
	648	323.5	1.5092	3.36
	649	324	1.5091	3.36
	650	324.5	1.509	3.36
	651	325	1.5088	3.36
	652	325.5	1.6641	13.1
	653	326	1.6645	2.71
	654	326.5	1.6649	2.71
	655	327	1.6653	2.71
	656	327.5	1.6657	2.71
	657	328	1.6659	2.71
	658	328.5	1.6659	2.71
	659	329	1.6659	2.71
	660	329.5	1.6658	2.71
	661	330	1.6658	2.71
	662	330.5	1.6659	2.71
	663	331	1.6659	2.71
	664	331.5	1.6659	2.71
	665	332	1.6659	2.71
	666	332.5	1.6658	2.71
	667	333	1.6658	2.71
	668	333.5	1.6659	2.71
	669	334	1.6659	2.71
	670	334.5	1.6659	2.71
	671	335	1.6658	2.71
	672	335.5	1.6642	2.71
	673	336	1.776	13.1
	674	336.5	1.7792	2.23
	675	337	1.7793	2.23
	676	337.5	1.7793	2.23
	677	338	1.7793	2.23
	678	338.5	1.7793	2.23
	679	339	1.7793	2.23
	680	339.5	1.7793	2.23
	681	340	1.7793	2.23
	682	340.5	1.7793	2.23
	683	341	1.7793	2.23
	684	341.5	1.7793	2.23
	685	342	1.7793	2.23
	686	342.5	1.7793	2.23
	687	343	1.7794	2.23
	688	343.5	1.7794	2.23
	689	344	1.779	2.23
	690	344.5	1.7783	2.23
	691	345	1.7775	2.23
	692	345.5	1.777	2.23
	693	346	1.7766	2.23
	694	346.5	1.7596	13.1
	695	347	1.751	11.33
	696	347.5	1.7339	9.9
	697	348	1.705	8.73
	698	348.5	1.6878	7.75
	699	349	1.7358	6.93
	700	349.5	1.8232	6.23
	701	350	1.9143	5.63
	702	350.5	1.99	5.12
	703	351	2.0377	4.67
	704	351.5	2.0494	4.28
	705	352	2.0262	3.93
	706	352.5	1.979	3.63
	707	353	1.943	3.36
	708	353.5	1.9763	3.12
	709	354	2.0525	2.9
	710	354.5	2.1286	2.71
	711	355	2.1898	2.53
	712	355.5	2.2325	2.37
	713	356	2.2593	2.23
	714	356.5	2.279	2.1
	715	357	2.2801	13.1
	716	357.5	2.2603	2.23
	717	358	2.2334	2.37
	718	358.5	2.1906	2.53
	719	359	2.1293	2.71
	720	359.5	2.053	2.9
	721	360	1.9766	3.12
	722	360.5	1.9432	3.36
	723	361	1.9791	3.63
	724	361.5	2.0262	3.93
	725	362	2.0494	4.28
	726	362.5	2.0378	4.67
	727	363	1.9901	5.12
	728	363.5	1.9145	5.63
	729	364	1.8234	6.23
	730	364.5	1.7361	6.93
	731	365	1.6883	7.75
	732	365.5	1.7054	8.73
	733	366	1.7344	9.9
	734	366.5	1.7514	11.33
	735	367	1.76	13.1
	736	367.5	1.7601	13.1
	737	368	1.7515	11.33
	738	368.5	1.7345	9.9
	739	369	1.7054	8.73
	740	369.5	1.6883	7.75
	741	370	1.7361	6.93
	742	370.5	1.8234	6.23
	743	371	1.9145	5.63
	744	371.5	1.9901	5.12
	745	372	2.0378	4.67
	746	372.5	2.0494	4.28
	747	373	2.0262	3.93
	748	373.5	1.9791	3.63
	749	374	1.9432	3.36
	750	374.5	1.9766	3.12
	751	375	2.053	2.9
	752	375.5	2.1293	2.71
	753	376	2.1906	2.53
	754	376.5	2.2334	2.37
	755	377	2.2603	2.23
	756	377.5	2.2801	2.1
	757	378	2.2801	13.1
	758	378.5	2.2603	2.23
	759	379	2.2334	2.37
	760	379.5	2.1906	2.53
	761	380	2.1293	2.71
	762	380.5	2.053	2.9
	763	381	1.9766	3.12
	764	381.5	1.9432	3.36
	765	382	1.9791	3.63
	766	382.5	2.0262	3.93
	767	383	2.0494	4.28
	768	383.5	2.0378	4.67
	769	384	1.9901	5.12
	770	384.5	1.9145	5.63
	771	385	1.8234	6.23
	772	385.5	1.7361	6.93
	773	386	1.6883	7.75
	774	386.5	1.7054	8.73
	775	387	1.7344	9.9
	776	387.5	1.7515	11.33
	777	388	1.7601	13.1
	778	388.5	1.7601	13.1
	779	389	1.7515	11.33
	780	389.5	1.7344	9.9
	781	390	1.7054	8.73
	782	390.5	1.6883	7.75
	783	391	1.7361	6.93
	784	391.5	1.8234	6.23
	785	392	1.9145	5.63
	786	392.5	1.9901	5.12
	787	393	2.0378	4.67
	788	393.5	2.0494	4.28
	789	394	2.0262	3.93
	790	394.5	1.9791	3.63
	791	395	1.9432	3.36
	792	395.5	1.9766	3.12
	793	396	2.053	2.9
	794	396.5	2.1293	2.71
	795	397	2.1906	2.53
	796	397.5	2.2335	2.37
	797	398	2.2603	2.23
	798	398.5	2.2801	2.1
	799	399	2.2798	13.1
	800	399.5	2.26	2.23
	801	400	2.2332	2.37
	802	400.5	2.1904	2.53
	803	401	2.1291	2.71
	804	401.5	2.0529	2.9
	805	402	1.9766	3.12
	806	402.5	1.9432	3.36
	807	403	1.9791	3.63
	808	403.5	2.0262	3.93
	809	404	2.0494	4.28
	810	404.5	2.0378	4.67
	811	405	1.9901	5.12
	812	405.5	1.9145	5.63
	813	406	1.8235	6.23
	814	406.5	1.7362	6.93
	815	407	1.6883	7.75
	816	407.5	1.7054	8.73
	817	408	1.7344	9.9
	818	408.5	1.7515	11.33
	819	409	1.7601	13.1
	820	409.5	1.7597	13.1
	821	410	1.751	11.33
	822	410.5	1.734	9.9
	823	411	1.705	8.73
	824	411.5	1.6879	7.75
	825	412	1.7359	6.93
	826	412.5	1.8232	6.23
	827	413	1.9143	5.63
	828	413.5	1.99	5.12
	829	414	2.0377	4.67
	830	414.5	2.0494	4.28
	831	415	2.0261	3.93
	832	415.5	1.9789	3.63
	833	416	1.9428	3.36
	834	416.5	1.9758	3.12
	835	417	2.0518	2.9
	836	417.5	2.1277	2.71
	837	418	2.1887	2.53
	838	418.5	2.2313	2.37
	839	419	2.258	2.23
	840	419.5	2.2777	2.1
	841	420	2.1202	13.1
	842	420.5	2.1239	13.1
	843	421	2.1167	13.1
	844	421.5	2.0948	13.1
	845	422	2.0986	13.1
	846	422.5	2.1841	13.1
	847	423	2.2872	13.1
	848	423.5	2.3806	13.1
	849	424	2.4512	13.1
	850	424.5	2.4512	13.1
	851	425	2.3806	13.1
	852	425.5	2.2872	13.1
	853	426	2.1843	13.1
	854	426.5	2.099	13.1
	855	427	2.0952	13.1
	856	427.5	2.1172	13.1
	857	428	2.1244	13.1
	858	428.5	2.1207	13.1
	859	429	2.1208	13.1
	860	429.5	2.1245	13.1
	861	430	2.1173	13.1
	862	430.5	2.0953	13.1
	863	431	2.099	13.1
	864	431.5	2.1843	13.1
	865	432	2.2872	13.1
	866	432.5	2.3806	13.1
	867	433	2.4512	13.1
	868	433.5	2.4512	13.1
	869	434	2.3806	13.1
	870	434.5	2.2872	13.1
	871	435	2.1843	13.1
	872	435.5	2.099	13.1
	873	436	2.0953	13.1
	874	436.5	2.1173	13.1
	875	437	2.1245	13.1
	876	437.5	2.1207	13.1
	877	438	2.1207	13.1
	878	438.5	2.1245	13.1
	879	439	2.1173	13.1
	880	439.5	2.0953	13.1
	881	440	2.099	13.1
	882	440.5	2.1843	13.1
	883	441	2.2872	13.1
	884	441.5	2.3806	13.1
	885	442	2.4512	13.1
	886	442.5	2.4512	13.1
	887	443	2.3807	13.1
	888	443.5	2.2873	13.1
	889	444	2.1843	13.1
	890	444.5	2.099	13.1
	891	445	2.0953	13.1
	892	445.5	2.1172	13.1
	893	446	2.1244	13.1
	894	446.5	2.1207	13.1
	895	447	2.1203	13.1
	896	447.5	2.124	13.1
	897	448	2.1168	13.1
	898	448.5	2.0949	13.1
	899	449	2.0987	13.1
	900	449.5	2.1842	13.1
	901	450	2.2872	13.1
	902	450.5	2.3806	13.1
	903	451	2.4512	13.1
	904	451.5	2.7521	13.1
	905	452	2.7547	2.23
	906	452.5	2.7551	2.23
	907	453	2.7558	2.23
	908	453.5	2.7564	2.23
	909	454	2.7567	2.23
	910	454.5	2.7568	2.23
	911	455	2.7568	2.23
	912	455.5	2.7568	2.23
	913	456	2.7568	2.23
	914	456.5	2.7567	2.23
	915	457	2.7567	2.23
	916	457.5	2.7567	2.23
	917	458	2.7568	2.23
	918	458.5	2.7568	2.23
	919	459	2.7568	2.23
	920	459.5	2.7566	2.23
	921	460	2.7563	2.23
	922	460.5	2.7559	2.23
	923	461	2.7556	2.23
	924	461.5	2.7554	2.23
	925	462	2.5796	13.1
	926	462.5	2.5799	2.71
	927	463	2.5803	2.71
	928	463.5	2.5805	2.71
	929	464	2.5807	2.71
	930	464.5	2.5808	2.71
	931	465	2.5808	2.71
	932	465.5	2.5808	2.71
	933	466	2.5808	2.71
	934	466.5	2.5808	2.71
	935	467	2.5808	2.71
	936	467.5	2.5808	2.71
	937	468	2.5808	2.71
	938	468.5	2.5808	2.71
	939	469	2.5808	2.71
	940	469.5	2.5807	2.71
	941	470	2.5805	2.71
	942	470.5	2.5801	2.71
	943	471	2.5797	2.71
	944	471.5	2.5792	2.71
	945	472	2.578	2.71
	946	472.5	2.3738	13.1
	947	473	2.3741	3.36
	948	473.5	2.3743	3.36
	949	474	2.3744	3.36
	950	474.5	2.3746	3.36
	951	475	2.3746	3.36
	952	475.5	2.3746	3.36
	953	476	2.3746	3.36
	954	476.5	2.3746	3.36
	955	477	2.3746	3.36
	956	477.5	2.3746	3.36
	957	478	2.3746	3.36
	958	478.5	2.3746	3.36
	959	479	2.3746	3.36
	960	479.5	2.3746	3.36
	961	480	2.3746	3.36
	962	480.5	2.3746	3.36
	963	481	2.3746	3.36
	964	481.5	2.3745	3.36
	965	482	2.3743	3.36
	966	482.5	2.3742	3.36
	967	483	2.4563	13.1
	968	483.5	2.4558	4.28
	969	484	2.4555	4.28
	970	484.5	2.4555	4.28
	971	485	2.4556	4.28
	972	485.5	2.4557	4.28
	973	486	2.4557	4.28
	974	486.5	2.4557	4.28
	975	487	2.4557	4.28
	976	487.5	2.4557	4.28
	977	488	2.4557	4.28
	978	488.5	2.4557	4.28
	979	489	2.4557	4.28
	980	489.5	2.4557	4.28
	981	490	2.4557	4.28
	982	490.5	2.4557	4.28
	983	491	2.4556	4.28
	984	491.5	2.4555	4.28
	985	492	2.4555	4.28
	986	492.5	2.4558	4.28
	987	493	2.4563	4.28
	988	493.5	2.6021	13.1
	989	494	2.6023	5.63
	990	494.5	2.6024	5.63
	991	495	2.6025	5.63
	992	495.5	2.6025	5.63
	993	496	2.6025	5.63
	994	496.5	2.6025	5.63
	995	497	2.6025	5.63
	996	497.5	2.6025	5.63
	997	498	2.6025	5.63
	998	498.5	2.6025	5.63
	999	499	2.6025	5.63
	1000	499.5	2.6025	5.63
	1001	500	2.6025	5.63
	1002	500.5	2.6025	5.63
	1003	501	2.6025	5.63
	1004	501.5	2.6025	5.63
	1005	502	2.6025	5.63
	1006	502.5	2.6024	5.63
	1007	503	2.6023	5.63
	1008	503.5	2.602	5.63
	1009	504	2.3516	13.1
	1010	504.5	2.3522	7.75
	1011	505	2.3524	7.75
	1012	505.5	2.3525	7.75
	1013	506	2.3526	7.75
	1014	506.5	2.3526	7.75
	1015	507	2.3526	7.75
	1016	507.5	2.3526	7.75
	1017	508	2.3526	7.75
	1018	508.5	2.3526	7.75
	1019	509	2.3526	7.75
	1020	509.5	2.3526	7.75
	1021	510	2.3526	7.75
	1022	510.5	2.3526	7.75
	1023	511	2.3526	7.75
	1024	511.5	2.3526	7.75
	1025	512	2.3526	7.75
	1026	512.5	2.3526	7.75
	1027	513	2.3525	7.75
	1028	513.5	2.3523	7.75
	1029	514	2.3521	7.75
	1030	514.5	2.3295	13.1
	1031	515	2.3295	11.33
	1032	515.5	2.3296	11.33
	1033	516	2.3297	11.33
	1034	516.5	2.3298	11.33
	1035	517	2.3299	11.33
	1036	517.5	2.3299	11.33
	1037	518	2.3298	11.33
	1038	518.5	2.3298	11.33
	1039	519	2.3298	11.33
	1040	519.5	2.3298	11.33
	1041	520	2.3298	11.33
	1042	520.5	2.3299	11.33
	1043	521	2.3299	11.33
	1044	521.5	2.3299	11.33
	1045	522	2.3298	11.33
	1046	522.5	2.3297	11.33
	1047	523	2.3296	11.33
	1048	523.5	2.3295	11.33
	1049	524	2.3294	11.33
	1050	524.5	2.3285	11.33
	1051	525	3.2453	13.1
	1052	525.5	3.2225	2.23
	1053	526	3.1892	2.37
	1054	526.5	3.1342	2.53
	1055	527	3.0574	2.71
	1056	527.5	2.9674	2.9
	1057	528	2.8769	3.12
	1058	528.5	2.8029	3.36
	1059	529	2.7682	3.63
	1060	529.5	2.7833	3.93
	1061	530	2.8288	4.28
	1062	530.5	2.8749	4.67
	1063	531	2.9	5.12
	1064	531.5	2.8935	5.63
	1065	532	2.8516	6.23
	1066	532.5	2.7771	6.93
	1067	533	2.6825	7.75
	1068	533.5	2.5974	8.73
	1069	534	2.5629	9.9
	1070	534.5	2.5484	11.33
	1071	535	2.537	13.1
	1072	535.5	2.5373	13.1
	1073	536	2.5487	11.33
	1074	536.5	2.5632	9.9
	1075	537	2.5978	8.73
	1076	537.5	2.6828	7.75
	1077	538	2.7774	6.93
	1078	538.5	2.8519	6.23
	1079	539	2.8936	5.63
	1080	539.5	2.9	5.12
	1081	540	2.8748	4.67
	1082	540.5	2.8286	4.28
	1083	541	2.7831	3.93
	1084	541.5	2.7683	3.63
	1085	542	2.8035	3.36
	1086	542.5	2.8779	3.12
	1087	543	2.9688	2.9
	1088	543.5	3.059	2.71
	1089	544	3.136	2.53
	1090	544.5	3.1911	2.37
	1091	545	3.2244	2.23
	1092	545.5	3.2472	2.1
	1093	546	3.2478	13.1
	1094	546.5	3.225	2.23
	1095	547	3.1916	2.37
	1096	547.5	3.1365	2.53
	1097	548	3.0594	2.71
	1098	548.5	2.9691	2.9
	1099	549	2.8781	3.12
	1100	549.5	2.8036	3.36
	1101	550	2.7684	3.63
	1102	550.5	2.7832	3.93
	1103	551	2.8287	4.28
	1104	551.5	2.8748	4.67
	1105	552	2.9	5.12
	1106	552.5	2.8936	5.63
	1107	553	2.8519	6.23
	1108	553.5	2.7774	6.93
	1109	554	2.6828	7.75
	1110	554.5	2.5978	8.73
	1111	555	2.5632	9.9
	1112	555.5	2.5487	11.33
	1113	556	2.5374	13.1
	1114	556.5	2.5373	13.1
	1115	557	2.5487	11.33
	1116	557.5	2.5632	9.9
	1117	558	2.5978	8.73
	1118	558.5	2.6828	7.75
	1119	559	2.7774	6.93
	1120	559.5	2.8519	6.23
	1121	560	2.8936	5.63
	1122	560.5	2.9	5.12
	1123	561	2.8748	4.67
	1124	561.5	2.8287	4.28
	1125	562	2.7832	3.93
	1126	562.5	2.7684	3.63
	1127	563	2.8036	3.36
	1128	563.5	2.8781	3.12
	1129	564	2.9691	2.9
	1130	564.5	3.0594	2.71
	1131	565	3.1365	2.53
	1132	565.5	3.1916	2.37
	1133	566	3.225	2.23
	1134	566.5	3.2478	2.1
	1135	567	3.2478	13.1
	1136	567.5	3.225	2.23
	1137	568	3.1916	2.37
	1138	568.5	3.1365	2.53
	1139	569	3.0594	2.71
	1140	569.5	2.9691	2.9
	1141	570	2.8781	3.12
	1142	570.5	2.8036	3.36
	1143	571	2.7684	3.63
	1144	571.5	2.7832	3.93
	1145	572	2.8287	4.28
	1146	572.5	2.8748	4.67
	1147	573	2.9	5.12
	1148	573.5	2.8936	5.63
	1149	574	2.8518	6.23
	1150	574.5	2.7774	6.93
	1151	575	2.6828	7.75
	1152	575.5	2.5978	8.73
	1153	576	2.5632	9.9
	1154	576.5	2.5487	11.33
	1155	577	2.5374	13.1
	1156	577.5	2.5372	13.1
	1157	578	2.5486	11.33
	1158	578.5	2.5631	9.9
	1159	579	2.5977	8.73
	1160	579.5	2.6828	7.75
	1161	580	2.7774	6.93
	1162	580.5	2.8518	6.23
	1163	581	2.8936	5.63
	1164	581.5	2.9	5.12
	1165	582	2.8748	4.67
	1166	582.5	2.8286	4.28
	1167	583	2.7832	3.93
	1168	583.5	2.7684	3.63
	1169	584	2.8036	3.36
	1170	584.5	2.8781	3.12
	1171	585	2.9691	2.9
	1172	585.5	3.0593	2.71
	1173	586	3.1364	2.53
	1174	586.5	3.1915	2.37
	1175	587	3.2249	2.23
	1176	587.5	3.2477	2.1
	1177	588	3.2466	13.1
	1178	588.5	3.2239	2.23
	1179	589	3.1905	2.37
	1180	589.5	3.1354	2.53
	1181	590	3.0584	2.71
	1182	590.5	2.9683	2.9
	1183	591	2.8775	3.12
	1184	591.5	2.8032	3.36
	1185	592	2.7684	3.63
	1186	592.5	2.7834	3.93
	1187	593	2.8288	4.28
	1188	593.5	2.8748	4.67
	1189	594	2.8999	5.12
	1190	594.5	2.8934	5.63
	1191	595	2.8515	6.23
	1192	595.5	2.777	6.93
	1193	596	2.6823	7.75
	1194	596.5	2.5972	8.73
	1195	597	2.5625	9.9
	1196	597.5	2.548	11.33
	1197	598	2.5366	13.1
	1198	598.5	2.8983	13.1
	1199	599	2.9198	13.1
	1200	599.5	2.9483	13.1
	1201	600	2.9978	13.1
	1202	600.5	3.0927	13.1
	1203	601	3.1918	13.1
	1204	601.5	3.2661	13.1
	1205	602	3.3136	13.1
	1206	602.5	3.3322	13.1
	1207	603	3.3227	13.1
	1208	603.5	3.2913	13.1
	1209	604	3.2494	13.1
	1210	604.5	3.2281	13.1
	1211	605	3.2627	13.1
	1212	605.5	3.3346	13.1
	1213	606	3.4328	13.1
	1214	606.5	3.4329	13.1
	1215	607	3.3346	13.1
	1216	607.5	3.2626	13.1
	1217	608	3.228	13.1
	1218	608.5	3.2494	13.1
	1219	609	3.2913	13.1
	1220	609.5	3.3228	13.1
	1221	610	3.3323	13.1
	1222	610.5	3.3137	13.1
	1223	611	3.2662	13.1
	1224	611.5	3.192	13.1
	1225	612	3.0929	13.1
	1226	612.5	2.9982	13.1
	1227	613	2.9488	13.1
	1228	613.5	2.9203	13.1
	1229	614	2.8988	13.1
	1230	614.5	2.899	13.1
	1231	615	2.9205	13.1
	1232	615.5	2.9489	13.1
	1233	616	2.9983	13.1
	1234	616.5	3.0929	13.1
	1235	617	3.192	13.1
	1236	617.5	3.2662	13.1
	1237	618	3.3137	13.1
	1238	618.5	3.3323	13.1
	1239	619	3.3229	13.1
	1240	619.5	3.2914	13.1
	1241	620	3.2495	13.1
	1242	620.5	3.228	13.1
	1243	621	3.2627	13.1
	1244	621.5	3.3346	13.1
	1245	622	3.4329	13.1
	1246	622.5	3.4329	13.1
	1247	623	3.3346	13.1
	1248	623.5	3.2626	13.1
	1249	624	3.228	13.1
	1250	624.5	3.2494	13.1
	1251	625	3.2914	13.1
	1252	625.5	3.3229	13.1
	1253	626	3.3323	13.1
	1254	626.5	3.3137	13.1
	1255	627	3.2662	13.1
	1256	627.5	3.192	13.1
	1257	628	3.0929	13.1
	1258	628.5	2.9983	13.1
	1259	629	2.9489	13.1
	1260	629.5	2.9205	13.1
	1261	630	2.899	13.1
	1262	630.5	2.899	13.1
	1263	631	2.9205	13.1
	1264	631.5	2.9489	13.1
	1265	632	2.9983	13.1
	1266	632.5	3.0929	13.1
	1267	633	3.192	13.1
	1268	633.5	3.2662	13.1
	1269	634	3.3137	13.1
	1270	634.5	3.3323	13.1
	1271	635	3.3229	13.1
	1272	635.5	3.2914	13.1
	1273	636	3.2495	13.1
	1274	636.5	3.228	13.1
	1275	637	3.2627	13.1
	1276	637.5	3.3346	13.1
	1277	638	3.4329	13.1
	1278	638.5	3.4329	13.1
	1279	639	3.3347	13.1
	1280	639.5	3.2627	13.1
	1281	640	3.228	13.1
	1282	640.5	3.2493	13.1
	1283	641	3.2913	13.1
	1284	641.5	3.3228	13.1
	1285	642	3.3323	13.1
	1286	642.5	3.3138	13.1
	1287	643	3.2663	13.1
	1288	643.5	3.1921	13.1
	1289	644	3.093	13.1
	1290	644.5	2.9983	13.1
	1291	645	2.9489	13.1
	1292	645.5	2.9204	13.1
	1293	646	2.8989	13.1
	1294	646.5	2.8987	13.1
	1295	647	2.9201	13.1
	1296	647.5	2.9486	13.1
	1297	648	2.9982	13.1
	1298	648.5	3.0931	13.1
	1299	649	3.1922	13.1
	1300	649.5	3.2664	13.1
	1301	650	3.3138	13.1
	1302	650.5	3.3323	13.1
	1303	651	3.3227	13.1
	1304	651.5	3.2911	13.1
	1305	652	3.2492	13.1
	1306	652.5	3.228	13.1
	1307	653	3.2628	13.1
	1308	653.5	3.3347	13.1
	1309	654	3.4327	13.1
	1310	654.5	3.2901	13.1
	1311	655	3.2899	13.1
	1312	655.5	3.2899	13.1
	1313	656	3.2901	13.1
	1314	656.5	3.2903	13.1
	1315	657	3.2903	13.1
	1316	657.5	3.2903	13.1
	1317	658	3.2903	13.1
	1318	658.5	3.2903	13.1
	1319	659	3.2903	13.1
	1320	659.5	3.2903	13.1
	1321	660	3.2903	13.1
	1322	660.5	3.2903	13.1
	1323	661	3.2903	13.1
	1324	661.5	3.2903	13.1
	1325	662	3.2903	13.1
	1326	662.5	3.2901	13.1
	1327	663	3.2898	13.1
	1328	663.5	3.2896	13.1
	1329	664	3.2896	13.1
	1330	664.5	3.2897	13.1
	1331	665	3.4705	13.1
	1332	665.5	3.4707	11.33
	1333	666	3.4709	11.33
	1334	666.5	3.4711	11.33
	1335	667	3.4713	11.33
	1336	667.5	3.4714	11.33
	1337	668	3.4714	11.33
	1338	668.5	3.4714	11.33
	1339	669	3.4714	11.33
	1340	669.5	3.4714	11.33
	1341	670	3.4714	11.33
	1342	670.5	3.4714	11.33
	1343	671	3.4714	11.33
	1344	671.5	3.4714	11.33
	1345	672	3.4714	11.33
	1346	672.5	3.4714	11.33
	1347	673	3.4714	11.33
	1348	673.5	3.4713	11.33
	1349	674	3.4712	11.33
	1350	674.5	3.471	11.33
	1351	675	3.4701	11.33
	1352	675.5	3.3706	13.1
	1353	676	3.3704	7.75
	1354	676.5	3.3701	7.75
	1355	677	3.3701	7.75
	1356	677.5	3.3704	7.75
	1357	678	3.3705	7.75
	1358	678.5	3.3705	7.75
	1359	679	3.3704	7.75
	1360	679.5	3.3704	7.75
	1361	680	3.3704	7.75
	1362	680.5	3.3704	7.75
	1363	681	3.3704	7.75
	1364	681.5	3.3704	7.75
	1365	682	3.3704	7.75
	1366	682.5	3.3705	7.75
	1367	683	3.3705	7.75
	1368	683.5	3.3703	7.75
	1369	684	3.3701	7.75
	1370	684.5	3.3701	7.75
	1371	685	3.3703	7.75
	1372	685.5	3.3708	7.75
	1373	686	3.5696	13.1
	1374	686.5	3.5694	5.63
	1375	687	3.5694	5.63
	1376	687.5	3.5694	5.63
	1377	688	3.5695	5.63
	1378	688.5	3.5696	5.63
	1379	689	3.5696	5.63
	1380	689.5	3.5696	5.63
	1381	690	3.5695	5.63
	1382	690.5	3.5695	5.63
	1383	691	3.5695	5.63
	1384	691.5	3.5695	5.63
	1385	692	3.5695	5.63
	1386	692.5	3.5696	5.63
	1387	693	3.5696	5.63
	1388	693.5	3.5696	5.63
	1389	694	3.5695	5.63
	1390	694.5	3.5695	5.63
	1391	695	3.5694	5.63
	1392	695.5	3.5695	5.63
	1393	696	3.5695	5.63
	1394	696.5	3.563	13.1
	1395	697	3.5631	4.28
	1396	697.5	3.5633	4.28
	1397	698	3.5632	4.28
	1398	698.5	3.5631	4.28
	1399	699	3.5631	4.28
	1400	699.5	3.5631	4.28
	1401	700	3.5631	4.28
	1402	700.5	3.5631	4.28
	1403	701	3.5631	4.28
	1404	701.5	3.5631	4.28
	1405	702	3.5631	4.28
	1406	702.5	3.5631	4.28
	1407	703	3.5631	4.28
	1408	703.5	3.5631	4.28
	1409	704	3.5631	4.28
	1410	704.5	3.5631	4.28
	1411	705	3.5632	4.28
	1412	705.5	3.5632	4.28
	1413	706	3.5631	4.28
	1414	706.5	3.5629	4.28
	1415	707	3.6053	13.1
	1416	707.5	3.6052	3.36
	1417	708	3.605	3.36
	1418	708.5	3.6051	3.36
	1419	709	3.6053	3.36
	1420	709.5	3.6054	3.36
	1421	710	3.6054	3.36
	1422	710.5	3.6054	3.36
	1423	711	3.6054	3.36
	1424	711.5	3.6054	3.36
	1425	712	3.6054	3.36
	1426	712.5	3.6054	3.36
	1427	713	3.6054	3.36
	1428	713.5	3.6054	3.36
	1429	714	3.6054	3.36
	1430	714.5	3.6053	3.36
	1431	715	3.6051	3.36
	1432	715.5	3.6047	3.36
	1433	716	3.6045	3.36
	1434	716.5	3.6046	3.36
	1435	717	3.6049	3.36
	1436	717.5	3.5926	13.1
	1437	718	3.5933	2.71
	1438	718.5	3.5939	2.71
	1439	719	3.5944	2.71
	1440	719.5	3.5947	2.71
	1441	720	3.5949	2.71
	1442	720.5	3.5951	2.71
	1443	721	3.5951	2.71
	1444	721.5	3.5951	2.71
	1445	722	3.5951	2.71
	1446	722.5	3.5951	2.71
	1447	723	3.5951	2.71
	1448	723.5	3.5951	2.71
	1449	724	3.5951	2.71
	1450	724.5	3.5951	2.71
	1451	725	3.5951	2.71
	1452	725.5	3.595	2.71
	1453	726	3.5949	2.71
	1454	726.5	3.5946	2.71
	1455	727	3.594	2.71
	1456	727.5	3.593	2.71
	1457	728	3.7029	13.1
	1458	728.5	3.7043	2.23
	1459	729	3.7043	2.23
	1460	729.5	3.7046	2.23
	1461	730	3.705	2.23
	1462	730.5	3.7052	2.23
	1463	731	3.7052	2.23
	1464	731.5	3.7052	2.23
	1465	732	3.7052	2.23
	1466	732.5	3.7051	2.23
	1467	733	3.7051	2.23
	1468	733.5	3.7052	2.23
	1469	734	3.7052	2.23
	1470	734.5	3.7052	2.23
	1471	735	3.7052	2.23
	1472	735.5	3.705	2.23
	1473	736	3.7044	2.23
	1474	736.5	3.7037	2.23
	1475	737	3.7031	2.23
	1476	737.5	3.7029	2.23
	1477	738	3.7028	2.23
	1478	738.5	3.6759	13.1
	1479	739	3.6715	11.33
	1480	739.5	3.6609	9.9
	1481	740	3.6436	8.73
	1482	740.5	3.6678	7.75
	1483	741	3.7536	6.93
	1484	741.5	3.8304	6.23
	1485	742	3.8844	5.63
	1486	742.5	3.9146	5.12
	1487	743	3.9269	4.67
	1488	743.5	3.9368	4.28
	1489	744	3.96	3.93
	1490	744.5	3.9898	3.63
	1491	745	4.0142	3.36
	1492	745.5	4.0296	3.12
	1493	746	4.0438	2.9
	1494	746.5	4.0722	2.71
	1495	747	4.1165	2.53
	1496	747.5	4.1562	2.37
	1497	748	4.1845	2.23
	1498	748.5	4.2064	2.1
	1499	749	4.2073	13.1
	1500	749.5	4.1855	2.23
	1501	750	4.1572	2.37
	1502	750.5	4.1176	2.53
	1503	751	4.0733	2.71
	1504	751.5	4.0446	2.9
	1505	752	4.0301	3.12
	1506	752.5	4.0144	3.36
	1507	753	3.9898	3.63
	1508	753.5	3.96	3.93
	1509	754	3.9369	4.28
	1510	754.5	3.927	4.67
	1511	755	3.9147	5.12
	1512	755.5	3.8844	5.63
	1513	756	3.8303	6.23
	1514	756.5	3.7535	6.93
	1515	757	3.6676	7.75
	1516	757.5	3.6438	8.73
	1517	758	3.6613	9.9
	1518	758.5	3.672	11.33
	1519	759	3.6765	13.1
	1520	759.5	3.6766	13.1
	1521	760	3.6721	11.33
	1522	760.5	3.6615	9.9
	1523	761	3.6439	8.73
	1524	761.5	3.6677	7.75
	1525	762	3.7536	6.93
	1526	762.5	3.8304	6.23
	1527	763	3.8845	5.63
	1528	763.5	3.9147	5.12
	1529	764	3.927	4.67
	1530	764.5	3.9369	4.28
	1531	765	3.9601	3.93
	1532	765.5	3.99	3.63
	1533	766	4.0146	3.36
	1534	766.5	4.0302	3.12
	1535	767	4.0447	2.9
	1536	767.5	4.0734	2.71
	1537	768	4.1178	2.53
	1538	768.5	4.1574	2.37
	1539	769	4.1858	2.23
	1540	769.5	4.2076	2.1
	1541	770	4.2076	13.1
	1542	770.5	4.1857	2.23
	1543	771	4.1574	2.37
	1544	771.5	4.1178	2.53
	1545	772	4.0734	2.71
	1546	772.5	4.0447	2.9
	1547	773	4.0302	3.12
	1548	773.5	4.0146	3.36
	1549	774	3.9899	3.63
	1550	774.5	3.96	3.93
	1551	775	3.9369	4.28
	1552	775.5	3.927	4.67
	1553	776	3.9147	5.12
	1554	776.5	3.8845	5.63
	1555	777	3.8304	6.23
	1556	777.5	3.7536	6.93
	1557	778	3.6677	7.75
	1558	778.5	3.6439	8.73
	1559	779	3.6614	9.9
	1560	779.5	3.6721	11.33
	1561	780	3.6766	13.1
	1562	780.5	3.6766	13.1
	1563	781	3.6721	11.33
	1564	781.5	3.6614	9.9
	1565	782	3.6439	8.73
	1566	782.5	3.6677	7.75
	1567	783	3.7536	6.93
	1568	783.5	3.8304	6.23
	1569	784	3.8845	5.63
	1570	784.5	3.9147	5.12
	1571	785	3.927	4.67
	1572	785.5	3.9369	4.28
	1573	786	3.96	3.93
	1574	786.5	3.9899	3.63
	1575	787	4.0146	3.36
	1576	787.5	4.0302	3.12
	1577	788	4.0447	2.9
	1578	788.5	4.0734	2.71
	1579	789	4.1178	2.53
	1580	789.5	4.1574	2.37
	1581	790	4.1858	2.23
	1582	790.5	4.2076	2.1
	1583	791	4.207	13.1
	1584	791.5	4.1851	2.23
	1585	792	4.1568	2.37
	1586	792.5	4.1173	2.53
	1587	793	4.073	2.71
	1588	793.5	4.0443	2.9
	1589	794	4.0299	3.12
	1590	794.5	4.0143	3.36
	1591	795	3.9897	3.63
	1592	795.5	3.9599	3.93
	1593	796	3.9369	4.28
	1594	796.5	3.927	4.67
	1595	797	3.9148	5.12
	1596	797.5	3.8845	5.63
	1597	798	3.8304	6.23
	1598	798.5	3.7535	6.93
	1599	799	3.6676	7.75
	1600	799.5	3.6438	8.73
	1601	800	3.6614	9.9
	1602	800.5	3.6721	11.33
	1603	801	3.6765	13.1
	1604	801.5	3.6759	13.1
	1605	802	3.6715	11.33
	1606	802.5	3.6609	9.9
	1607	803	3.6436	8.73
	1608	803.5	3.6677	7.75
	1609	804	3.7536	6.93
	1610	804.5	3.8304	6.23
	1611	805	3.8844	5.63
	1612	805.5	3.9147	5.12
	1613	806	3.9269	4.67
	1614	806.5	3.9368	4.28
	1615	807	3.9598	3.93
	1616	807.5	3.9895	3.63
	1617	808	4.0138	3.36
	1618	808.5	4.029	3.12
	1619	809	4.0431	2.9
	1620	809.5	4.0714	2.71
	1621	810	4.1156	2.53
	1622	810.5	4.1552	2.37
	1623	811	4.1835	2.23
	1624	811.5	4.2054	2.1
	1625	812	4.0366	13.1
	1626	812.5	4.0448	13.1
	1627	813	4.0436	13.1
	1628	813.5	4.0381	13.1
	1629	814	4.0964	13.1
	1630	814.5	4.196	13.1
	1631	815	4.2707	13.1
	1632	815.5	4.3239	13.1
	1633	816	4.3546	13.1
	1634	816.5	4.3721	13.1
	1635	817	4.3721	13.1
	1636	817.5	4.3545	13.1
	1637	818	4.3238	13.1
	1638	818.5	4.2704	13.1
	1639	819	4.1957	13.1
	1640	819.5	4.096	13.1
	1641	820	4.0382	13.1
	1642	820.5	4.044	13.1
	1643	821	4.0453	13.1
	1644	821.5	4.0372	13.1
	1645	822	4.0374	13.1
	1646	822.5	4.0455	13.1
	1647	823	4.0441	13.1
	1648	823.5	4.0383	13.1
	1649	824	4.096	13.1
	1650	824.5	4.1957	13.1
	1651	825	4.2704	13.1
	1652	825.5	4.3238	13.1
	1653	826	4.3545	13.1
	1654	826.5	4.3721	13.1
	1655	827	4.3721	13.1
	1656	827.5	4.3545	13.1
	1657	828	4.3238	13.1
	1658	828.5	4.2704	13.1
	1659	829	4.1957	13.1
	1660	829.5	4.096	13.1
	1661	830	4.0383	13.1
	1662	830.5	4.0441	13.1
	1663	831	4.0454	13.1
	1664	831.5	4.0374	13.1
	1665	832	4.0374	13.1
	1666	832.5	4.0455	13.1
	1667	833	4.0441	13.1
	1668	833.5	4.0383	13.1
	1669	834	4.096	13.1
	1670	834.5	4.1957	13.1
	1671	835	4.2704	13.1
	1672	835.5	4.3238	13.1
	1673	836	4.3545	13.1
	1674	836.5	4.3721	13.1
	1675	837	4.3721	13.1
	1676	837.5	4.3545	13.1
	1677	838	4.3238	13.1
	1678	838.5	4.2703	13.1
	1679	839	4.1956	13.1
	1680	839.5	4.0959	13.1
	1681	840	4.0382	13.1
	1682	840.5	4.044	13.1
	1683	841	4.0454	13.1
	1684	841.5	4.0373	13.1
	1685	842	4.0367	13.1
	1686	842.5	4.0449	13.1
	1687	843	4.0436	13.1
	1688	843.5	4.038	13.1
	1689	844	4.0961	13.1
	1690	844.5	4.1958	13.1
	1691	845	4.2705	13.1
	1692	845.5	4.3238	13.1
	1693	846	4.3545	13.1
	1694	846.5	4.3721	13.1
	1695	847	4.6828	13.1
	1696	847.5	4.6845	2.23
	1697	848	4.6849	2.23
	1698	848.5	4.6855	2.23
	1699	849	4.686	2.23
	1700	849.5	4.6863	2.23
	1701	850	4.6865	2.23
	1702	850.5	4.6867	2.23
	1703	851	4.6867	2.23
	1704	851.5	4.6867	2.23
	1705	852	4.6867	2.23
	1706	852.5	4.6867	2.23
	1707	853	4.6867	2.23
	1708	853.5	4.6867	2.23
	1709	854	4.6867	2.23
	1710	854.5	4.6866	2.23
	1711	855	4.6864	2.23
	1712	855.5	4.6861	2.23
	1713	856	4.6857	2.23
	1714	856.5	4.6854	2.23
	1715	857	4.685	2.23
	1716	857.5	4.5302	13.1
	1717	858	4.5307	2.71
	1718	858.5	4.5311	2.71
	1719	859	4.5314	2.71
	1720	859.5	4.5317	2.71
	1721	860	4.5318	2.71
	1722	860.5	4.5319	2.71
	1723	861	4.5319	2.71
	1724	861.5	4.5319	2.71
	1725	862	4.5319	2.71
	1726	862.5	4.5319	2.71
	1727	863	4.5319	2.71
	1728	863.5	4.5319	2.71
	1729	864	4.5319	2.71
	1730	864.5	4.5318	2.71
	1731	865	4.5317	2.71
	1732	865.5	4.5314	2.71
	1733	866	4.531	2.71
	1734	866.5	4.5304	2.71
	1735	867	4.5299	2.71
	1736	867.5	4.5289	2.71
	1737	868	4.4248	13.1
	1738	868.5	4.4252	3.36
	1739	869	4.4254	3.36
	1740	869.5	4.4257	3.36
	1741	870	4.4259	3.36
	1742	870.5	4.426	3.36
	1743	871	4.4261	3.36
	1744	871.5	4.4262	3.36
	1745	872	4.4262	3.36
	1746	872.5	4.4262	3.36
	1747	873	4.4262	3.36
	1748	873.5	4.4262	3.36
	1749	874	4.4262	3.36
	1750	874.5	4.4262	3.36
	1751	875	4.4262	3.36
	1752	875.5	4.4261	3.36
	1753	876	4.4261	3.36
	1754	876.5	4.426	3.36
	1755	877	4.4259	3.36
	1756	877.5	4.4257	3.36
	1757	878	4.4255	3.36
	1758	878.5	4.5816	13.1
	1759	879	4.5811	4.28
	1760	879.5	4.5808	4.28
	1761	880	4.5808	4.28
	1762	880.5	4.5809	4.28
	1763	881	4.581	4.28
	1764	881.5	4.581	4.28
	1765	882	4.581	4.28
	1766	882.5	4.581	4.28
	1767	883	4.581	4.28
	1768	883.5	4.581	4.28
	1769	884	4.581	4.28
	1770	884.5	4.581	4.28
	1771	885	4.581	4.28
	1772	885.5	4.581	4.28
	1773	886	4.5811	4.28
	1774	886.5	4.581	4.28
	1775	887	4.5808	4.28
	1776	887.5	4.5809	4.28
	1777	888	4.5812	4.28
	1778	888.5	4.5816	4.28
	1779	889	4.5741	13.1
	1780	889.5	4.5744	5.63
	1781	890	4.5746	5.63
	1782	890.5	4.5746	5.63
	1783	891	4.5746	5.63
	1784	891.5	4.5745	5.63
	1785	892	4.5745	5.63
	1786	892.5	4.5746	5.63
	1787	893	4.5746	5.63
	1788	893.5	4.5746	5.63
	1789	894	4.5746	5.63
	1790	894.5	4.5746	5.63
	1791	895	4.5746	5.63
	1792	895.5	4.5746	5.63
	1793	896	4.5745	5.63
	1794	896.5	4.5745	5.63
	1795	897	4.5745	5.63
	1796	897.5	4.5746	5.63
	1797	898	4.5745	5.63
	1798	898.5	4.5743	5.63
	1799	899	4.574	5.63
	1800	899.5	4.3657	13.1
	1801	900	4.3665	7.75
	1802	900.5	4.3669	7.75
	1803	901	4.3669	7.75
	1804	901.5	4.3668	7.75
	1805	902	4.3667	7.75
	1806	902.5	4.3667	7.75
	1807	903	4.3668	7.75
	1808	903.5	4.3668	7.75
	1809	904	4.3668	7.75
	1810	904.5	4.3668	7.75
	1811	905	4.3668	7.75
	1812	905.5	4.3668	7.75
	1813	906	4.3668	7.75
	1814	906.5	4.3667	7.75
	1815	907	4.3667	7.75
	1816	907.5	4.3668	7.75
	1817	908	4.3669	7.75
	1818	908.5	4.3668	7.75
	1819	909	4.3664	7.75
	1820	909.5	4.3659	7.75
	1821	910	4.2514	13.1
	1822	910.5	4.2515	11.33
	1823	911	4.2516	11.33
	1824	911.5	4.2518	11.33
	1825	912	4.2519	11.33
	1826	912.5	4.252	11.33
	1827	913	4.252	11.33
	1828	913.5	4.252	11.33
	1829	914	4.252	11.33
	1830	914.5	4.252	11.33
	1831	915	4.252	11.33
	1832	915.5	4.252	11.33
	1833	916	4.252	11.33
	1834	916.5	4.252	11.33
	1835	917	4.252	11.33
	1836	917.5	4.252	11.33
	1837	918	4.2519	11.33
	1838	918.5	4.2517	11.33
	1839	919	4.2515	11.33
	1840	919.5	4.2514	11.33
	1841	920	4.2508	11.33
	1842	920.5	5.1752	13.1
	1843	921	5.1545	2.23
	1844	921.5	5.1247	2.37
	1845	922	5.078	2.53
	1846	922.5	5.0131	2.71
	1847	923	4.9379	2.9
	1848	923.5	4.8689	3.12
	1849	924	4.8427	3.36
	1850	924.5	4.873	3.63
	1851	925	4.9095	3.93
	1852	925.5	4.9334	4.28
	1853	926	4.9393	4.67
	1854	926.5	4.9253	5.12
	1855	927	4.8921	5.63
	1856	927.5	4.8409	6.23
	1857	928	4.7743	6.93
	1858	928.5	4.6964	7.75
	1859	929	4.6136	8.73
	1860	929.5	4.5368	9.9
	1861	930	4.4868	11.33
	1862	930.5	4.4601	13.1
	1863	931	4.4605	13.1
	1864	931.5	4.4872	11.33
	1865	932	4.5372	9.9
	1866	932.5	4.6141	8.73
	1867	933	4.6969	7.75
	1868	933.5	4.7747	6.93
	1869	934	4.8412	6.23
	1870	934.5	4.8922	5.63
	1871	935	4.9252	5.12
	1872	935.5	4.9391	4.67
	1873	936	4.9331	4.28
	1874	936.5	4.9093	3.93
	1875	937	4.873	3.63
	1876	937.5	4.8432	3.36
	1877	938	4.8701	3.12
	1878	938.5	4.9393	2.9
	1879	939	5.0146	2.71
	1880	939.5	5.0796	2.53
	1881	940	5.1263	2.37
	1882	940.5	5.156	2.23
	1883	941	5.1768	2.1
	1884	941.5	5.1776	13.1
	1885	942	5.1568	2.23
	1886	942.5	5.127	2.37
	1887	943	5.0803	2.53
	1888	943.5	5.0153	2.71
	1889	944	4.9399	2.9
	1890	944.5	4.8706	3.12
	1891	945	4.8436	3.36
	1892	945.5	4.8732	3.63
	1893	946	4.9094	3.93
	1894	946.5	4.9332	4.28
	1895	947	4.9391	4.67
	1896	947.5	4.9252	5.12
	1897	948	4.8921	5.63
	1898	948.5	4.8411	6.23
	1899	949	4.7747	6.93
	1900	949.5	4.6968	7.75
	1901	950	4.614	8.73
	1902	950.5	4.5373	9.9
	1903	951	4.4873	11.33
	1904	951.5	4.4606	13.1
	1905	952	4.4606	13.1
	1906	952.5	4.4873	11.33
	1907	953	4.5373	9.9
	1908	953.5	4.6141	8.73
	1909	954	4.6969	7.75
	1910	954.5	4.7747	6.93
	1911	955	4.8412	6.23
	1912	955.5	4.8921	5.63
	1913	956	4.9252	5.12
	1914	956.5	4.9391	4.67
	1915	957	4.9332	4.28
	1916	957.5	4.9094	3.93
	1917	958	4.8732	3.63
	1918	958.5	4.8436	3.36
	1919	959	4.8707	3.12
	1920	959.5	4.9399	2.9
	1921	960	5.0153	2.71
	1922	960.5	5.0804	2.53
	1923	961	5.1271	2.37
	1924	961.5	5.1569	2.23
	1925	962	5.1776	2.1
	1926	962.5	5.1776	13.1
	1927	963	5.1569	2.23
	1928	963.5	5.1271	2.37
	1929	964	5.0804	2.53
	1930	964.5	5.0153	2.71
	1931	965	4.9399	2.9
	1932	965.5	4.8706	3.12
	1933	966	4.8436	3.36
	1934	966.5	4.8732	3.63
	1935	967	4.9094	3.93
	1936	967.5	4.9332	4.28
	1937	968	4.9391	4.67
	1938	968.5	4.9252	5.12
	1939	969	4.8921	5.63
	1940	969.5	4.8411	6.23
	1941	970	4.7747	6.93
	1942	970.5	4.6969	7.75
	1943	971	4.614	8.73
	1944	971.5	4.5373	9.9
	1945	972	4.4873	11.33
	1946	972.5	4.4606	13.1
	1947	973	4.4604	13.1
	1948	973.5	4.4872	11.33
	1949	974	4.5372	9.9
	1950	974.5	4.6141	8.73
	1951	975	4.6969	7.75
	1952	975.5	4.7747	6.93
	1953	976	4.8411	6.23
	1954	976.5	4.8921	5.63
	1955	977	4.9251	5.12
	1956	977.5	4.939	4.67
	1957	978	4.9331	4.28
	1958	978.5	4.9093	3.93
	1959	979	4.8731	3.63
	1960	979.5	4.8435	3.36
	1961	980	4.8705	3.12
	1962	980.5	4.9397	2.9
	1963	981	5.0151	2.71
	1964	981.5	5.0801	2.53
	1965	982	5.1268	2.37
	1966	982.5	5.1566	2.23
	1967	983	5.1773	2.1
	1968	983.5	5.1762	13.1
	1969	984	5.1555	2.23
	1970	984.5	5.1257	2.37
	1971	985	5.079	2.53
	1972	985.5	5.0139	2.71
	1973	986	4.9386	2.9
	1974	986.5	4.8696	3.12
	1975	987	4.8431	3.36
	1976	987.5	4.8732	3.63
	1977	988	4.9096	3.93
	1978	988.5	4.9333	4.28
	1979	989	4.9392	4.67
	1980	989.5	4.9251	5.12
	1981	990	4.892	5.63
	1982	990.5	4.8409	6.23
	1983	991	4.7743	6.93
	1984	991.5	4.6964	7.75
	1985	992	4.6136	8.73
	1986	992.5	4.5367	9.9
	1987	993	4.4866	11.33
	1988	993.5	4.4598	13.1
	1989	994	4.7596	13.1
	1990	994.5	4.7603	11.33
	1991	995	4.7608	11.33
	1992	995.5	4.7611	11.33
	1993	996	4.7611	11.33
	1994	996.5	4.761	11.33
	1995	997	4.761	11.33
	1996	997.5	4.761	11.33
	1997	998	4.7611	11.33
	1998	998.5	4.7611	11.33
[truncated: 1,887 more rows]

## Sheet: Fig. 5c
Fig. 5c
	Sample No.	No gradient		Small gradient		Medium gradient		Large gradient
		V region (mm)	Non-V region (mm)	V region (mm)	Non-V region (mm)	V region (mm)	Non-V region (mm)	V region (mm)	Non-V region (mm)
	1	0.21736	0.2366	0.38766	0.24531	0.45435	0.20748	0.57187	0.22789
	2	0.19578	0.195	0.40625	0.19929	0.5486	0.20176	0.44733	0.20176
	3	0.23023	0.20787	0.41002	0.2444	0.52169	0.20124	0.47476	0.19851
	4	0.21424	0.22386	0.39468	0.20306	0.45929	0.19175	0.54912	0.1846
	5	0.21099	0.195	0.34697	0.2184	0.46137	0.20124	0.47073	0.1937
	6	0.2015	0.17901	0.37557	0.18018	0.50479	0.25467	0.55666	0.22035
	7	0.22386	0.21099	0.38805	0.21073	0.46553	0.26078	0.47073	0.20917
	8	0.24297	0.24297	0.39429	0.21879	0.47229	0.23712	0.57083	0.25727

## Sheet: Fig. 6b-d
Fig. 6b									Fig. 6c						Fig. 6d
	Pore size of meniscus scaffold				Local height of meniscus scaffold					Uniform straightness		Controllable fluctuation				Time (s)	Resistance (Ω)
	Radius (mm)	Pore size (μm)	Error bar (μm)		Radius (mm)	Local high (μm)	Error bar (μm)			Distance (mm)	Width (mm)	Distance (mm)	Width (mm)			0.1	1.26688
	5.7185	0.94276	0.04176		5.16	1.95975	0.04264			0.0609	0.5175	0	0.45805			0.2	1.26664
	7.1355	0.76688	0.01927		6.56	2.1909	0.08528			0.0913	0.76103	0.0305	0.54965			0.3	1.26638
	8.5626	0.54223	0.02851		7.99	2.4924	0.08528			0.1217	0.76103	0.061	0.64126			0.4	1.26659
	10.0198	0.37748	0.02756		9.45	2.7537	0.05685			0.1522	0.76103	0.0916	0.64126			0.5	1.2668
					10.91	2.98485	0.07106			0.1826	0.73059	0.1221	0.64126			0.6	1.26689
										0.213	0.76103	0.1526	0.73287			0.7	1.26694
										0.2435	0.76103	0.1831	0.73287			0.8	1.26692
										0.2739	0.76103	0.2137	0.70234			0.9	1.26683
										0.3043	0.73059	0.2442	0.70234			1	1.26673
										0.3347	0.73059	0.2747	0.70234			1.1	1.2667
										0.3652	0.70015	0.3052	0.70234			1.2	1.2667
										0.3956	0.70015	0.3358	0.73287			1.3	1.26655
										0.426	0.73059	0.3663	0.70234			1.4	1.26653
										0.4565	0.73059	0.3968	0.70234			1.5	1.26647
										0.4869	0.73059	0.4273	0.70234			1.6	1.26644
										0.5173	0.70015	0.4579	0.70234			1.7	1.26622
										0.5478	0.70015	0.4884	0.70234			1.8	1.26633
										0.5782	0.73059	0.5189	0.6718			1.9	1.26633
										0.6086	0.73059	0.5494	0.70234			2	1.26639
										0.6391	0.73059	0.58	0.70234			2.1	1.26634
										0.6695	0.73059	0.6105	0.70234			2.2	1.26639
										0.6999	0.76103	0.641	0.70234			2.3	1.26641
										0.7304	0.76103	0.6715	0.6718			2.4	1.26646
										0.7608	0.73059	0.7021	0.70234			2.5	1.26643
										0.7912	0.73059	0.7326	0.6718			2.6	1.26636
										0.8216	0.76103	0.7631	0.6718			2.7	1.26626
										0.8521	0.76103	0.7936	0.6718			2.8	1.26621
										0.8825	0.76103	0.8241	0.64126			2.9	1.26629
										0.9129	0.76103	0.8547	0.64126			3	1.26663
										0.9434	0.76103	0.8852	0.6718			3.1	1.26659
										0.9738	0.76103	0.9157	0.6718			3.2	1.26657
										1.0042	0.76103	0.9462	0.64126			3.3	1.2664
										1.0347	0.76103	0.9768	0.64126			3.4	1.26646
										1.0651	0.76103	1.0073	0.64126			3.5	1.26656
										1.0955	0.76103	1.0378	0.6718			3.6	1.26646
										1.126	0.73059	1.0683	0.64126			3.7	1.26648
										1.1564	0.73059	1.0989	0.64126			3.8	1.26641
										1.1868	0.76103	1.1294	0.64126			3.9	1.26645
										1.2173	0.73059	1.1599	0.64126			4	1.26658
										1.2477	0.73059	1.1904	0.64126			4.1	1.2666
										1.2781	0.73059	1.221	0.64126			4.2	1.2667
										1.3085	0.73059	1.2515	0.64126			4.3	1.26655
										1.339	0.73059	1.282	0.64126			4.4	1.26649
										1.3694	0.73059	1.3125	0.64126			4.5	1.26648
										1.3998	0.73059	1.3431	0.64126			4.6	1.26652
										1.4303	0.73059	1.3736	0.64126			4.7	1.26658
										1.4607	0.70015	1.4041	0.64126			4.8	1.26686
										1.4911	0.70015	1.4346	0.64126			4.9	1.26756
										1.5216	0.70015	1.4652	0.64126			5	1.2696
										1.552	0.73059	1.4957	0.6718			5.1	1.27467
										1.5824	0.70015	1.5262	0.64126			5.2	1.28924
										1.6129	0.73059	1.5567	0.6718			5.3	1.33356
										1.6433	0.73059	1.5872	0.6718			5.4	1.39905
										1.6737	0.73059	1.6178	0.64126			5.5	1.37289
										1.7042	0.73059	1.6483	0.64126			5.6	1.37289
										1.7346	0.73059	1.6788	0.6718			5.7	1.4823
										1.765	0.70015	1.7093	0.6718			5.8	1.90887
										1.7954	0.70015	1.7399	0.6718			5.9	2.32527
										1.8259	0.70015	1.7704	0.6718			6	3.333
										1.8563	0.70015	1.8009	0.6718			6.1	3.88212
										1.8867	0.70015	1.8314	0.70234			6.2	4.27724
										1.9172	0.70015	1.862	0.6718			6.3	4.54025
										1.9476	0.70015	1.8925	0.6718			6.4	4.6259
										1.978	0.70015	1.923	0.6718			6.5	4.18406
										2.0085	0.70015	1.9535	0.70234			6.6	3.18245
										2.0389	0.73059	1.9841	0.70234			6.7	2.20951
										2.0693	0.73059	2.0146	0.70234			6.8	2.35701
										2.0998	0.73059	2.0451	0.70234			6.9	3.55183
										2.1302	0.70015	2.0756	0.70234			7	6.30528
										2.1606	0.73059	2.1062	0.70234			7.1	8.23109
										2.1911	0.73059	2.1367	0.70234			7.2	9.1759
										2.2215	0.73059	2.1672	0.70234			7.3	10.0857
										2.2519	0.73059	2.1977	0.70234			7.4	10.3801
										2.2823	0.70015	2.2283	0.70234			7.5	10.7702
										2.3128	0.73059	2.2588	0.70234			7.6	11.0365
										2.3432	0.73059	2.2893	0.70234			7.7	11.7416
										2.3736	0.76103	2.3198	0.70234			7.8	12.5194
										2.4041	0.76103	2.3503	0.70234			7.9	13.3482
										2.4345	0.79147	2.3809	0.70234			8	14.1278
										2.4649	0.76103	2.4114	0.70234			8.1	14.9822
										2.4954	0.79147	2.4419	0.70234			8.2	15.9009
										2.5258	0.79147	2.4724	0.70234			8.3	16.6084
										2.5562	0.79147	2.503	0.70234			8.4	17.0986
										2.5867	0.76103	2.5335	0.73287			8.5	17.5196
										2.6171	0.79147	2.564	0.70234			8.6	18.3593
										2.6475	0.79147	2.5945	0.73287			8.7	20.1376
										2.678	0.82191	2.6251	0.73287			8.8	20.1376
										2.7084	0.79147	2.6556	0.70234			8.9	21.4464
										2.7388	0.79147	2.6861	0.70234			9	22.6494
										2.7692	0.79147	2.7166	0.70234			9.1	23.0787
										2.7997	0.79147	2.7472	0.70234			9.2	23.5601
										2.8301	0.79147	2.7777	0.70234			9.3	23.9336
										2.8605	0.79147	2.8082	0.70234			9.4	23.9336
										2.891	0.79147	2.8387	0.73287			9.5	24.0893
										2.9214	0.76103	2.8693	0.70234			9.6	23.3416
										2.9518	0.76103	2.8998	0.70234			9.7	23.4852
										2.9823	0.79147	2.9303	0.70234			9.8	24.2126
										3.0127	0.79147	2.9608	0.70234			9.9	25.4504
										3.0431	0.79147	2.9914	0.6718			10	28.7564
										3.0736	0.79147	3.0219	0.70234			10.1	28.7564
										3.104	0.79147	3.0524	0.6718			10.2	29.5228
										3.1344	0.79147	3.0829	0.6718			10.3	26.041
										3.1649	0.79147	3.1134	0.70234			10.4	14.5471
										3.1953	0.79147	3.144	0.70234			10.5	14.5471
										3.2257	0.82191	3.1745	0.6718			10.6	1.28297
										3.2561	0.82191	3.205	0.70234			10.7	1.28199
										3.2866	0.79147	3.2355	0.70234			10.8	1.28138
										3.317	0.79147	3.2661	0.70234			10.9	1.282
										3.3474	0.82191	3.2966	0.6718			11	1.28542
										3.3779	0.82191	3.3271	0.70234			11.1	1.56795
										3.4083	0.82191	3.3576	0.73287			11.2	2.0329
										3.4387	0.82191	3.3882	0.73287			11.3	2.6074
										3.4692	0.79147	3.4187	0.73287			11.4	3.28075
										3.4996	0.79147	3.4492	0.73287			11.5	3.61928
										3.53	0.79147	3.4797	0.73287			11.6	3.9116
										3.5605	0.76103	3.5103	0.73287			11.7	4.19526
										3.5909	0.76103	3.5408	0.70234			11.8	4.31449
										3.6213	0.76103	3.5713	0.73287			11.9	4.45741
										3.6518	0.76103	3.6018	0.73287			12	4.15286
										3.6822	0.76103	3.6324	0.70234			12.1	3.70962
										3.7126	0.79147	3.6629	0.70234			12.2	3.69946
										3.743	0.79147	3.6934	0.70234			12.3	3.86539
										3.7735	0.79147	3.7239	0.70234			12.4	4.85669
										3.8039	0.76103	3.7545	0.70234			12.5	5.26918
										3.8343	0.76103	3.785	0.73287			12.6	5.51101
										3.8648	0.76103	3.8155	0.73287			12.7	5.64817
										3.8952	0.79147	3.846	0.73287			12.8	5.67654
										3.9256	0.79147	3.8765	0.73287			12.9	5.87465
										3.9561	0.79147	3.9071	0.70234			13	6.10694
										3.9865	0.79147	3.9376	0.70234			13.1	6.45887
										4.0169	0.79147	3.9681	0.73287			13.2	6.6207
										4.0474	0.82191	3.9986	0.70234			13.3	6.69081
										4.0778	0.82191	4.0292	0.70234			13.4	6.80594
										4.1082	0.85235	4.0597	0.70234			13.5	6.88925
										4.1387	0.85235	4.0902	0.70234			13.6	6.97929
										4.1691	0.85235	4.1207	0.70234			13.7	7.02952
										4.1995	0.85235	4.1513	0.70234			13.8	7.09486
										4.2299	0.82191	4.1818	0.70234			13.9	7.24561
										4.2604	0.82191	4.2123	0.6718			14	7.34876
										4.2908	0.82191	4.2428	0.70234			14.1	7.47496
										4.3212	0.82191	4.2734	0.70234			14.2	7.56123
										4.3517	0.79147	4.3039	0.73287			14.3	7.64463
										4.3821	0.79147	4.3344	0.73287			14.4	7.65456
										4.4125	0.79147	4.3649	0.73287			14.5	5.17049
										4.443	0.79147	4.3955	0.73287			14.6	3.24516
										4.4734	0.79147	4.426	0.70234			14.7	1.96545
										4.5038	0.76103	4.4565	0.73287			14.8	1.27406
										4.5343	0.76103	4.487	0.76341			14.9	1.27444
										4.5647	0.79147	4.5176	0.73287			15	1.27436
										4.5951	0.79147	4.5481	0.73287			15.1	1.27414
										4.6256	0.79147	4.5786	0.73287			15.2	1.27403
										4.656	0.82191	4.6091	0.73287			15.3	1.27441
										4.6864	0.82191	4.6396	0.70234			15.4	1.27556
										4.7168	0.82191	4.6702	0.73287			15.5	1.27584
										4.7473	0.82191	4.7007	0.70234			15.6	1.37504
										4.7777	0.82191	4.7312	0.73287			15.7	1.57471
										4.8081	0.85235	4.7617	0.73287			15.8	2.15241
										4.8386	0.88279	4.7923	0.73287			15.9	2.58182
										4.869	0.88279	4.8228	0.73287			16	2.94524
										4.8994	0.85235	4.8533	0.73287			16.1	3.15545
										4.9299	0.88279	4.8838	0.73287			16.2	3.28243
										4.9603	0.85235	4.9144	0.6718			16.3	3.36826
										4.9907	0.85235	4.9449	0.73287			16.4	3.39898
										5.0212	0.82191	4.9754	0.76341			16.5	3.28933
										5.0516	0.85235	5.0059	0.76341			16.6	3.13199
										5.082	0.82191	5.0365	0.76341			16.7	3.08222
										5.1125	0.82191	5.067	0.76341			16.8	3.10326
										5.1429	0.82191	5.0975	0.79395			16.9	3.20456
										5.1733	0.82191	5.128	0.76341			17	3.21842
										5.2037	0.85235	5.1586	0.76341			17.1	3.29981
										5.2342	0.85235	5.1891	0.76341			17.2	3.39951
										5.2646	0.82191	5.2196	0.73287			17.3	3.66143
										5.295	0.85235	5.2501	0.76341			17.4	3.69858
										5.3255	0.85235	5.2807	0.73287			17.5	3.72353
										5.3559	0.88279	5.3112	0.76341			17.6	3.72353
										5.3863	0.85235	5.3417	0.73287			17.7	3.69111
										5.4168	0.88279	5.3722	0.73287			17.8	3.45025
										5.4472	0.88279	5.4027	0.76341			17.9	3.25618
										5.4776	0.88279	5.4333	0.73287			18	2.94788
										5.5081	0.88279	5.4638	0.73287			18.1	2.8382
										5.5385	0.88279	5.4943	0.76341			18.2	2.80029
										5.5689	0.88279	5.5248	0.73287			18.3	2.59877
										5.5994	0.88279	5.5554	0.70234			18.4	2.49036
										5.6298	0.88279	5.5859	0.70234			18.5	2.2066
										5.6602	0.88279	5.6164	0.70234			18.6	1.96294
										5.6906	0.88279	5.6469	0.70234			18.7	1.70258
										5.7211	0.91324	5.6775	0.70234			18.8	1.51159
										5.7515	0.91324	5.708	0.70234			18.9	1.50695
										5.7819	0.91324	5.7385	0.70234			19	1.63656
										5.8124	0.88279	5.769	0.70234			19.1	2.05971
										5.8428	0.88279	5.7996	0.70234			19.2	2.64623
										5.8732	0.88279	5.8301	0.70234			19.3	2.95365
										5.9037	0.88279	5.8606	0.73287			19.4	3.10496
										5.9341	0.88279	5.8911	0.73287			19.5	3.45351
										5.9645	0.82191	5.9217	0.73287			19.6	3.73382
										5.995	0.82191	5.9522	0.73287			19.7	4.0404
										6.0254	0.82191	5.9827	0.76341			19.8	4.32102
										6.0558	0.82191	6.0132	0.73287			19.9	4.4568
										6.0863	0.82191	6.0438	0.73287			20	4.71072
										6.1167	0.82191	6.0743	0.70234			20.1	4.83648
										6.1471	0.82191	6.1048	0.70234			20.2	4.93505
										6.1775	0.82191	6.1353	0.73287			20.3	4.9481
										6.208	0.82191	6.1658	0.73287			20.4	4.9423
										6.2384	0.85235	6.1964	0.76341			20.5	4.94351
										6.2688	0.82191	6.2269	0.73287			20.6	4.97361
										6.2993	0.85235	6.2574	0.73287			20.7	5.08807
										6.3297	0.85235	6.2879	0.73287			20.8	5.14956
										6.3601	0.82191	6.3185	0.79395			20.9	4.50431
										6.3906	0.82191	6.349	0.76341			21	2.93757
										6.421	0.82191	6.3795	0.79395			21.1	1.77292
										6.4514	0.82191	6.41	0.76341			21.2	1.28421
										6.4819	0.85235	6.4406	0.79395			21.3	1.28132
										6.5123	0.85235	6.4711	0.82448			21.4	1.28101
										6.5427	0.85235	6.5016	0.85502			21.5	1.28087
										6.5732	0.85235	6.5321	0.88555			21.6	1.28077
										6.6036	0.85235	6.5627	0.85502			21.7	1.39685
										6.634	0.85235	6.5932	0.85502			21.8	1.60532
										6.6644	0.85235	6.6237	0.82448			21.9	1.94068
										6.6949	0.82191	6.6542	0.88555			22	1.94068
										6.7253	0.82191	6.6848	0.88555			22.1	2.29192
										6.7557	0.85235	6.7153	0.88555			22.2	2.41218
										6.7862	0.85235	6.7458	0.91609			22.3	2.46782
										6.8166	0.82191	6.7763	0.91609			22.4	2.54684
										6.847	0.82191	6.8069	0.91609			22.5	2.5902
										6.8775	0.79147	6.8374	0.91609			22.6	2.6276
										6.9079	0.79147	6.8679	0.91609			22.7	2.6568
										6.9383	0.82191	6.8984	0.88555			22.8	2.67697
										6.9688	0.85235	6.9289	0.88555			22.9	2.70878
										6.9992	0.85235	6.9595	0.88555			23	2.75361
										7.0296	0.85235	6.99	0.88555			23.1	2.79849
										7.0601	0.85235	7.0205	0.88555			23.2	2.85265
										7.0905	0.85235	7.051	0.85502			23.3	2.86648
										7.1209	0.85235	7.0816	0.85502			23.4	2.86734
										7.1513	0.85235	7.1121	0.85502			23.5	2.83969
										7.1818	0.85235	7.1426	0.85502			23.6	2.83202
										7.2122	0.85235	7.1731	0.85502			23.7	2.85771
										7.2426	0.85235	7.2037	0.82448			23.8	2.89644
										7.2731	0.82191	7.2342	0.82448			23.9	2.98229
										7.3035	0.82191	7.2647	0.85502			24	3.03606
										7.3339	0.79147	7.2952	0.85502			24.1	3.07972
										7.3644	0.82191	7.3258	0.85502			24.2	3.12107
										7.3948	0.82191	7.3563	0.85502			24.3	3.13413
										7.4252	0.85235	7.3868	0.85502			24.4	3.15498
										7.4557	0.88279	7.4173	0.85502			24.5	3.16058
										7.4861	0.88279	7.4479	0.88555			24.6	3.17899
										7.5165	0.88279	7.4784	0.85502			24.7	3.2322
										7.547	0.88279	7.5089	0.88555			24.8	3.30764
										7.5774	0.88279	7.5394	0.91609			24.9	3.42396
										7.6078	0.88279	7.57	0.91609			25	3.4753
										7.6382	0.88279	7.6005	0.91609			25.1	3.50444
										7.6687	0.88279	7.631	0.91609			25.2	3.49657
										7.6991	0.88279	7.6615	0.88555			25.3	3.02005
										7.7295	0.88279	7.692	0.88555			25.4	2.13533
										7.76	0.88279	7.7226	0.88555			25.5	1.69538
										7.7904	0.91324	7.7531	0.88555			25.6	1.29612
										7.8208	0.91324	7.7836	0.88555			25.7	1.29621
										7.8513	0.88279	7.8141	0.88555			25.8	1.29455
										7.8817	0.88279	7.8447	0.85502			25.9	1.30346
										7.9121	0.85235	7.8752	0.82448			26	1.32926
										7.9426	0.88279	7.9057	0.88555			26.1	1.43431
										7.973	0.88279	7.9362	0.91609			26.2	1.4813
										8.0034	0.85235	7.9668	0.91609			26.3	1.5055
										8.0339	0.82191	7.9973	0.91609			26.4	1.51592
										8.0643	0.82191	8.0278	0.88555			26.5	1.51555
										8.0947	0.82191	8.0583	0.91609			26.6	1.51607
										8.1251	0.82191	8.0889	0.91609			26.7	1.5162
										8.1556	0.85235	8.1194	0.94663			26.8	1.52987
										8.186	0.85235	8.1499	0.91609			26.9	1.54605
										8.2164	0.82191	8.1804	0.88555			27	1.57411
										8.2469	0.82191	8.211	0.85502			27.1	1.61113
										8.2773	0.82191	8.2415	0.79395			27.2	1.62772
										8.3077	0.82191	8.272	0.76341			27.3	1.64334
										8.3382	0.82191	8.3025	0.76341			27.4	1.64627
										8.3686	0.82191	8.3331	0.76341			27.5	1.64352
										8.399	0.82191	8.3636	0.76341			27.6	1.64352
										8.4295	0.85235	8.3941	0.76341			27.7	1.63997
										8.4599	0.85235	8.4246	0.76341			27.8	1.61867
										8.4903	0.82191	8.4551	0.79395			27.9	1.61867
										8.5208	0.82191	8.4857	0.79395			28	1.62068
										8.5512	0.85235	8.5162	0.76341			28.1	1.63622
										8.5816	0.85235	8.5467	0.79395			28.2	1.6156
										8.612	0.85235	8.5772	0.79395			28.3	1.47035
										8.6425	0.85235	8.6078	0.79395			28.4	1.3606
										8.6729	0.88279	8.6383	0.79395			28.5	1.27778
										8.7033	0.85235	8.6688	0.79395			28.6	1.27778
										8.7338	0.85235	8.6993	0.79395			28.7	1.27804
										8.7642	0.88279	8.7299	0.79395			28.8	1.27826
										8.7946	0.88279	8.7604	0.79395			28.9	1.27817
										8.8251	0.88279	8.7909	0.79395			29	1.27125
										8.8555	0.88279	8.8214	0.79395			29.1	1.26855
										8.8859	0.85235	8.852	0.79395			29.2	1.26484
										8.9164	0.85235	8.8825	0.79395			29.3	1.26484
										8.9468	0.85235	8.913	0.76341			29.4	1.26361
										8.9772	0.85235	8.9435	0.79395			29.5	1.2632
										9.0077	0.85235	8.9741	0.76341			29.6	1.26306
										9.0381	0.85235	9.0046	0.79395			29.7	1.26292
										9.0685	0.85235	9.0351	0.76341			29.8	1.2629
										9.0989	0.85235	9.0656	0.76341			29.9	1.26278
										9.1294	0.85235	9.0962	0.76341			30	1.26281
[truncated: 1,581 more rows]

## Sheet: Supplementary Figure 2a
Supplementary Figure 2a
[truncated: 3,236 more rows]

[truncated: 9 more sheets: Supplementary Figure 3n, Supplementary Figure 6, Supplementary Figure 7e, Supplementary Figure 10, Supplementary Figure 14, Supplementary Figure 15a, Supplementary Figure 19a, Supplementary Figure 21, Supplementary Figure 22]
